# Supplementary material for: Crystal structure of 2-benzyl­amino-4-(4-meth­oxy­phen­yl)-6,7,8,9-tetra­hydro-5H-cyclo­hepta­[b]pyridine-3-carbo­nitrile
Source: Acta Crystallogr Sect E Struct Rep Online. 2014 Nov 19;70(Pt 12):525–7. doi: 10.1107/S1600536814024878 (PMC4257429; doi:10.1107/S1600536814024878)
Supplement: Supplementary file 1 [file e-70-00525-sup1.cif]

##############################################################################
#                                                                            #
# This CIF contains the data in a paper accepted for publication in          #
# Acta Crystallographica Section E. It conforms to the requirements of       #
# Notes for Authors for Acta Crystallographica Section E, and has been       #
# peer reviewed under the auspices of the IUCr Commission on Journals.       #
#                                                                            #
# Full details of the Crystallographic Information File format               #
# are given in the paper "The Crystallographic Information File (CIF):       #
# a New Standard Archive File for Crystallography" by S. R. Hall, F. H.      #
# Allen and I. D. Brown [Acta Cryst. (1991), A47, 655-685].                  #
#                                                                            #
# The current version of the core CIF dictionary is obtainable from          #
# ftp://ftp.iucr.org/pub/cif_core.dic.                                       #
#                                                                            #
# Software is freely available for graphical display of the structure(s)     #
# in this CIF. For information consult the CIF software page                 #
# http://www.iucr.org/resources/cif/software.                                #
#                                                                            #
# This file may be used for bona fide research purposes within the           #
# scientific community so long as proper attribution is given to the journal # 
# article from which it was obtained.                                        #
#                                                                            #
##############################################################################
data_global
_audit_creation_method     'WinGX routine CIF_UPDATE'
_audit_conform_dict_name     cif_core.dic
_audit_conform_dict_version     2.3
_journal_date_recd_electronic     2014-11-03
_journal_date_accepted     2014-11-12
_journal_name_full     'Acta Crystallographica, Section E'
_journal_year     2014
_journal_volume     70
_journal_issue     12
_journal_page_first     525
_journal_page_last     527
_journal_paper_category     GO
_journal_paper_doi     10.1107/S1600536814024878
_journal_coeditor_code     SU5014
_publ_contact_author_name     'Dr P.L. Nilantha Lakshman'
_publ_contact_author_address
;
Department of Food science and Technology
University of Ruhuna
Mapalana
Kamburupitiya (81100)
Sri Lanka
;
_publ_contact_author_email     'plakshmannilantha@ymail.com'
_publ_contact_author_fax     '+94-41-2292384'
_publ_contact_author_phone     '+94-41-2292200'
_publ_section_title
;\
Crystal structure of
2-benzylamino-4-(4-methoxyphenyl)-6,7,8,9-tetrahydro-5<i>H</i>-\
cyclohepta[<i>b</i>]pyridine-3-carbonitrile
;
loop_
    _publ_author_name
    _publ_author_footnote
    _publ_author_address
    'Nagalakshmi, R. A.' .
;
Department of Physics
The Madura College,
Madurai 625 011
India
;
    'Suresh, J.' .
;
Department of Physics
The Madura College,
Madurai 625 011
India
;
    'Maharani, S.' .
;
Department of Organic Chemistry
School of Chemistry
Madurai Kamaraj University
Madurai 625 021
India
;
    'Kumar, R. Ranjith' .
;
Department of Organic Chemistry
School of Chemistry
Madurai Kamaraj University
Madurai 625 021
India
;
    'Lakshman, P. L. Nilantha' .
;
Department of Food Science and Technology
University of Ruhuna
Mapalana
Kamburupitiya 81100
Sri Lanka
;
_publ_section_synopsis
;
The title compound comprises a 2-aminopyridine ring fused with a cycloheptane
ring, which adopts a chair conformation. In the crystal, molecules are linked
<i>via</i> pairs of N---H...N~nitrile~ hydrogen bonds, forming inversion
dimers which enclose <i>R</i>~2~^2^(14) ring motifs
;
data_I
_audit_creation_method     SHELXL-2014/6
_database_code_depnum_ccdc_archive     'CCDC 1033842'
_chemical_name_systematic
;\
2-Benzylamino-4-(4-methoxyphenyl)-6,7,8,9-tetrahydro-5<i>H</i>-\
cyclohepta[<i>b</i>]pyridine-3-carbonitrile
;
_chemical_name_common     ?
_chemical_formula_moiety     'C25 H25 N3 O'
_chemical_formula_sum     'C25 H25 N3 O'
_chemical_formula_iupac     'C25 H25 N3 O'
_chemical_formula_weight     383.48
_chemical_melting_point     ?
_shelx_space_group_comment
;
The symmetry employed for this shelxl refinement is uniquely defined
by the following loop, which should always be used as a source of
symmetry information in preference to the above space-group names.
They are only intended as comments.
;
_space_group_crystal_system     triclinic
_space_group_name_H-M_alt     'P -1'
_space_group_name_Hall     '-P 1'
loop_
    _space_group_symop_operation_xyz
    'x, y, z'
    '-x, -y, -z'
_cell_length_a     8.8509(2)
_cell_length_b     9.6364(3)
_cell_length_c     12.9090(4)
_cell_angle_alpha     72.779(2)
_cell_angle_beta     81.0330(10)
_cell_angle_gamma     76.4570(10)
_cell_volume     1017.97(5)
_cell_formula_units_Z     2
_cell_measurement_reflns_used     2000
_cell_measurement_theta_min     2
_cell_measurement_theta_max     31
_cell_measurement_temperature     293(2)
_exptl_crystal_description     block
_exptl_crystal_colour     colourless
_exptl_crystal_size_max     0.21
_exptl_crystal_size_mid     0.19
_exptl_crystal_size_min     0.18
_exptl_crystal_density_diffrn     1.251
_exptl_crystal_density_meas     ?
_exptl_crystal_density_method     ?
_exptl_crystal_F_000     408
_exptl_absorpt_coefficient_mu     0.077
_exptl_absorpt_correction_type     multi-scan
_exptl_absorpt_process_details
;
(SADABS; Bruker, 2004)
;
_shelx_estimated_absorpt_T_min     ?
_shelx_estimated_absorpt_T_max     ?
_exptl_absorpt_correction_T_min     0.967
_exptl_absorpt_correction_T_max     0.974
_diffrn_ambient_temperature     293(2)
_diffrn_radiation_type     MoK\a
_diffrn_radiation_wavelength     0.71073
_diffrn_measurement_device_type     ' Bruker Kappa APEXII'
_diffrn_measurement_method     '\f & \w scans'
_diffrn_detector_area_resol_mean     ?
_diffrn_reflns_number     22986
_diffrn_reflns_av_R_equivalents     0.0227
_diffrn_reflns_theta_min     2.258
_diffrn_reflns_theta_max     25.500
_diffrn_reflns_theta_full     25.242
_diffrn_measured_fraction_theta_max     1.000
_diffrn_measured_fraction_theta_full     1.000
_diffrn_reflns_limit_h_min     -10
_diffrn_reflns_limit_h_max     10
_diffrn_reflns_limit_k_min     -11
_diffrn_reflns_limit_k_max     11
_diffrn_reflns_limit_l_min     -15
_diffrn_reflns_limit_l_max     15
_diffrn_standards_number     0
_diffrn_standards_interval_count     0
_diffrn_standards_decay_%     0
_refine_special_details     ?
_reflns_number_total     3798
_reflns_number_gt     3177
_reflns_threshold_expression     I>2\s(I)
_refine_ls_structure_factor_coef     Fsqd
_refine_ls_matrix_type     full
_refine_ls_R_factor_all     0.0433
_refine_ls_R_factor_gt     0.0348
_refine_ls_wR_factor_gt     0.0897
_refine_ls_wR_factor_ref     0.0956
_refine_ls_goodness_of_fit_ref     1.053
_refine_ls_restrained_S_all     1.055
_refine_ls_number_reflns     3798
_refine_ls_number_parameters     263
_refine_ls_number_restraints     1
_refine_ls_hydrogen_treatment     constr
_refine_ls_weighting_scheme     calc
_refine_ls_weighting_details
              'w=1/[\s^2^(Fo^2^)+(0.0427P)^2^+0.1900P] where P=(Fo^2^+2Fc^2^)/3'
_atom_sites_solution_hydrogens     geom
_atom_sites_solution_primary     ?
_atom_sites_solution_secondary     ?
_refine_ls_shift/su_max     0.000
_refine_ls_shift/su_mean     0.000
_refine_diff_density_max     0.141
_refine_diff_density_min     -0.125
_refine_ls_extinction_method
;
SHELXL2014 (Sheldrick, 2008)
;
_refine_ls_extinction_coef     0.028(3)
_refine_ls_extinction_expression
                                  'Fc^*^=kFc[1+0.001xFc^2^\l^3^/sin(2\q)]^-1/4^'
loop_
    _atom_type_symbol
    _atom_type_description
    _atom_type_scat_dispersion_real
    _atom_type_scat_dispersion_imag
    _atom_type_scat_source
    'C' 'C' 0.0033 0.0016
                         'International Tables Vol C Tables 4.2.6.8 and 6.1.1.4'
    'H' 'H' 0.0000 0.0000
                         'International Tables Vol C Tables 4.2.6.8 and 6.1.1.4'
    'N' 'N' 0.0061 0.0033
                         'International Tables Vol C Tables 4.2.6.8 and 6.1.1.4'
    'O' 'O' 0.0106 0.0060
                         'International Tables Vol C Tables 4.2.6.8 and 6.1.1.4'
_computing_data_collection
;
APEX2 (Bruker, 2004)
;
_computing_cell_refinement
;
SAINT (Bruker, 2004)
;
_computing_data_reduction
;
SAINT (Bruker, 2004)
;
_computing_structure_solution
;
SHELXS97 (Sheldrick, 2008)
;
_computing_structure_refinement
;
SHELXL2014 (Sheldrick, 2008)
;
_computing_molecular_graphics
;
PLATON (Spek, 2009)
;
_computing_publication_material
;
SHELXL2014 (Sheldrick, 2008)
;
loop_
    _atom_site_type_symbol
    _atom_site_label
    _atom_site_fract_x
    _atom_site_fract_y
    _atom_site_fract_z
    _atom_site_U_iso_or_equiv
    _atom_site_adp_type
    _atom_site_calc_flag
    _atom_site_occupancy
    _atom_site_disorder_assembly
    _atom_site_disorder_group
    C C1 0.22942(13) 0.36297(13) 0.46578(10) 0.0409(3) Uani d 1 . .
    C C2 0.36435(12) 0.33965(12) 0.52093(9) 0.0347(3) Uani d 1 . .
    C C3 0.51117(12) 0.26601(11) 0.48631(9) 0.0339(3) Uani d 1 . .
    C C4 0.63263(12) 0.23924(12) 0.55100(9) 0.0365(3) Uani d 1 . .
    C C5 0.60042(13) 0.28670(12) 0.64557(10) 0.0375(3) Uani d 1 . .
    C C6 0.34347(13) 0.38756(12) 0.61609(9) 0.0356(3) Uani d 1 . .
    C C7 0.79452(13) 0.15737(14) 0.52501(11) 0.0445(3) Uani d 1 . .
    H H7A 0.8695 0.2157 0.5264 0.053 Uiso calc 1 . .
    H H7B 0.8032 0.1463 0.4519 0.053 Uiso calc 1 . .
    C C8 0.83483(15) 0.00402(15) 0.60507(12) 0.0528(3) Uani d 1 . .
    H H8A 0.7422 -0.0390 0.6253 0.063 Uiso calc 1 . .
    H H8B 0.9128 -0.0595 0.5689 0.063 Uiso calc 1 . .
    C C9 0.89589(17) 0.00700(17) 0.70713(13) 0.0653(4) Uani d 1 . .
    H H9A 0.9892 0.0490 0.6864 0.078 Uiso calc 1 . .
    H H9B 0.9259 -0.0942 0.7509 0.078 Uiso calc 1 . .
    C C10 0.78190(17) 0.09421(16) 0.77684(12) 0.0589(4) Uani d 1 . .
    H H10A 0.8313 0.0874 0.8406 0.071 Uiso calc 1 . .
    H H10B 0.6919 0.0477 0.8018 0.071 Uiso calc 1 . .
    C C11 0.72484(15) 0.25800(14) 0.72061(11) 0.0495(3) Uani d 1 . .
    H H11A 0.6845 0.3103 0.7759 0.059 Uiso calc 1 . .
    H H11B 0.8132 0.2987 0.6791 0.059 Uiso calc 1 . .
    C C21 0.16754(15) 0.51651(14) 0.74336(11) 0.0471(3) Uani d 1 . .
    H H21A 0.1077 0.6172 0.7243 0.057 Uiso calc 1 . .
    H H21B 0.2642 0.5190 0.7687 0.057 Uiso calc 1 . .
    C C22 0.07695(14) 0.42293(14) 0.83428(10) 0.0438(3) Uani d 1 . .
    C C23 -0.06616(17) 0.48310(19) 0.87858(13) 0.0618(4) Uani d 1 . .
    H H23 -0.1098 0.5826 0.8503 0.074 Uiso calc 1 . .
    C C24 -0.1451(2) 0.3967(3) 0.96458(15) 0.0812(5) Uani d 1 . .
    H H24 -0.2414 0.4385 0.9943 0.097 Uiso calc 1 . .
    C C25 -0.0834(2) 0.2504(3) 1.00645(14) 0.0873(6) Uani d 1 . .
    H H25 -0.1366 0.1929 1.0650 0.105 Uiso calc 1 . .
    C C26 0.0576(2) 0.1889(2) 0.96175(15) 0.0814(5) Uani d 1 . .
    H H26 0.0996 0.0888 0.9893 0.098 Uiso calc 1 . .
    C C27 0.13711(18) 0.27461(17) 0.87634(12) 0.0608(4) Uani d 1 . .
    H H27 0.2329 0.2319 0.8465 0.073 Uiso calc 1 . .
    C C31 0.52942(12) 0.22205(12) 0.38341(9) 0.0358(3) Uani d 1 . .
    C C32 0.47550(14) 0.32373(13) 0.29000(10) 0.0411(3) Uani d 1 . .
    H H32 0.4308 0.4205 0.2920 0.049 Uiso calc 1 . .
    C C33 0.48591(15) 0.28606(14) 0.19354(10) 0.0464(3) Uani d 1 . .
    H H33 0.4488 0.3569 0.1317 0.056 Uiso calc 1 . .
    C C34 0.55151(14) 0.14306(15) 0.18936(11) 0.0457(3) Uani d 1 . .
    C C35 0.60779(15) 0.03992(14) 0.28153(11) 0.0494(3) Uani d 1 . .
    H H35 0.6533 -0.0565 0.2790 0.059 Uiso calc 1 . .
    C C36 0.59703(14) 0.07863(13) 0.37677(10) 0.0432(3) Uani d 1 . .
    H H36 0.6356 0.0078 0.4382 0.052 Uiso calc 1 . .
    C C37 0.4929(2) 0.1922(2) 0.00758(13) 0.0789(5) Uani d 1 . .
    H H37A 0.5107 0.1452 -0.0505 0.118 Uiso calc 1 . .
    H H37B 0.3827 0.2179 0.0267 0.118 Uiso calc 1 . .
    H H37C 0.5360 0.2803 -0.0158 0.118 Uiso calc 1 . .
    N N1 0.11429(13) 0.38506(15) 0.42880(11) 0.0609(3) Uani d 1 . .
    N N2 0.20363(12) 0.46344(12) 0.64721(8) 0.0466(3) Uani d 1 . .
    H H2 0.1297 0.4817 0.6061 0.056 Uiso calc 1 . .
    N N3 0.46071(11) 0.35839(10) 0.67815(8) 0.0389(2) Uani d 1 . .
    O O1 0.56525(13) 0.09400(12) 0.09900(8) 0.0639(3) Uani d 1 . .
loop_
    _atom_site_aniso_label
    _atom_site_aniso_U_11
    _atom_site_aniso_U_22
    _atom_site_aniso_U_33
    _atom_site_aniso_U_12
    _atom_site_aniso_U_13
    _atom_site_aniso_U_23
    C1 0.0330(6) 0.0428(7) 0.0465(7) -0.0009(5) -0.0026(5) -0.0170(5)
    C2 0.0319(5) 0.0311(5) 0.0385(6) -0.0031(4) -0.0034(4) -0.0082(5)
    C3 0.0323(6) 0.0271(5) 0.0391(6) -0.0052(4) -0.0001(5) -0.0062(4)
    C4 0.0305(6) 0.0319(6) 0.0435(7) -0.0044(4) -0.0015(5) -0.0070(5)
    C5 0.0348(6) 0.0307(6) 0.0449(7) -0.0055(5) -0.0063(5) -0.0068(5)
    C6 0.0329(6) 0.0307(6) 0.0392(6) -0.0025(4) -0.0018(5) -0.0072(5)
    C7 0.0293(6) 0.0477(7) 0.0522(7) -0.0033(5) -0.0003(5) -0.0122(6)
    C8 0.0375(7) 0.0459(7) 0.0657(9) 0.0053(5) -0.0003(6) -0.0139(6)
    C9 0.0504(8) 0.0565(9) 0.0750(10) 0.0083(7) -0.0177(7) -0.0054(8)
    C10 0.0580(8) 0.0564(8) 0.0558(9) 0.0014(7) -0.0214(7) -0.0070(7)
    C11 0.0437(7) 0.0491(7) 0.0576(8) -0.0049(6) -0.0165(6) -0.0147(6)
    C21 0.0447(7) 0.0457(7) 0.0514(8) -0.0041(5) 0.0035(6) -0.0218(6)
    C22 0.0416(6) 0.0521(7) 0.0424(7) -0.0079(5) -0.0061(5) -0.0198(6)
    C23 0.0473(8) 0.0730(10) 0.0633(9) -0.0085(7) 0.0044(7) -0.0234(8)
    C24 0.0555(9) 0.1198(17) 0.0688(11) -0.0296(10) 0.0128(8) -0.0266(11)
    C25 0.0843(13) 0.1211(17) 0.0583(10) -0.0573(13) -0.0036(9) 0.0001(11)
    C26 0.0897(13) 0.0735(11) 0.0731(11) -0.0277(10) -0.0196(10) 0.0070(9)
    C27 0.0603(9) 0.0583(9) 0.0593(9) -0.0069(7) -0.0090(7) -0.0114(7)
    C31 0.0298(5) 0.0352(6) 0.0416(6) -0.0066(4) 0.0021(5) -0.0121(5)
    C32 0.0416(6) 0.0363(6) 0.0458(7) -0.0043(5) -0.0034(5) -0.0146(5)
    C33 0.0480(7) 0.0489(7) 0.0423(7) -0.0089(6) -0.0038(5) -0.0133(6)
    C34 0.0421(7) 0.0531(7) 0.0489(7) -0.0151(6) 0.0079(5) -0.0262(6)
    C35 0.0503(7) 0.0394(7) 0.0584(8) -0.0057(5) 0.0074(6) -0.0219(6)
    C36 0.0415(6) 0.0364(6) 0.0475(7) -0.0043(5) 0.0033(5) -0.0117(5)
    C37 0.0974(13) 0.0970(13) 0.0560(10) -0.0224(11) -0.0081(9) -0.0384(10)
    N1 0.0385(6) 0.0780(9) 0.0695(8) 0.0018(6) -0.0126(6) -0.0316(7)
    N2 0.0364(5) 0.0562(6) 0.0435(6) 0.0055(5) -0.0036(4) -0.0196(5)
    N3 0.0380(5) 0.0348(5) 0.0433(6) -0.0025(4) -0.0067(4) -0.0119(4)
    O1 0.0726(7) 0.0731(7) 0.0567(6) -0.0153(5) 0.0037(5) -0.0381(5)
_geom_special_details
;
All e.s.d.'s (except the e.s.d. in the dihedral angle between two l.s. planes)
are estimated using the full covariance matrix. The cell e.s.d.'s are taken
into account individually in the estimation of e.s.d.'s in distances, angles
and torsion angles; correlations between e.s.d.'s in cell parameters are only
used when they are defined by crystal symmetry. An approximate (isotropic)
treatment of cell e.s.d.'s is used for estimating e.s.d.'s involving l.s.
planes.
;
loop_
    _geom_bond_atom_site_label_1
    _geom_bond_atom_site_label_2
    _geom_bond_site_symmetry_2
    _geom_bond_distance
    _geom_bond_publ_flag
    C1 N1 . 1.1407(16) ?
    C1 C2 . 1.4242(16) ?
    C2 C3 . 1.4024(15) ?
    C2 C6 . 1.4076(16) ?
    C3 C4 . 1.3935(16) ?
    C3 C31 . 1.4848(16) ?
    C4 C5 . 1.3935(17) ?
    C4 C7 . 1.5052(15) ?
    C5 N3 . 1.3390(14) ?
    C5 C11 . 1.5029(16) ?
    C6 N3 . 1.3367(15) ?
    C6 N2 . 1.3502(14) ?
    C7 C8 . 1.5307(17) ?
    C7 H7A . 0.9700 ?
    C7 H7B . 0.9700 ?
    C8 C9 . 1.510(2) ?
    C8 H8A . 0.9700 ?
    C8 H8B . 0.9700 ?
    C9 C10 . 1.517(2) ?
    C9 H9A . 0.9700 ?
    C9 H9B . 0.9700 ?
    C10 C11 . 1.5283(18) ?
    C10 H10A . 0.9700 ?
    C10 H10B . 0.9700 ?
    C11 H11A . 0.9700 ?
    C11 H11B . 0.9700 ?
    C21 N2 . 1.4422(16) ?
    C21 C22 . 1.5007(18) ?
    C21 H21A . 0.9700 ?
    C21 H21B . 0.9700 ?
    C22 C23 . 1.3763(19) ?
    C22 C27 . 1.377(2) ?
    C23 C24 . 1.377(2) ?
    C23 H23 . 0.9300 ?
    C24 C25 . 1.363(3) ?
    C24 H24 . 0.9300 ?
    C25 C26 . 1.368(3) ?
    C25 H25 . 0.9300 ?
    C26 C27 . 1.373(2) ?
    C26 H26 . 0.9300 ?
    C27 H27 . 0.9300 ?
    C31 C32 . 1.3794(17) ?
    C31 C36 . 1.3936(16) ?
    C32 C33 . 1.3809(17) ?
    C32 H32 . 0.9300 ?
    C33 C34 . 1.3778(18) ?
    C33 H33 . 0.9300 ?
    C34 O1 . 1.3618(15) ?
    C34 C35 . 1.3800(19) ?
    C35 C36 . 1.3704(18) ?
    C35 H35 . 0.9300 ?
    C36 H36 . 0.9300 ?
    C37 O1 . 1.410(2) ?
    C37 H37A . 0.9600 ?
    C37 H37B . 0.9600 ?
    C37 H37C . 0.9600 ?
    N2 H2 . 0.8600 ?
loop_
    _geom_angle_atom_site_label_1
    _geom_angle_atom_site_label_2
    _geom_angle_atom_site_label_3
    _geom_angle_site_symmetry_1
    _geom_angle_site_symmetry_3
    _geom_angle
    _geom_angle_publ_flag
    N1 C1 C2 . . 174.35(13) ?
    C3 C2 C6 . . 120.54(10) ?
    C3 C2 C1 . . 122.31(10) ?
    C6 C2 C1 . . 117.08(10) ?
    C4 C3 C2 . . 117.51(10) ?
    C4 C3 C31 . . 123.69(10) ?
    C2 C3 C31 . . 118.80(10) ?
    C3 C4 C5 . . 118.10(10) ?
    C3 C4 C7 . . 122.90(11) ?
    C5 C4 C7 . . 118.97(10) ?
    N3 C5 C4 . . 124.47(10) ?
    N3 C5 C11 . . 114.61(11) ?
    C4 C5 C11 . . 120.92(10) ?
    N3 C6 N2 . . 118.40(10) ?
    N3 C6 C2 . . 121.02(10) ?
    N2 C6 C2 . . 120.58(10) ?
    C4 C7 C8 . . 112.62(10) ?
    C4 C7 H7A . . 109.1 ?
    C8 C7 H7A . . 109.1 ?
    C4 C7 H7B . . 109.1 ?
    C8 C7 H7B . . 109.1 ?
    H7A C7 H7B . . 107.8 ?
    C9 C8 C7 . . 113.46(12) ?
    C9 C8 H8A . . 108.9 ?
    C7 C8 H8A . . 108.9 ?
    C9 C8 H8B . . 108.9 ?
    C7 C8 H8B . . 108.9 ?
    H8A C8 H8B . . 107.7 ?
    C8 C9 C10 . . 115.00(11) ?
    C8 C9 H9A . . 108.5 ?
    C10 C9 H9A . . 108.5 ?
    C8 C9 H9B . . 108.5 ?
    C10 C9 H9B . . 108.5 ?
    H9A C9 H9B . . 107.5 ?
    C9 C10 C11 . . 115.37(13) ?
    C9 C10 H10A . . 108.4 ?
    C11 C10 H10A . . 108.4 ?
    C9 C10 H10B . . 108.4 ?
    C11 C10 H10B . . 108.4 ?
    H10A C10 H10B . . 107.5 ?
    C5 C11 C10 . . 114.29(11) ?
    C5 C11 H11A . . 108.7 ?
    C10 C11 H11A . . 108.7 ?
    C5 C11 H11B . . 108.7 ?
    C10 C11 H11B . . 108.7 ?
    H11A C11 H11B . . 107.6 ?
    N2 C21 C22 . . 113.29(10) ?
    N2 C21 H21A . . 108.9 ?
    C22 C21 H21A . . 108.9 ?
    N2 C21 H21B . . 108.9 ?
    C22 C21 H21B . . 108.9 ?
    H21A C21 H21B . . 107.7 ?
    C23 C22 C27 . . 118.53(13) ?
    C23 C22 C21 . . 121.14(12) ?
    C27 C22 C21 . . 120.32(12) ?
    C22 C23 C24 . . 120.32(16) ?
    C22 C23 H23 . . 119.8 ?
    C24 C23 H23 . . 119.8 ?
    C25 C24 C23 . . 120.59(17) ?
    C25 C24 H24 . . 119.7 ?
    C23 C24 H24 . . 119.7 ?
    C24 C25 C26 . . 119.55(16) ?
    C24 C25 H25 . . 120.2 ?
    C26 C25 H25 . . 120.2 ?
    C25 C26 C27 . . 120.14(17) ?
    C25 C26 H26 . . 119.9 ?
    C27 C26 H26 . . 119.9 ?
    C26 C27 C22 . . 120.86(15) ?
    C26 C27 H27 . . 119.6 ?
    C22 C27 H27 . . 119.6 ?
    C32 C31 C36 . . 117.32(11) ?
    C32 C31 C3 . . 120.14(10) ?
    C36 C31 C3 . . 122.52(11) ?
    C31 C32 C33 . . 121.92(11) ?
    C31 C32 H32 . . 119.0 ?
    C33 C32 H32 . . 119.0 ?
    C34 C33 C32 . . 119.68(12) ?
    C34 C33 H33 . . 120.2 ?
    C32 C33 H33 . . 120.2 ?
    O1 C34 C33 . . 124.34(13) ?
    O1 C34 C35 . . 116.29(12) ?
    C33 C34 C35 . . 119.38(12) ?
    C36 C35 C34 . . 120.43(11) ?
    C36 C35 H35 . . 119.8 ?
    C34 C35 H35 . . 119.8 ?
    C35 C36 C31 . . 121.27(12) ?
    C35 C36 H36 . . 119.4 ?
    C31 C36 H36 . . 119.4 ?
    O1 C37 H37A . . 109.5 ?
    O1 C37 H37B . . 109.5 ?
    H37A C37 H37B . . 109.5 ?
    O1 C37 H37C . . 109.5 ?
    H37A C37 H37C . . 109.5 ?
    H37B C37 H37C . . 109.5 ?
    C6 N2 C21 . . 125.66(11) ?
    C6 N2 H2 . . 117.2 ?
    C21 N2 H2 . . 117.2 ?
    C6 N3 C5 . . 118.31(10) ?
    C34 O1 C37 . . 117.32(12) ?
loop_
    _geom_torsion_atom_site_label_1
    _geom_torsion_atom_site_label_2
    _geom_torsion_atom_site_label_3
    _geom_torsion_atom_site_label_4
    _geom_torsion_site_symmetry_1
    _geom_torsion_site_symmetry_2
    _geom_torsion_site_symmetry_3
    _geom_torsion_site_symmetry_4
    _geom_torsion
    _geom_torsion_publ_flag
    C6 C2 C3 C4 . . . . 1.68(15) ?
    C1 C2 C3 C4 . . . . -175.20(10) ?
    C6 C2 C3 C31 . . . . -177.87(10) ?
    C1 C2 C3 C31 . . . . 5.26(16) ?
    C2 C3 C4 C5 . . . . 0.20(15) ?
    C31 C3 C4 C5 . . . . 179.73(10) ?
    C2 C3 C4 C7 . . . . 178.13(10) ?
    C31 C3 C4 C7 . . . . -2.35(17) ?
    C3 C4 C5 N3 . . . . -0.95(17) ?
    C7 C4 C5 N3 . . . . -178.96(10) ?
    C3 C4 C5 C11 . . . . 178.41(10) ?
    C7 C4 C5 C11 . . . . 0.40(16) ?
    C3 C2 C6 N3 . . . . -3.01(16) ?
    C1 C2 C6 N3 . . . . 174.02(10) ?
    C3 C2 C6 N2 . . . . 177.46(10) ?
    C1 C2 C6 N2 . . . . -5.51(16) ?
    C3 C4 C7 C8 . . . . -109.94(13) ?
    C5 C4 C7 C8 . . . . 67.96(14) ?
    C4 C7 C8 C9 . . . . -84.84(14) ?
    C7 C8 C9 C10 . . . . 62.48(17) ?
    C8 C9 C10 C11 . . . . -59.44(18) ?
    N3 C5 C11 C10 . . . . 113.46(13) ?
    C4 C5 C11 C10 . . . . -65.96(16) ?
    C9 C10 C11 C5 . . . . 78.27(16) ?
    N2 C21 C22 C23 . . . . -122.40(13) ?
    N2 C21 C22 C27 . . . . 58.62(16) ?
    C27 C22 C23 C24 . . . . 1.3(2) ?
    C21 C22 C23 C24 . . . . -177.67(14) ?
    C22 C23 C24 C25 . . . . -0.5(3) ?
    C23 C24 C25 C26 . . . . -0.7(3) ?
    C24 C25 C26 C27 . . . . 0.9(3) ?
    C25 C26 C27 C22 . . . . -0.1(3) ?
    C23 C22 C27 C26 . . . . -1.1(2) ?
    C21 C22 C27 C26 . . . . 177.95(14) ?
    C4 C3 C31 C32 . . . . -130.14(12) ?
    C2 C3 C31 C32 . . . . 49.38(14) ?
    C4 C3 C31 C36 . . . . 51.31(16) ?
    C2 C3 C31 C36 . . . . -129.17(12) ?
    C36 C31 C32 C33 . . . . 0.64(17) ?
    C3 C31 C32 C33 . . . . -177.98(10) ?
    C31 C32 C33 C34 . . . . 0.14(19) ?
    C32 C33 C34 O1 . . . . 178.99(11) ?
    C32 C33 C34 C35 . . . . -0.84(18) ?
    O1 C34 C35 C36 . . . . -179.08(11) ?
    C33 C34 C35 C36 . . . . 0.76(19) ?
    C34 C35 C36 C31 . . . . 0.04(19) ?
    C32 C31 C36 C35 . . . . -0.73(17) ?
    C3 C31 C36 C35 . . . . 177.86(11) ?
    N3 C6 N2 C21 . . . . -0.36(18) ?
    C2 C6 N2 C21 . . . . 179.18(11) ?
    C22 C21 N2 C6 . . . . -102.67(14) ?
    N2 C6 N3 C5 . . . . -178.20(10) ?
    C2 C6 N3 C5 . . . . 2.26(16) ?
    C4 C5 N3 C6 . . . . -0.30(16) ?
    C11 C5 N3 C6 . . . . -179.69(10) ?
    C33 C34 O1 C37 . . . . -6.89(19) ?
    C35 C34 O1 C37 . . . . 172.95(13) ?
loop_
    _geom_hbond_atom_site_label_D
    _geom_hbond_atom_site_label_H
    _geom_hbond_atom_site_label_A
    _geom_hbond_site_symmetry_A
    _geom_hbond_distance_DH
    _geom_hbond_distance_HA
    _geom_hbond_distance_DA
    _geom_hbond_angle_DHA
    N2 H2 N1 2_566 0.86 2.28 3.0168(15) 145
    C35 H35 Cg1 2_656 0.93 2.99 3.5559(14) 121
_shelx_hkl_file
;
  -1   0   0  119.67    2.76
   1   0   0  115.14    2.72
   1   0   0  131.65    2.29
   1   0   0  133.21    2.30
  -2   0   0  126.34    2.24
  -2   0   0  126.43    2.66
  -2   0   0  126.09    2.80
  -2   0   0  126.65    2.12
  -2   0   0  123.21    2.33
   2   0   0  126.69    2.33
   2   0   0  125.55    2.79
   2   0   0  125.38    2.66
   2   0   0  126.37    2.31
  -3   0   0  335.95    6.10
  -3   0   0  340.51    7.42
  -3   0   0  343.64    5.62
  -3   0   0  341.36    6.23
  -3   0   0  337.91    5.92
  -3   0   0  325.39    6.16
   3   0   0  341.85    7.25
   3   0   0  338.91    6.17
   3   0   0  339.55    6.19
   3   0   0  341.81    7.42
  -4   0   0   17.71    0.40
  -4   0   0   17.72    0.43
  -4   0   0   17.75    0.39
  -4   0   0   17.89    0.37
  -4   0   0   18.15    0.38
   4   0   0   18.03    0.48
   4   0   0   17.71    0.37
   4   0   0   17.75    0.54
   4   0   0   17.75    0.37
  -5   0   0    1.12    0.11
  -5   0   0    1.12    0.10
  -5   0   0    0.89    0.07
  -5   0   0    0.88    0.06
   5   0   0    0.88    0.09
   5   0   0    0.80    0.06
   5   0   0    0.77    0.08
   5   0   0    0.95    0.06
   5   0   0    0.68    0.10
  -6   0   0    0.19    0.04
  -6   0   0    0.22    0.04
  -6   0   0    0.14    0.06
   6   0   0    0.25    0.05
   6   0   0    0.17    0.05
   6   0   0    0.17    0.07
   6   0   0    0.23    0.04
   6   0   0    0.16    0.05
  -7   0   0   15.33    0.48
  -7   0   0   15.66    0.37
   7   0   0   16.15    0.37
   7   0   0   16.56    0.61
   7   0   0   15.86    0.50
   7   0   0   15.40    0.44
  -8   0   0    1.20    0.09
  -8   0   0    1.13    0.17
   8   0   0    1.08    0.15
   8   0   0    1.09    0.18
   8   0   0    1.09    0.13
   8   0   0    0.90    0.12
  -9   0   0    0.09    0.09
  -9   0   0    0.19    0.05
   9   0   0    0.05    0.10
   9   0   0    0.13    0.07
   9   0   0    0.13    0.07
   9   0   0    0.18    0.10
 -10   0   0    0.04    0.10
 -10   0   0    0.03    0.04
  10   0   0    0.15    0.11
  10   0   0    0.10    0.13
  10   0   0    0.08    0.07
 -11   0   0    0.43    0.15
  11   0   0    0.26    0.18
 -12   0   0    0.37    0.17
 -12   1   0    0.01    0.13
  11  -1   0    0.33    0.20
 -11   1   0    0.54    0.16
  10  -1   0    2.16    0.20
  10  -1   0    2.25    0.30
  10  -1   0    2.54    0.28
 -10   1   0    2.47    0.15
 -10   1   0    2.76    0.27
   9  -1   0    0.62    0.12
   9  -1   0    0.67    0.15
   9  -1   0    0.58    0.17
   9  -1   0    0.65    0.12
  -9   1   0    0.70    0.09
  -9   1   0    0.81    0.15
   8  -1   0    3.93    0.27
   8  -1   0    3.24    0.22
   8  -1   0    3.80    0.21
   8  -1   0    3.31    0.30
  -8   1   0    3.59    0.17
  -8   1   0    3.53    0.24
   7  -1   0    7.24    0.29
   7  -1   0    7.16    0.32
   7  -1   0    7.25    0.39
   7  -1   0    7.40    0.23
   7  -1   0    7.72    0.30
  -7   1   0    6.93    0.30
  -7   1   0    7.22    0.24
  -7   1   0    7.56    0.24
   6  -1   0    6.03    0.20
   6  -1   0    5.94    0.24
   6  -1   0    6.36    0.34
   6  -1   0    6.17    0.25
  -6   1   0    6.24    0.21
  -6   1   0    5.92    0.25
  -6   1   0    6.08    0.20
   5  -1   0    5.09    0.20
   5  -1   0    5.44    0.28
   5  -1   0    5.33    0.17
   5  -1   0    5.17    0.18
   5  -1   0    5.14    0.21
  -5   1   0    5.04    0.21
  -5   1   0    5.22    0.18
  -5   1   0    5.20    0.28
  -5   1   0    5.08    0.17
  -5   1   0    5.23    0.22
   4  -1   0   15.54    0.42
   4  -1   0   15.58    0.36
   4  -1   0   15.23    0.39
   4  -1   0   15.36    0.49
   4  -1   0   14.88    0.35
  -4   1   0   15.14    0.35
  -4   1   0   15.11    0.42
  -4   1   0   14.89    0.39
  -4   1   0   15.04    0.36
  -4   1   0   15.82    0.50
   3  -1   0    4.47    0.14
   3  -1   0    4.49    0.14
   3  -1   0    4.35    0.20
   3  -1   0    4.52    0.16
  -3   1   0    4.81    0.14
  -3   1   0    4.54    0.16
  -3   1   0    4.52    0.14
  -3   1   0    4.62    0.21
   2  -1   0   67.50    1.24
   2  -1   0   67.19    1.25
   2  -1   0   66.76    1.54
   2  -1   0   67.97    1.44
  -2   1   0   63.80    1.24
  -2   1   0   67.48    1.55
  -2   1   0   67.42    1.24
  -2   1   0   67.53    1.44
   1  -1   0  168.40    3.53
   1  -1   0  165.21    3.62
   1  -1   0  165.77    3.10
   1  -1   0  162.70    3.06
   1  -1   0  164.49    3.06
  -1   1   0  163.39    3.52
  -1   1   0  164.38    3.62
  -1   1   0  161.56    2.99
  -1   1   0  166.72    3.06
  -1   1   0  168.99    3.16
   0  -1   0    8.81    0.18
   0  -1   0    7.59    0.17
   0   1   0    7.53    0.17
  -1  -1   0    6.74    0.16
   1   1   0    8.49    0.16
   1   1   0    7.70    0.19
   1   1   0    8.17    0.16
  -2  -1   0    9.65    0.23
  -3  -1   0    4.16    0.15
  -3  -1   0    4.09    0.09
  -3  -1   0    4.02    0.14
  -3  -1   0    4.17    0.14
  -3  -1   0    4.14    0.09
   3   1   0    4.12    0.09
   3   1   0    4.18    0.09
  -4  -1   0   21.03    0.47
  -4  -1   0   20.75    0.45
  -4  -1   0   21.34    0.40
  -4  -1   0   21.13    0.40
  -4  -1   0   20.94    0.49
   4   1   0   20.43    0.61
   4   1   0   21.38    0.40
   4   1   0   22.53    0.58
   4   1   0   21.50    0.40
  -5  -1   0   24.11    0.53
  -5  -1   0   24.85    0.58
  -5  -1   0   24.80    0.48
  -5  -1   0   24.15    0.55
  -5  -1   0   24.97    0.48
   5   1   0   24.73    0.53
   5   1   0   25.00    0.47
   5   1   0   24.95    0.73
   5   1   0   24.54    0.66
   5   1   0   24.72    0.48
  -6  -1   0    1.35    0.11
  -6  -1   0    1.51    0.15
  -6  -1   0    1.35    0.06
  -6  -1   0    1.34    0.06
  -6  -1   0    1.29    0.11
   6   1   0    1.32    0.06
   6   1   0    1.28    0.06
   6   1   0    1.29    0.09
   6   1   0    1.27    0.13
   6   1   0    0.95    0.13
  -7  -1   0    1.95    0.15
  -7  -1   0    2.18    0.08
  -7  -1   0    2.09    0.08
  -7  -1   0    1.98    0.15
  -7  -1   0    2.21    0.17
   7   1   0    1.92    0.12
   7   1   0    1.81    0.19
   7   1   0    2.03    0.17
   7   1   0    2.19    0.08
   7   1   0    2.20    0.08
  -8  -1   0    2.59    0.10
  -8  -1   0    2.44    0.18
  -8  -1   0    2.42    0.21
  -8  -1   0    2.44    0.09
   8   1   0    2.56    0.09
   8   1   0    2.44    0.15
   8   1   0    2.57    0.20
   8   1   0    2.86    0.21
   8   1   0    2.53    0.27
  -9  -1   0    1.91    0.07
  -9  -1   0    1.65    0.20
   9   1   0    1.64    0.14
   9   1   0    1.76    0.18
   9   1   0    2.12    0.22
   9   1   0    1.45    0.20
 -10  -1   0   -0.17    0.08
  10   1   0    0.09    0.11
  10   1   0    0.05    0.07
  10   1   0    0.05    0.10
 -11  -1   0    0.23    0.14
  11   1   0    0.16    0.15
  11   1   0    0.16    0.12
 -12  -1   0   -0.09    0.11
 -12   2   0    0.23    0.16
  11  -2   0    0.60    0.13
 -11   2   0    0.37    0.09
 -11   2   0    0.50    0.16
  10  -2   0   -0.16    0.10
  10  -2   0    0.07    0.10
  10  -2   0   -0.07    0.14
 -10   2   0    0.05    0.11
 -10   2   0   -0.05    0.05
   9  -2   0   -0.17    0.12
   9  -2   0   -0.05    0.09
   9  -2   0   -0.03    0.07
  -9   2   0    0.02    0.06
  -9   2   0    0.03    0.09
   8  -2   0    1.54    0.17
   8  -2   0    1.01    0.19
   8  -2   0    1.36    0.18
   8  -2   0    1.24    0.14
  -8   2   0    1.52    0.13
  -8   2   0    1.18    0.16
   7  -2   0    0.17    0.09
   7  -2   0    0.18    0.09
   7  -2   0    0.26    0.12
   7  -2   0    0.29    0.07
   7  -2   0    0.20    0.08
  -7   2   0    0.21    0.07
  -7   2   0    0.32    0.07
  -7   2   0    0.21    0.09
   6  -2   0    3.73    0.17
   6  -2   0    3.57    0.20
   6  -2   0    4.02    0.21
   6  -2   0    3.78    0.22
   6  -2   0    3.85    0.29
  -6   2   0    3.48    0.19
  -6   2   0    3.74    0.18
  -6   2   0    3.84    0.17
  -6   2   0    3.74    0.20
   5  -2   0    1.57    0.13
   5  -2   0    1.55    0.14
   5  -2   0    1.43    0.12
   5  -2   0    1.35    0.10
  -5   2   0    1.29    0.10
  -5   2   0    1.37    0.11
  -5   2   0    1.62    0.12
  -5   2   0    1.16    0.10
   4  -2   0    2.22    0.13
   4  -2   0    2.20    0.12
   4  -2   0    2.44    0.14
   4  -2   0    2.32    0.18
   4  -2   0    2.21    0.12
   4  -2   0    2.28    0.14
  -4   2   0    2.38    0.13
  -4   2   0    2.25    0.13
  -4   2   0    2.45    0.12
  -4   2   0    2.43    0.17
  -4   2   0    2.13    0.12
   3  -2   0   21.79    0.49
   3  -2   0   22.09    0.49
   3  -2   0   21.80    0.53
   3  -2   0   22.24    0.64
   3  -2   0   22.33    0.55
   3  -2   0   21.44    0.51
  -3   2   0   22.22    0.48
  -3   2   0   22.42    0.55
  -3   2   0   22.16    0.49
  -3   2   0   21.98    0.63
  -3   2   0   22.73    0.49
   2  -2   0    5.57    0.19
   2  -2   0    5.40    0.18
   2  -2   0    5.97    0.20
   2  -2   0    5.61    0.23
   2  -2   0    5.75    0.18
  -2   2   0    5.77    0.19
  -2   2   0    5.85    0.23
  -2   2   0    5.10    0.17
  -2   2   0    5.56    0.17
   1  -2   0    0.08    0.03
   1  -2   0    0.09    0.03
   1  -2   0    0.09    0.05
   1  -2   0    0.08    0.03
  -1   2   0    0.16    0.03
  -1   2   0    0.18    0.05
  -1   2   0    0.07    0.03
  -1   2   0    0.15    0.05
  -1   2   0    0.10    0.03
   0  -2   0   31.83    0.59
   0  -2   0   30.35    0.60
   0  -2   0   31.25    0.58
   0  -2   0   30.83    0.61
   0  -2   0   30.48    0.63
   0  -2   0   31.02    0.60
   0   2   0   31.06    0.74
   0   2   0   31.31    0.63
   0   2   0   30.84    0.60
   0   2   0   30.24    0.61
  -1  -2   0  936.37   17.00
  -1  -2   0  924.49   17.68
  -1  -2   0  931.85   15.84
  -1  -2   0  952.04   17.34
  -1  -2   0 1000.00   16.90
  -1  -2   0  942.25   17.02
   1   2   0  906.90   17.66
   1   2   0  985.53   17.04
   1   2   0  939.25   17.33
  -2  -2   0  313.12    5.39
  -2  -2   0  302.68    5.51
  -2  -2   0  298.77    5.06
   2   2   0  299.39    5.51
   2   2   0  303.64    5.57
   2   2   0  295.33    5.76
   2   2   0  321.16    5.53
  -3  -2   0   70.30    1.31
  -3  -2   0   69.26    1.30
  -4  -2   0  214.30    3.71
  -4  -2   0  223.23    3.91
  -4  -2   0  220.33    3.94
  -5  -2   0   80.17    1.55
  -5  -2   0   80.67    1.57
  -5  -2   0   80.05    1.48
   5   2   0   80.65    1.95
   5   2   0   80.83    1.52
   5   2   0   82.91    1.87
  -6  -2   0    4.85    0.20
  -6  -2   0    4.75    0.21
  -6  -2   0    4.46    0.21
   6   2   0    4.50    0.24
   6   2   0    4.69    0.15
   6   2   0    4.46    0.26
  -7  -2   0    6.02    0.27
  -7  -2   0    6.19    0.26
  -7  -2   0    5.82    0.24
   7   2   0    5.82    0.33
   7   2   0    5.54    0.18
   7   2   0    5.68    0.29
  -8  -2   0   49.57    1.14
  -8  -2   0   48.31    1.09
  -8  -2   0   50.38    1.06
   8   2   0   51.00    1.41
   8   2   0   50.50    1.30
   8   2   0   50.83    1.18
   8   2   0   48.43    1.02
  -9  -2   0    1.18    0.18
  -9  -2   0    1.18    0.16
  -9  -2   0    1.26    0.16
   9   2   0    1.06    0.18
   9   2   0    1.22    0.11
   9   2   0    1.11    0.16
   9   2   0    1.11    0.15
 -10  -2   0    0.02    0.10
 -10  -2   0    0.06    0.09
  10   2   0   -0.06    0.08
  10   2   0   -0.07    0.09
  10   2   0    0.06    0.09
 -11  -2   0    0.38    0.15
  11   2   0    0.55    0.18
  11   2   0    0.74    0.18
 -12  -2   0    1.01    0.22
  11  -3   0    0.14    0.11
 -11   3   0    0.03    0.11
 -11   3   0    0.20    0.10
  10  -3   0    1.73    0.31
  10  -3   0    1.65    0.21
  10  -3   0    1.39    0.23
 -10   3   0    1.36    0.21
 -10   3   0    1.66    0.17
   9  -3   0    0.39    0.19
   9  -3   0    0.61    0.14
   9  -3   0    0.38    0.14
  -9   3   0    0.55    0.14
  -9   3   0    0.46    0.10
   8  -3   0    0.48    0.13
   8  -3   0    0.42    0.11
   8  -3   0    0.45    0.16
   8  -3   0    0.23    0.11
  -8   3   0    0.51    0.12
  -8   3   0    0.67    0.11
   7  -3   0    0.01    0.08
   7  -3   0    0.16    0.09
   7  -3   0    0.05    0.06
   7  -3   0    0.02    0.10
   7  -3   0    0.04    0.08
  -7   3   0    0.12    0.07
  -7   3   0    0.00    0.07
  -7   3   0    0.08    0.06
  -7   3   0    0.15    0.06
   6  -3   0    0.20    0.08
   6  -3   0    0.07    0.08
   6  -3   0    0.35    0.07
   6  -3   0    0.22    0.09
   6  -3   0    0.12    0.11
  -6   3   0    0.14    0.07
  -6   3   0    0.30    0.07
  -6   3   0    0.24    0.07
  -6   3   0    0.24    0.06
   5  -3   0    3.79    0.21
   5  -3   0    3.72    0.17
   5  -3   0    3.40    0.20
   5  -3   0    3.73    0.21
   5  -3   0    3.80    0.27
  -5   3   0    3.67    0.17
  -5   3   0    3.96    0.19
  -5   3   0    3.80    0.19
  -5   3   0    3.84    0.19
   4  -3   0    0.34    0.08
   4  -3   0    0.27    0.09
   4  -3   0    0.29    0.06
   4  -3   0    0.33    0.07
   4  -3   0    0.29    0.07
   4  -3   0    0.32    0.07
   4  -3   0    0.23    0.07
  -4   3   0    0.31    0.09
  -4   3   0    0.39    0.07
  -4   3   0    0.20    0.06
  -4   3   0    0.35    0.06
  -4   3   0    0.33    0.06
   3  -3   0    1.16    0.09
   3  -3   0    0.86    0.12
   3  -3   0    1.16    0.12
   3  -3   0    1.36    0.12
   3  -3   0    1.20    0.10
   3  -3   0    1.22    0.10
   3  -3   0    1.28    0.10
  -3   3   0    1.13    0.10
  -3   3   0    0.95    0.12
  -3   3   0    1.26    0.10
  -3   3   0    1.25    0.09
  -3   3   0    1.04    0.08
   2  -3   0    0.77    0.07
   2  -3   0    0.60    0.10
   2  -3   0    0.70    0.08
   2  -3   0    0.87    0.09
   2  -3   0    0.83    0.08
   2  -3   0    0.60    0.07
  -2   3   0    0.78    0.10
  -2   3   0    0.53    0.06
  -2   3   0    0.60    0.07
  -2   3   0    0.55    0.07
  -2   3   0    0.67    0.08
   1  -3   0   12.16    0.31
   1  -3   0   12.25    0.28
   1  -3   0   12.10    0.32
   1  -3   0   12.16    0.33
   1  -3   0   12.02    0.40
   1  -3   0   12.13    0.30
  -1   3   0   11.64    0.31
  -1   3   0   13.07    0.31
  -1   3   0   12.19    0.33
  -1   3   0   12.48    0.36
  -1   3   0   12.51    0.39
   0  -3   0   41.29    0.85
   0  -3   0   40.50    0.81
   0  -3   0   41.47    0.76
   0  -3   0   40.21    0.99
   0  -3   0   41.67    0.80
   0  -3   0   42.17    0.82
   0  -3   0   40.54    0.80
   0   3   0   39.64    0.80
   0   3   0   39.98    0.81
   0   3   0   39.41    0.85
   0   3   0   41.77    1.00
  -1  -3   0  104.14    1.92
  -1  -3   0  104.49    1.96
  -1  -3   0  106.58    1.92
  -1  -3   0  104.50    2.01
  -1  -3   0  104.58    1.93
   1   3   0  105.20    2.36
   1   3   0  105.06    1.92
   1   3   0  103.58    2.01
   1   3   0  105.37    1.93
  -2  -3   0    2.37    0.09
  -2  -3   0    2.25    0.08
  -2  -3   0    2.33    0.11
  -2  -3   0    2.31    0.11
  -2  -3   0    2.33    0.08
  -2  -3   0    2.24    0.10
   2   3   0    2.39    0.12
   2   3   0    2.26    0.09
   2   3   0    2.32    0.08
  -3  -3   0    0.57    0.04
  -3  -3   0    0.39    0.03
  -3  -3   0    0.47    0.06
  -3  -3   0    0.50    0.07
  -3  -3   0    0.67    0.07
   3   3   0    0.52    0.04
   3   3   0    0.52    0.07
   3   3   0    0.59    0.04
  -4  -3   0  122.27    2.23
  -4  -3   0  118.53    2.11
  -4  -3   0  120.79    2.21
   4   3   0  118.33    2.33
  -5  -3   0    6.27    0.22
  -5  -3   0    6.44    0.24
  -5  -3   0    6.51    0.24
  -6  -3   0    0.62    0.10
  -6  -3   0    0.47    0.09
  -6  -3   0    0.61    0.09
   6   3   0    0.53    0.04
  -7  -3   0    1.39    0.16
  -7  -3   0    1.41    0.15
  -7  -3   0    1.68    0.17
   7   3   0    1.30    0.16
   7   3   0    1.49    0.07
   7   3   0    1.16    0.15
  -8  -3   0   38.79    0.91
  -8  -3   0   38.18    0.94
  -8  -3   0   39.62    0.89
   8   3   0   39.37    1.09
   8   3   0   37.44    0.77
   8   3   0   38.59    0.96
   8   3   0   38.70    1.15
  -9  -3   0    0.47    0.12
  -9  -3   0    0.45    0.12
  -9  -3   0    0.25    0.11
   9   3   0    0.26    0.11
   9   3   0    0.11    0.12
   9   3   0    0.33    0.11
 -10  -3   0    0.93    0.17
 -10  -3   0    1.15    0.17
 -10  -3   0    1.19    0.18
  10   3   0    1.08    0.17
  10   3   0    0.97    0.18
  10   3   0    1.17    0.18
 -11  -3   0    0.53    0.14
 -11  -3   0    0.32    0.15
  11   3   0    0.55    0.18
  11   3   0    0.39    0.14
 -12  -3   0    0.21    0.14
  11  -4   0    0.01    0.11
 -11   4   0   -0.04    0.11
  10  -4   0   -0.01    0.11
 -10   4   0   -0.04    0.10
 -10   4   0   -0.06    0.07
   9  -4   0    1.61    0.22
   9  -4   0    1.06    0.26
   9  -4   0    1.15    0.20
  -9   4   0    0.98    0.17
  -9   4   0    1.18    0.16
   8  -4   0    0.22    0.11
   8  -4   0    0.30    0.12
   8  -4   0    0.23    0.17
  -8   4   0    0.24    0.09
  -8   4   0    0.20    0.10
   7  -4   0    5.64    0.31
   7  -4   0    5.49    0.29
   7  -4   0    5.25    0.42
   7  -4   0    5.58    0.26
   7  -4   0    4.91    0.29
  -7   4   0    5.59    0.27
  -7   4   0    5.24    0.27
   6  -4   0    0.23    0.13
   6  -4   0    0.23    0.10
   6  -4   0    0.21    0.09
   6  -4   0    0.31    0.08
   6  -4   0    0.08    0.09
  -6   4   0    0.36    0.08
  -6   4   0    0.23    0.08
  -6   4   0    0.24    0.07
  -6   4   0    0.28    0.08
   5  -4   0    2.81    0.20
   5  -4   0    2.65    0.21
   5  -4   0    2.87    0.27
   5  -4   0    2.71    0.16
   5  -4   0    2.62    0.18
  -5   4   0    2.93    0.18
  -5   4   0    2.85    0.17
  -5   4   0    2.71    0.17
  -5   4   0    2.87    0.17
   4  -4   0    1.22    0.17
   4  -4   0    1.49    0.14
   4  -4   0    1.69    0.13
   4  -4   0    1.47    0.12
  -4   4   0    1.51    0.12
  -4   4   0    1.55    0.13
  -4   4   0    1.64    0.12
  -4   4   0    1.50    0.11
   3  -4   0    7.97    0.37
   3  -4   0    7.41    0.25
   3  -4   0    7.52    0.29
   3  -4   0    7.85    0.26
   3  -4   0    7.54    0.28
   3  -4   0    7.64    0.27
  -3   4   0    6.94    0.26
  -3   4   0    7.79    0.26
  -3   4   0    7.54    0.23
  -3   4   0    7.27    0.33
  -3   4   0    7.41    0.29
  -3   4   0    7.41    0.28
   2  -4   0    2.78    0.13
   2  -4   0    2.56    0.20
   2  -4   0    2.59    0.15
   2  -4   0    2.68    0.15
   2  -4   0    2.39    0.13
  -2   4   0    2.68    0.11
  -2   4   0    2.98    0.15
  -2   4   0    2.78    0.19
  -2   4   0    2.99    0.17
  -2   4   0    2.31    0.14
  -2   4   0    2.63    0.16
   1  -4   0    0.25    0.06
   1  -4   0    0.27    0.04
   1  -4   0    0.36    0.09
   1  -4   0    0.38    0.07
   1  -4   0    0.30    0.06
   1  -4   0    0.27    0.06
  -1   4   0    0.28    0.08
  -1   4   0    0.24    0.06
  -1   4   0    0.38    0.06
  -1   4   0    0.23    0.06
  -1   4   0    0.27    0.08
   0  -4   0    8.86    0.25
   0  -4   0    8.43    0.25
   0  -4   0    8.41    0.19
   0  -4   0    8.74    0.27
   0  -4   0    8.90    0.26
   0  -4   0    8.57    0.32
   0  -4   0    9.18    0.26
   0   4   0    8.89    0.25
   0   4   0    8.65    0.28
   0   4   0    8.84    0.33
   0   4   0    8.61    0.26
  -1  -4   0   29.44    0.62
  -1  -4   0   28.74    0.61
  -1  -4   0   28.86    0.61
  -1  -4   0   28.51    0.60
  -1  -4   0   29.11    0.65
   1   4   0   28.74    0.66
   1   4   0   28.93    0.76
   1   4   0   28.24    0.61
   1   4   0   29.29    0.60
  -2  -4   0    1.98    0.09
  -2  -4   0    2.13    0.11
  -2  -4   0    1.89    0.09
  -2  -4   0    2.02    0.10
  -2  -4   0    1.94    0.12
   2   4   0    1.99    0.09
   2   4   0    2.00    0.10
   2   4   0    2.16    0.13
  -3  -4   0    4.55    0.18
  -3  -4   0    4.93    0.19
  -3  -4   0    4.43    0.14
  -3  -4   0    4.53    0.16
  -3  -4   0    4.91    0.14
  -3  -4   0    4.48    0.12
  -3  -4   0    4.61    0.18
   3   4   0    4.80    0.14
   3   4   0    4.30    0.13
  -4  -4   0    0.16    0.03
  -4  -4   0    0.19    0.06
  -4  -4   0    0.13    0.03
  -4  -4   0    0.13    0.05
  -4  -4   0    0.14    0.05
   4   4   0    0.14    0.03
   4   4   0    0.12    0.03
   4   4   0    0.07    0.05
  -5  -4   0    1.47    0.12
  -5  -4   0    1.43    0.13
  -5  -4   0    1.42    0.12
   5   4   0    1.44    0.13
  -6  -4   0   16.07    0.46
  -6  -4   0   16.28    0.46
  -6  -4   0   16.27    0.44
   6   4   0   16.10    0.47
  -7  -4   0    8.30    0.31
  -7  -4   0    8.73    0.34
  -7  -4   0    8.54    0.33
   7   4   0    8.78    0.34
  -8  -4   0    6.64    0.31
  -8  -4   0    6.76    0.31
  -8  -4   0    7.46    0.34
   8   4   0    8.24    0.43
   8   4   0    7.55    0.33
   8   4   0    7.52    0.33
   8   4   0    7.24    0.38
  -9  -4   0   36.16    0.91
  -9  -4   0   34.13    0.93
  -9  -4   0   36.79    0.89
   9   4   0   38.24    1.15
   9   4   0   36.31    0.94
   9   4   0   36.28    1.08
   9   4   0   35.77    0.95
 -10  -4   0    3.51    0.26
 -10  -4   0    3.70    0.27
 -10  -4   0    3.58    0.29
  10   4   0    3.91    0.34
  10   4   0    3.37    0.27
  10   4   0    3.36    0.29
  10   4   0    4.04    0.28
 -11  -4   0    0.07    0.12
 -11  -4   0    0.02    0.10
 -11  -4   0    0.04    0.11
  11   4   0   -0.08    0.09
  11   4   0    0.00    0.12
  11   4   0    0.00    0.09
  11   4   0    0.06    0.11
 -12  -4   0    0.53    0.17
 -12  -4   0    0.28    0.13
  12   4   0    0.14    0.12
  10  -5   0    0.29    0.14
 -10   5   0    0.23    0.13
   9  -5   0    0.35    0.25
   9  -5   0    0.59    0.17
   9  -5   0    0.80    0.17
  -9   5   0    0.76    0.14
  -9   5   0    0.58    0.15
   8  -5   0    0.01    0.18
   8  -5   0    0.03    0.10
   8  -5   0    0.22    0.12
  -8   5   0    0.27    0.12
  -8   5   0    0.31    0.10
   7  -5   0    0.12    0.10
   7  -5   0    0.09    0.16
   7  -5   0    0.29    0.09
   7  -5   0    0.13    0.10
  -7   5   0    0.24    0.10
  -7   5   0    0.26    0.10
   6  -5   0    0.62    0.12
   6  -5   0    0.44    0.13
   6  -5   0    0.27    0.16
   6  -5   0    0.62    0.13
  -6   5   0    0.43    0.10
  -6   5   0    0.36    0.10
  -6   5   0    0.37    0.10
   5  -5   0    6.14    0.28
   5  -5   0    5.78    0.30
   5  -5   0    6.35    0.28
   5  -5   0    5.92    0.42
  -5   5   0    5.99    0.27
  -5   5   0    5.53    0.27
  -5   5   0    5.71    0.25
   4  -5   0    4.51    0.25
   4  -5   0    4.57    0.36
   4  -5   0    4.32    0.21
   4  -5   0    4.48    0.22
  -4   5   0    4.38    0.19
  -4   5   0    4.88    0.24
  -4   5   0    4.36    0.23
   3  -5   0    6.87    0.37
   3  -5   0    6.69    0.29
   3  -5   0    6.30    0.24
   3  -5   0    6.86    0.26
  -3   5   0    6.65    0.27
  -3   5   0    6.87    0.22
  -3   5   0    6.57    0.25
  -3   5   0    6.20    0.29
  -3   5   0    6.67    0.29
   2  -5   0   23.79    0.58
   2  -5   0   24.18    0.60
   2  -5   0   24.51    0.76
   2  -5   0   23.46    0.55
  -2   5   0   23.99    0.63
  -2   5   0   23.78    0.67
  -2   5   0   23.76    0.51
  -2   5   0   24.98    0.59
  -2   5   0   24.37    0.60
   1  -5   0    0.14    0.06
   1  -5   0    0.16    0.05
   1  -5   0    0.16    0.04
   1  -5   0    0.14    0.09
   1  -5   0    0.13    0.05
   1  -5   0    0.14    0.05
   1  -5   0    0.17    0.06
  -1   5   0    0.12    0.08
  -1   5   0    0.20    0.07
  -1   5   0    0.09    0.06
  -1   5   0    0.12    0.05
  -1   5   0    0.09    0.07
   0  -5   0    0.57    0.08
   0  -5   0    0.64    0.09
   0  -5   0    0.76    0.09
   0  -5   0    0.56    0.07
   0  -5   0    0.44    0.10
   0  -5   0    0.72    0.05
   0  -5   0    0.68    0.09
   0   5   0    0.66    0.11
   0   5   0    0.73    0.09
   0   5   0    0.80    0.09
   0   5   0    0.47    0.08
  -1  -5   0   95.60    1.93
  -1  -5   0   97.74    1.84
  -1  -5   0   95.05    1.82
  -1  -5   0   95.85    1.83
  -1  -5   0   96.76    1.86
   1   5   0   95.11    1.93
   1   5   0   97.27    1.84
   1   5   0   96.05    1.83
   1   5   0   98.48    2.26
  -2  -5   0   47.36    0.93
  -2  -5   0   46.90    0.94
  -2  -5   0   47.48    1.03
  -2  -5   0   46.23    0.95
  -2  -5   0   47.17    0.97
  -2  -5   0   46.87    0.94
   2   5   0   47.08    0.95
   2   5   0   47.61    0.94
   2   5   0   46.82    1.03
   2   5   0   47.46    1.18
  -3  -5   0   39.20    0.76
  -3  -5   0   37.98    0.86
  -3  -5   0   37.05    0.82
  -3  -5   0   37.17    0.76
  -3  -5   0   37.45    0.77
  -3  -5   0   37.58    0.79
  -3  -5   0   37.88    0.75
   3   5   0   38.01    0.86
   3   5   0   38.37    0.74
   3   5   0   38.02    0.77
   3   5   0   36.67    0.76
  -4  -5   0    1.84    0.09
  -4  -5   0    2.14    0.14
  -4  -5   0    2.28    0.14
  -4  -5   0    2.21    0.12
   4   5   0    2.23    0.15
   4   5   0    2.22    0.10
   4   5   0    2.10    0.09
  -5  -5   0    4.03    0.12
  -5  -5   0    3.91    0.19
  -5  -5   0    4.45    0.21
  -5  -5   0    4.10    0.12
  -5  -5   0    4.34    0.21
   5   5   0    4.16    0.12
   5   5   0    4.05    0.12
   5   5   0    4.03    0.21
  -6  -5   0    0.87    0.13
  -6  -5   0    0.72    0.11
  -6  -5   0    0.81    0.11
   6   5   0    0.64    0.10
   6   5   0    0.75    0.10
  -7  -5   0    2.80    0.20
  -7  -5   0    2.85    0.19
  -7  -5   0    2.53    0.19
   7   5   0    2.78    0.20
   7   5   0    2.50    0.18
  -8  -5   0   -0.15    0.06
  -8  -5   0    0.02    0.08
  -8  -5   0   -0.01    0.08
   8   5   0   -0.10    0.06
   8   5   0    0.02    0.07
   8   5   0   -0.09    0.07
  -9  -5   0    7.65    0.35
  -9  -5   0    8.63    0.39
  -9  -5   0    8.03    0.38
   9   5   0    8.97    0.48
   9   5   0    8.70    0.46
   9   5   0    8.61    0.38
   9   5   0    8.89    0.40
 -10  -5   0    6.80    0.37
 -10  -5   0    6.44    0.35
 -10  -5   0    6.07    0.35
  10   5   0    5.98    0.41
  10   5   0    6.16    0.35
  10   5   0    6.41    0.36
  10   5   0    6.95    0.44
 -11  -5   0    0.88    0.18
 -11  -5   0    0.86    0.16
 -11  -5   0    1.10    0.21
  11   5   0    0.99    0.18
  11   5   0    0.90    0.18
  11   5   0    0.88    0.19
  11   5   0    0.54    0.17
 -12  -5   0    0.24    0.14
 -12  -5   0    0.33    0.16
 -12  -5   0    0.26    0.15
  10  -6   0    0.06    0.13
 -10   6   0    0.01    0.11
   9  -6   0    0.30    0.15
   9  -6   0    0.40    0.16
  -9   6   0    0.32    0.13
   8  -6   0    1.51    0.32
   8  -6   0    1.72    0.23
   8  -6   0    1.82    0.24
  -8   6   0    1.58    0.19
  -8   6   0    1.55    0.20
   7  -6   0   -0.06    0.16
   7  -6   0    0.04    0.09
   7  -6   0    0.36    0.13
   7  -6   0    0.18    0.09
  -7   6   0    0.15    0.09
  -7   6   0    0.08    0.09
   6  -6   0    1.10    0.16
   6  -6   0    0.78    0.15
   6  -6   0    1.13    0.25
   6  -6   0    1.05    0.15
  -6   6   0    1.10    0.16
  -6   6   0    0.96    0.13
   5  -6   0    2.03    0.18
   5  -6   0    2.18    0.19
   5  -6   0    2.00    0.28
   5  -6   0    2.42    0.21
  -5   6   0    2.27    0.20
  -5   6   0    2.21    0.16
   4  -6   0    0.48    0.09
   4  -6   0    0.33    0.10
   4  -6   0    0.29    0.10
   4  -6   0    0.35    0.17
  -4   6   0    0.43    0.08
  -4   6   0    0.31    0.10
   3  -6   0    2.69    0.20
   3  -6   0    2.63    0.15
   3  -6   0    2.42    0.18
   3  -6   0    2.86    0.32
  -3   6   0    2.34    0.19
  -3   6   0    2.85    0.14
  -3   6   0    2.56    0.21
  -3   6   0    2.52    0.21
   2  -6   0    2.79    0.18
   2  -6   0    2.78    0.18
   2  -6   0    2.63    0.14
   2  -6   0    2.94    0.30
  -2   6   0    2.51    0.22
  -2   6   0    2.80    0.20
  -2   6   0    2.69    0.13
  -2   6   0    2.61    0.18
   1  -6   0   12.85    0.37
   1  -6   0   12.66    0.38
   1  -6   0   13.33    0.41
   1  -6   0   12.85    0.31
   1  -6   0   12.63    0.39
   1  -6   0   12.86    0.50
  -1   6   0   12.43    0.42
  -1   6   0   12.84    0.46
  -1   6   0   12.69    0.39
   0  -6   0    1.09    0.06
   0  -6   0    0.77    0.13
   0  -6   0    1.04    0.11
   0  -6   0    1.01    0.11
   0  -6   0    0.99    0.11
   0  -6   0    1.46    0.14
   0   6   0    1.04    0.11
   0   6   0    1.07    0.15
   0   6   0    0.91    0.12
  -1  -6   0    0.42    0.07
  -1  -6   0    0.34    0.07
  -1  -6   0    0.43    0.07
  -1  -6   0    0.35    0.08
   1   6   0    0.28    0.10
   1   6   0    0.37    0.07
   1   6   0    0.40    0.09
  -2  -6   0    0.26    0.06
  -2  -6   0    0.74    0.10
  -2  -6   0    0.31    0.06
  -2  -6   0    0.32    0.08
  -2  -6   0    0.34    0.07
   2   6   0    0.44    0.11
   2   6   0    0.25    0.07
   2   6   0    0.31    0.07
  -3  -6   0    6.04    0.21
  -3  -6   0    6.20    0.21
  -3  -6   0    6.28    0.19
  -3  -6   0    6.19    0.26
  -3  -6   0    6.37    0.25
   3   6   0    6.08    0.26
   3   6   0    5.97    0.14
   3   6   0    6.10    0.14
   3   6   0    6.38    0.30
   3   6   0    6.50    0.22
  -4  -6   0    1.05    0.13
  -4  -6   0    1.26    0.13
  -4  -6   0    1.13    0.07
  -4  -6   0    1.34    0.10
  -4  -6   0    1.26    0.10
  -4  -6   0    1.22    0.09
   4   6   0    1.10    0.13
   4   6   0    1.15    0.09
   4   6   0    1.26    0.08
   4   6   0    1.20    0.09
  -5  -6   0    0.46    0.06
  -5  -6   0    0.53    0.11
  -5  -6   0    0.35    0.08
  -5  -6   0    0.48    0.08
   5   6   0    0.48    0.10
   5   6   0    0.50    0.06
   5   6   0    0.43    0.06
   5   6   0    0.50    0.06
  -6  -6   0    1.78    0.07
  -6  -6   0    1.71    0.17
  -6  -6   0    1.72    0.15
  -6  -6   0    1.78    0.07
  -6  -6   0    1.96    0.19
   6   6   0    2.19    0.18
   6   6   0    1.72    0.13
   6   6   0    1.77    0.07
   6   6   0    1.71    0.07
  -7  -6   0    0.40    0.10
  -7  -6   0    0.49    0.10
  -7  -6   0    0.55    0.13
   7   6   0    0.37    0.10
   7   6   0    0.43    0.09
  -8  -6   0    0.27    0.11
  -8  -6   0    0.19    0.09
  -8  -6   0    0.23    0.11
   8   6   0    0.19    0.09
   8   6   0    0.23    0.08
  -9  -6   0    0.54    0.14
  -9  -6   0    0.37    0.12
  -9  -6   0    0.50    0.14
   9   6   0    0.39    0.12
   9   6   0    0.34    0.13
   9   6   0    0.37    0.13
   9   6   0    0.48    0.12
 -10  -6   0    1.14    0.19
 -10  -6   0    1.10    0.18
 -10  -6   0    0.99    0.20
  10   6   0    0.77    0.17
  10   6   0    1.13    0.18
  10   6   0    0.80    0.19
  10   6   0    1.30    0.18
 -11  -6   0    0.45    0.17
 -11  -6   0    0.65    0.17
 -11  -6   0    0.65    0.16
  11   6   0    0.95    0.18
  11   6   0    0.66    0.19
  11   6   0    0.70    0.18
  11   6   0    0.77    0.17
 -12  -6   0    0.44    0.18
 -12  -6   0    0.80    0.18
 -12  -6   0    0.57    0.18
   9  -7   0   -0.14    0.11
  -9   7   0    0.06    0.11
   8  -7   0    0.36    0.14
   8  -7   0    0.36    0.15
  -8   7   0    0.53    0.13
   7  -7   0    1.08    0.18
   7  -7   0    1.16    0.18
   7  -7   0    0.84    0.27
   7  -7   0    0.86    0.18
  -7   7   0    0.88    0.16
  -7   7   0    1.20    0.16
   6  -7   0   -0.21    0.16
   6  -7   0    0.20    0.12
   6  -7   0    0.06    0.09
   6  -7   0    0.05    0.10
  -6   7   0    0.05    0.08
  -6   7   0    0.01    0.09
   5  -7   0    0.12    0.18
   5  -7   0    0.12    0.09
   5  -7   0    0.16    0.10
   5  -7   0    0.05    0.07
  -5   7   0    0.06    0.09
  -5   7   0    0.17    0.08
   4  -7   0    1.85    0.19
   4  -7   0    1.70    0.16
   4  -7   0    1.64    0.26
  -4   7   0    1.74    0.14
  -4   7   0    1.69    0.19
   3  -7   0    1.87    0.25
   3  -7   0    2.27    0.15
   3  -7   0    2.09    0.19
   3  -7   0    2.18    0.18
  -3   7   0    2.28    0.20
  -3   7   0    2.13    0.22
  -3   7   0    2.28    0.14
   2  -7   0    2.20    0.13
   2  -7   0    2.34    0.26
   2  -7   0    2.49    0.19
   2  -7   0    2.40    0.18
   2  -7   0    2.04    0.17
  -2   7   0    2.19    0.12
  -2   7   0    2.85    0.20
  -2   7   0    2.13    0.21
   1  -7   0    4.95    0.24
   1  -7   0    4.75    0.16
   1  -7   0    5.25    0.35
   1  -7   0    5.03    0.24
   1  -7   0    5.21    0.25
  -1   7   0    5.04    0.28
  -1   7   0    4.86    0.24
   0  -7   0    0.95    0.12
   0  -7   0    0.84    0.11
   0  -7   0    0.72    0.15
   0  -7   0    0.92    0.12
   0  -7   0    0.91    0.12
   0   7   0    0.75    0.11
   0   7   0    0.98    0.14
  -1  -7   0    0.79    0.10
  -1  -7   0    0.88    0.11
  -1  -7   0    0.92    0.11
  -1  -7   0    0.82    0.12
   1   7   0    0.62    0.10
   1   7   0    0.94    0.13
  -2  -7   0    2.16    0.14
  -2  -7   0    2.05    0.16
  -2  -7   0    2.17    0.16
  -2  -7   0    2.46    0.16
  -2  -7   0    2.26    0.15
   2   7   0    2.44    0.18
   2   7   0    2.01    0.15
  -3  -7   0    3.05    0.21
  -3  -7   0    2.96    0.15
  -3  -7   0    3.34    0.19
  -3  -7   0    3.26    0.17
  -3  -7   0    3.00    0.17
   3   7   0    3.23    0.21
   3   7   0    3.20    0.17
  -4  -7   0    0.69    0.07
  -4  -7   0    0.50    0.12
  -4  -7   0    0.82    0.12
  -4  -7   0    0.73    0.09
  -4  -7   0    0.75    0.09
   4   7   0    0.60    0.08
   4   7   0    0.69    0.05
   4   7   0    0.52    0.10
   4   7   0    0.78    0.06
  -5  -7   0    8.72    0.26
  -5  -7   0    8.93    0.30
  -5  -7   0    8.81    0.35
  -5  -7   0    8.93    0.26
  -5  -7   0    9.14    0.35
   5   7   0    8.91    0.26
   5   7   0    8.91    0.25
   5   7   0    8.83    0.36
  -6  -7   0    0.42    0.06
  -6  -7   0    0.23    0.09
  -6  -7   0    0.30    0.08
  -6  -7   0    0.10    0.09
  -6  -7   0    0.40    0.06
   6   7   0    0.38    0.10
   6   7   0    0.30    0.07
  -7  -7   0    0.12    0.07
  -7  -7   0    0.00    0.10
  -7  -7   0    0.00    0.07
   7   7   0    0.09    0.06
   7   7   0   -0.03    0.07
  -8  -7   0    0.08    0.10
  -8  -7   0    0.00    0.07
  -8  -7   0    0.12    0.10
   8   7   0    0.06    0.09
   8   7   0    0.19    0.08
  -9  -7   0    1.91    0.22
  -9  -7   0    1.93    0.22
  -9  -7   0    1.38    0.19
   9   7   0    1.44    0.17
   9   7   0    1.71    0.22
 -10  -7   0    3.37    0.28
 -10  -7   0    3.80    0.30
 -10  -7   0    3.34    0.30
  10   7   0    3.66    0.36
  10   7   0    3.68    0.35
  10   7   0    4.01    0.31
 -11  -7   0    0.76    0.18
 -11  -7   0    0.42    0.17
 -11  -7   0    0.71    0.16
  11   7   0    0.59    0.16
  11   7   0    0.71    0.18
  11   7   0    0.65    0.19
 -12  -7   0    0.14    0.12
 -12  -7   0   -0.05    0.14
 -12  -7   0    0.28    0.14
   8  -8   0    0.08    0.14
   7  -8   0   -0.10    0.11
   7  -8   0   -0.17    0.10
   6  -8   0    0.02    0.09
   6  -8   0   -0.15    0.21
   6  -8   0   -0.01    0.09
   6  -8   0    0.20    0.12
  -6   8   0    0.12    0.11
   5  -8   0    1.38    0.21
   5  -8   0    1.54    0.19
   5  -8   0    1.09    0.15
   5  -8   0    0.84    0.25
   5  -8   0    1.26    0.18
  -5   8   0    1.04    0.17
   4  -8   0    0.48    0.20
   4  -8   0    0.49    0.13
   4  -8   0    0.30    0.13
   4  -8   0    0.37    0.11
   4  -8   0    0.47    0.10
  -4   8   0    0.33    0.12
   3  -8   0    0.17    0.10
   3  -8   0    0.15    0.07
   3  -8   0    0.16    0.10
   3  -8   0   -0.03    0.14
   3  -8   0    0.12    0.08
  -3   8   0    0.02    0.10
  -3   8   0    0.16    0.09
   2  -8   0   -0.01    0.05
   2  -8   0    0.00    0.13
   2  -8   0    0.06    0.08
   2  -8   0   -0.02    0.08
   2  -8   0   -0.02    0.08
  -2   8   0   -0.17    0.08
  -2   8   0    0.03    0.07
   1  -8   0    0.03    0.08
   1  -8   0    0.00    0.04
   1  -8   0    0.14    0.12
   1  -8   0    0.15    0.09
   1  -8   0    0.09    0.09
  -1   8   0    0.13    0.08
  -1   8   0    0.10    0.10
   0  -8   0    7.25    0.30
   0  -8   0    6.93    0.30
   0  -8   0    6.94    0.30
   0   8   0    7.32    0.36
   0   8   0    7.22    0.31
  -1  -8   0    1.38    0.15
  -1  -8   0    1.23    0.14
  -1  -8   0    1.20    0.14
   1   8   0    1.44    0.15
   1   8   0    1.23    0.17
  -2  -8   0    5.58    0.27
  -2  -8   0    5.45    0.27
  -2  -8   0    5.40    0.24
  -2  -8   0    5.43    0.24
  -2  -8   0    5.32    0.25
   2   8   0    5.46    0.30
   2   8   0    5.56    0.25
  -3  -8   0    2.76    0.17
  -3  -8   0    2.73    0.20
  -3  -8   0    2.96    0.21
  -3  -8   0    2.73    0.18
  -3  -8   0    2.80    0.16
   3   8   0    2.72    0.22
   3   8   0    2.58    0.17
  -4  -8   0    3.34    0.22
  -4  -8   0    3.09    0.18
  -4  -8   0    2.77    0.14
  -4  -8   0    3.08    0.17
  -4  -8   0    2.60    0.21
   4   8   0    2.90    0.17
   4   8   0    3.21    0.24
  -5  -8   0    0.26    0.07
  -5  -8   0    0.26    0.12
  -5  -8   0    0.26    0.10
   5   8   0    0.52    0.12
  -6  -8   0    1.92    0.12
  -6  -8   0    2.53    0.21
  -6  -8   0    2.44    0.24
   6   8   0    2.60    0.23
  -7  -8   0    0.00    0.11
  -7  -8   0   -0.02    0.03
  -7  -8   0    0.06    0.07
  -7  -8   0    0.12    0.09
   7   8   0    0.07    0.09
  -8  -8   0    0.05    0.10
  -8  -8   0    0.11    0.09
  -8  -8   0    0.10    0.11
   8   8   0    0.07    0.09
  -9  -8   0    0.18    0.12
  -9  -8   0    0.36    0.12
  -9  -8   0    0.15    0.13
   9   8   0    0.09    0.12
 -10  -8   0    0.42    0.16
 -10  -8   0    0.56    0.17
 -10  -8   0    0.46    0.15
  10   8   0    0.20    0.12
  10   8   0    0.37    0.16
 -11  -8   0    1.33    0.23
 -11  -8   0    1.84    0.24
 -11  -8   0    1.50    0.24
   7  -9   0    0.26    0.17
   6  -9   0    0.50    0.18
   6  -9   0    0.16    0.13
   5  -9   0    0.12    0.22
   5  -9   0    0.04    0.12
   5  -9   0   -0.03    0.10
   5  -9   0    0.22    0.14
  -5   9   0    0.05    0.11
   4  -9   0    0.74    0.17
   4  -9   0    1.02    0.18
   4  -9   0    0.79    0.23
   4  -9   0    0.80    0.16
  -4   9   0    0.84    0.18
   3  -9   0    1.08    0.19
   3  -9   0    1.03    0.16
   3  -9   0    0.49    0.19
   3  -9   0    0.95    0.16
  -3   9   0    0.60    0.15
  -3   9   0    0.86    0.17
   2  -9   0    0.10    0.10
   2  -9   0    0.24    0.15
   2  -9   0    0.06    0.10
   2  -9   0    0.05    0.09
  -2   9   0    0.13    0.09
  -2   9   0    0.09    0.12
   1  -9   0    0.08    0.09
   1  -9   0   -0.05    0.08
   1  -9   0   -0.05    0.08
   1  -9   0    0.03    0.12
  -1   9   0    0.01    0.07
  -1   9   0   -0.06    0.09
   0  -9   0    0.71    0.13
   0  -9   0    0.65    0.13
   0  -9   0    0.58    0.13
   0   9   0    0.45    0.11
   0   9   0    0.53    0.14
  -1  -9   0    0.17    0.08
  -1  -9   0   -0.09    0.07
  -1  -9   0    0.02    0.09
   1   9   0    0.04    0.10
   1   9   0   -0.10    0.07
  -2  -9   0    1.00    0.15
  -2  -9   0    0.99    0.16
  -2  -9   0    1.11    0.14
  -2  -9   0    1.37    0.15
   2   9   0    1.22    0.15
   2   9   0    0.97    0.16
  -3  -9   0    0.69    0.15
  -3  -9   0    0.75    0.14
  -3  -9   0    0.87    0.12
  -3  -9   0    0.73    0.11
   3   9   0    0.63    0.11
   3   9   0    0.56    0.14
  -4  -9   0    3.69    0.21
  -4  -9   0    3.48    0.26
  -4  -9   0    3.53    0.24
  -4  -9   0    3.39    0.17
   4   9   0    3.41    0.27
  -5  -9   0    0.05    0.08
  -5  -9   0    0.08    0.07
  -5  -9   0   -0.03    0.09
   5   9   0   -0.08    0.09
  -6  -9   0   -0.01    0.05
  -6  -9   0    0.03    0.11
  -6  -9   0    0.16    0.10
   6   9   0   -0.18    0.07
  -7  -9   0    0.10    0.05
  -7  -9   0    0.12    0.11
  -7  -9   0    0.08    0.10
   7   9   0    0.08    0.10
  -8  -9   0    0.09    0.13
  -8  -9   0    0.03    0.10
   8   9   0    0.09    0.11
  -9  -9   0    0.10    0.12
  -9  -9   0    0.15    0.11
  -9  -9   0    0.08    0.10
   9   9   0    0.05    0.11
 -10  -9   0    3.27    0.28
 -10  -9   0    2.58    0.29
 -10  -9   0    2.91    0.31
  10   9   0    2.63    0.29
 -11  -9   0    0.28    0.14
 -11  -9   0    0.06    0.15
 -11  -9   0    0.41    0.15
   6 -10   0    0.24    0.16
   5 -10   0   -0.06    0.12
   5 -10   0    0.09    0.14
   4 -10   0    0.48    0.15
   4 -10   0    0.68    0.16
   4 -10   0    0.44    0.22
   4 -10   0    0.57    0.19
  -4  10   0    0.52    0.16
   3 -10   0    0.01    0.10
   3 -10   0    0.10    0.17
   3 -10   0    0.10    0.12
   3 -10   0    0.19    0.11
  -3  10   0   -0.18    0.09
  -3  10   0   -0.05    0.13
   2 -10   0    0.07    0.10
   2 -10   0   -0.01    0.14
   2 -10   0    0.09    0.11
   2 -10   0    0.09    0.10
  -2  10   0   -0.07    0.09
  -2  10   0    0.07    0.13
   1 -10   0    0.98    0.17
   1 -10   0    0.85    0.16
   1 -10   0    0.98    0.16
  -1  10   0    0.74    0.15
  -1  10   0    0.63    0.17
   0 -10   0    0.00    0.08
   0 -10   0    0.10    0.10
   0 -10   0   -0.05    0.09
   0  10   0    0.16    0.10
   0  10   0   -0.10    0.10
  -1 -10   0    1.34    0.17
  -1 -10   0    1.55    0.19
  -1 -10   0    1.44    0.17
   1  10   0    1.37    0.18
   1  10   0    1.30    0.21
  -2 -10   0    0.20    0.10
  -2 -10   0    0.21    0.09
  -2 -10   0    0.33    0.12
  -2 -10   0    0.23    0.10
   2  10   0    0.21    0.10
   2  10   0    0.12    0.11
  -3 -10   0    0.32    0.12
  -3 -10   0    0.04    0.09
  -3 -10   0    0.38    0.10
  -3 -10   0    0.37    0.10
   3  10   0    0.15    0.12
  -4 -10   0    0.48    0.13
  -4 -10   0    0.38    0.10
  -4 -10   0    0.36    0.13
  -4 -10   0    0.20    0.08
   4  10   0    0.13    0.11
  -5 -10   0    0.26    0.12
  -5 -10   0    0.32    0.09
  -5 -10   0    0.35    0.14
   5  10   0    0.20    0.13
  -6 -10   0   -0.10    0.11
  -6 -10   0    0.06    0.09
  -6 -10   0   -0.02    0.06
   6  10   0    0.03    0.10
  -7 -10   0    0.88    0.19
  -7 -10   0    0.85    0.18
  -7 -10   0    0.68    0.09
   7  10   0    0.68    0.17
  -8 -10   0    1.23    0.21
  -8 -10   0    1.49    0.22
   8  10   0    0.83    0.19
  -9 -10   0    0.09    0.14
  -9 -10   0    0.11    0.12
   9  10   0    0.14    0.14
 -10 -10   0   -0.16    0.13
 -10 -10   0   -0.08    0.12
   5 -11   0   -0.18    0.13
   4 -11   0    0.20    0.17
   3 -11   0    2.50    0.26
   3 -11   0    2.67    0.31
  -3  11   0    2.56    0.29
   2 -11   0    0.56    0.19
   2 -11   0    0.56    0.16
   2 -11   0    0.35    0.14
   2 -11   0    0.43    0.16
  -2  11   0    0.40    0.14
   1 -11   0    0.25    0.12
   1 -11   0    0.36    0.14
   1 -11   0    0.15    0.12
  -1  11   0    0.23    0.12
  -1  11   0    0.26    0.15
   0 -11   0    1.51    0.20
   0 -11   0    1.35    0.20
   0 -11   0    1.00    0.17
   0  11   0    0.86    0.19
   0  11   0    1.59    0.21
  -1 -11   0   -0.04    0.09
  -1 -11   0    0.14    0.13
  -1 -11   0   -0.12    0.08
   1  11   0    0.04    0.14
   1  11   0   -0.02    0.09
  -2 -11   0    0.14    0.10
  -2 -11   0    0.04    0.10
  -2 -11   0   -0.07    0.08
  -2 -11   0   -0.09    0.08
   2  11   0   -0.07    0.11
  -3 -11   0    0.07    0.11
  -3 -11   0    0.08    0.10
  -3 -11   0    0.13    0.09
  -3 -11   0    0.04    0.08
   3  11   0   -0.05    0.10
  -4 -11   0    0.03    0.10
  -4 -11   0    0.16    0.10
  -4 -11   0    0.03    0.08
   4  11   0   -0.08    0.11
  -5 -11   0   -0.05    0.09
  -5 -11   0    0.19    0.13
  -5 -11   0   -0.07    0.08
   5  11   0   -0.13    0.10
  -6 -11   0    0.05    0.07
  -6 -11   0   -0.12    0.12
  -6 -11   0    0.19    0.12
   6  11   0    0.00    0.12
  -7 -11   0   -0.05    0.10
  -7 -11   0    0.04    0.14
   7  11   0   -0.25    0.10
  -8 -11   0    0.50    0.16
  -8 -11   0    0.24    0.17
  -9 -11   0    0.11    0.15
  -9 -11   0    0.20    0.14
   3 -12   0   -0.01    0.17
   2 -12   0    0.12    0.13
   2 -12   0   -0.06    0.12
   1 -12   0    0.20    0.15
   1 -12   0    0.37    0.16
  -1  12   0    0.35    0.16
   0 -12   0    0.44    0.16
   0 -12   0    0.56    0.16
   0  12   0    0.28    0.16
  -1 -12   0    0.04    0.11
  -1 -12   0   -0.08    0.11
  -1 -12   0   -0.01    0.10
  -2 -12   0    0.10    0.10
  -2 -12   0    0.01    0.10
  -2 -12   0    0.20    0.14
  -3 -12   0    0.13    0.12
  -3 -12   0    0.47    0.17
  -4 -12   0    0.12    0.11
  -4 -12   0   -0.05    0.11
  -4 -12   0   -0.06    0.10
  -5 -12   0    0.05    0.12
  -5 -12   0   -0.08    0.13
  -5 -12   0    0.13    0.10
  -6 -12   0   -0.19    0.12
  -6 -12   0    0.11    0.12
  -6 -12   0   -0.14    0.07
  -7 -12   0    0.23    0.14
  -7 -12   0    0.23    0.15
  -8 -12   0    0.08    0.12
  -8 -12   0   -0.11    0.14
   0 -13   0    0.02    0.14
   0 -13   0    0.25    0.15
  -1 -13   0    0.08    0.13
  -1 -13   0    0.35    0.16
  -1 -13   0    0.09    0.13
  -2 -13   0   -0.02    0.12
  -2 -13   0    0.04    0.12
  -3 -13   0    0.30    0.15
  -3 -13   0    0.02    0.14
  -4 -13   0    0.19    0.14
  -4 -13   0   -0.04    0.12
  -5 -13   0    0.35    0.17
  -5 -13   0    0.16    0.14
  -4 -13   1    0.13    0.12
  -4 -13   1    0.12    0.16
  -3 -13   1    0.31    0.17
  -3 -13   1    0.09    0.12
  -2 -13   1    0.39    0.16
  -2 -13   1    0.52    0.17
  -1 -13   1    0.44    0.15
  -1 -13   1    0.03    0.14
  -1 -13   1    0.06    0.13
   0 -13   1    0.29    0.16
   0 -13   1    0.26    0.14
   0 -13   1    0.41    0.18
  -7 -12   1   -0.24    0.12
  -7 -12   1   -0.08    0.12
  -6 -12   1    0.32    0.15
  -6 -12   1    0.21    0.14
  -5 -12   1    0.13    0.12
  -5 -12   1   -0.01    0.13
  -4 -12   1    0.50    0.15
  -4 -12   1    0.20    0.15
  -3 -12   1    0.30    0.15
  -3 -12   1    0.08    0.12
  -2 -12   1    0.38    0.13
  -2 -12   1    0.41    0.15
  -2 -12   1    0.37    0.15
  -1 -12   1    0.98    0.19
  -1 -12   1    1.10    0.21
  -1 -12   1    1.51    0.21
   0 -12   1    1.68    0.24
   0 -12   1    1.40    0.22
  -1  12  -1   -0.11    0.12
   1 -12   1   -0.24    0.12
   1 -12   1   -0.04    0.13
   2 -12   1   -0.08    0.14
   2 -12   1    0.19    0.14
   3 -12   1    0.99    0.20
   3 -12   1    1.08    0.25
  -9 -11   1    0.15    0.14
  -8 -11   1    0.03    0.13
  -8 -11   1    0.13    0.15
  -7 -11   1    0.00    0.12
  -7 -11   1   -0.14    0.12
   6  11  -1    0.54    0.18
  -6 -11   1    0.57    0.16
  -6 -11   1    0.59    0.11
  -6 -11   1    0.37    0.15
   5  11  -1    0.60    0.19
  -5 -11   1    0.19    0.12
  -5 -11   1    0.33    0.10
  -5 -11   1    0.40    0.15
   4  11  -1   -0.12    0.11
  -4 -11   1    0.04    0.13
  -4 -11   1    0.00    0.10
  -4 -11   1    0.06    0.09
   3  11  -1    0.05    0.13
  -3 -11   1    0.10    0.09
  -3 -11   1    0.00    0.08
  -3 -11   1   -0.01    0.09
  -3 -11   1    0.13    0.12
   2  11  -1    0.11    0.14
  -2 -11   1   -0.02    0.09
  -2 -11   1   -0.04    0.12
  -2 -11   1   -0.04    0.08
  -2 -11   1    0.03    0.09
   1  11  -1    1.19    0.18
   1  11  -1    1.26    0.23
  -1 -11   1    0.86    0.17
  -1 -11   1    0.86    0.16
  -1 -11   1    1.11    0.18
  -1 -11   1    1.06    0.20
   0  11  -1    0.06    0.11
   0  11  -1   -0.11    0.12
   0 -11   1    0.01    0.11
   0 -11   1   -0.05    0.09
   0 -11   1    0.10    0.12
  -1  11  -1    0.75    0.17
  -1  11  -1    0.29    0.16
   1 -11   1    0.92    0.19
   1 -11   1    0.62    0.16
   1 -11   1    0.43    0.14
  -2  11  -1    0.14    0.12
   2 -11   1   -0.08    0.13
   2 -11   1    0.37    0.18
   2 -11   1    0.14    0.13
   3 -11   1    0.19    0.16
   3 -11   1    0.40    0.15
   4 -11   1   -0.07    0.12
   4 -11   1   -0.23    0.13
 -10 -10   1   -0.04    0.12
 -10 -10   1    0.16    0.16
  -9 -10   1   -0.10    0.12
  -9 -10   1   -0.09    0.11
   8  10  -1    0.48    0.16
  -8 -10   1    0.45    0.15
  -8 -10   1    0.82    0.19
   7  10  -1    0.74    0.18
  -7 -10   1    0.88    0.19
  -7 -10   1    0.91    0.11
  -7 -10   1    0.57    0.15
   6  10  -1    0.00    0.10
  -6 -10   1   -0.09    0.10
  -6 -10   1    0.09    0.07
  -6 -10   1    0.04    0.10
   5  10  -1    0.23    0.13
  -5 -10   1    0.31    0.13
  -5 -10   1    0.15    0.14
  -5 -10   1    0.18    0.08
   4  10  -1   -0.23    0.09
  -4 -10   1    0.05    0.08
  -4 -10   1   -0.07    0.09
  -4 -10   1   -0.06    0.08
   3  10  -1    0.59    0.16
  -3 -10   1    0.24    0.12
  -3 -10   1    0.46    0.15
  -3 -10   1    0.27    0.09
  -3 -10   1    0.35    0.11
   2  10  -1   -0.04    0.10
   2  10  -1   -0.05    0.07
  -2 -10   1   -0.06    0.08
  -2 -10   1   -0.09    0.07
  -2 -10   1   -0.04    0.08
  -2 -10   1    0.14    0.11
   1  10  -1    1.34    0.21
   1  10  -1    1.94    0.22
  -1 -10   1    1.61    0.18
  -1 -10   1    1.91    0.22
  -1 -10   1    1.95    0.20
  -1 -10   1    1.90    0.23
   0  10  -1    4.15    0.29
   0  10  -1    4.40    0.34
   0 -10   1    4.19    0.27
   0 -10   1    4.41    0.29
   0 -10   1    4.51    0.29
  -1  10  -1    2.83    0.29
  -1  10  -1    3.12    0.27
   1 -10   1    2.96    0.25
   1 -10   1    3.30    0.26
   1 -10   1    2.67    0.24
  -2  10  -1   -0.02    0.12
  -2  10  -1    0.15    0.12
   2 -10   1    0.04    0.11
   2 -10   1    0.08    0.10
   2 -10   1    0.10    0.15
   2 -10   1    0.11    0.11
  -3  10  -1    1.46    0.23
  -3  10  -1    1.54    0.22
   3 -10   1    1.71    0.22
   3 -10   1    1.70    0.25
   3 -10   1    1.08    0.24
   3 -10   1    1.48    0.21
  -4  10  -1    5.19    0.36
   4 -10   1    4.81    0.38
   4 -10   1    4.16    0.31
   4 -10   1    4.67    0.33
   4 -10   1    4.82    0.49
   5 -10   1   -0.11    0.13
   6 -10   1    0.06    0.15
 -10  -9   1    0.91    0.18
 -10  -9   1    1.02    0.20
 -10  -9   1    0.60    0.18
   9   9  -1   -0.16    0.10
  -9  -9   1    0.10    0.11
  -9  -9   1    0.17    0.11
  -9  -9   1    0.00    0.12
   8   9  -1    0.30    0.14
  -8  -9   1    0.32    0.11
  -8  -9   1    0.32    0.13
  -8  -9   1    0.62    0.16
   7   9  -1   -0.03    0.09
  -7  -9   1    0.12    0.10
  -7  -9   1    0.07    0.05
  -7  -9   1    0.09    0.12
   6   9  -1    0.21    0.12
  -6  -9   1    0.16    0.06
  -6  -9   1    0.11    0.12
  -6  -9   1    0.22    0.11
   5   9  -1    0.39    0.13
  -5  -9   1    0.43    0.15
  -5  -9   1    0.42    0.12
  -5  -9   1    0.54    0.10
   4   9  -1   -0.05    0.09
  -4  -9   1   -0.06    0.05
  -4  -9   1   -0.02    0.07
  -4  -9   1    0.11    0.11
  -4  -9   1    0.04    0.08
   3   9  -1    1.40    0.20
   3   9  -1    1.45    0.16
  -3  -9   1    1.22    0.18
  -3  -9   1    1.32    0.14
  -3  -9   1    1.30    0.14
  -3  -9   1    1.07    0.16
   2   9  -1    0.01    0.07
   2   9  -1   -0.17    0.09
  -2  -9   1   -0.06    0.06
  -2  -9   1    0.03    0.07
  -2  -9   1   -0.09    0.06
  -2  -9   1   -0.05    0.09
   1   9  -1    3.21    0.28
   1   9  -1    3.58    0.23
  -1  -9   1    3.28    0.22
  -1  -9   1    3.69    0.25
  -1  -9   1    3.27    0.22
   0   9  -1    0.54    0.13
   0   9  -1    0.37    0.13
   0  -9   1    0.66    0.14
   0  -9   1    0.55    0.13
   0  -9   1    0.48    0.10
  -1   9  -1    0.19    0.11
  -1   9  -1    0.19    0.11
   1  -9   1    0.15    0.09
   1  -9   1    0.23    0.15
   1  -9   1    0.11    0.10
   1  -9   1    0.15    0.10
  -2   9  -1    1.51    0.20
  -2   9  -1    1.24    0.20
   2  -9   1    1.55    0.20
   2  -9   1    1.49    0.19
   2  -9   1    1.33    0.23
   2  -9   1    1.20    0.18
  -3   9  -1    0.05    0.09
  -3   9  -1    0.01    0.11
   3  -9   1    0.02    0.16
   3  -9   1   -0.08    0.10
   3  -9   1    0.09    0.11
   3  -9   1    0.01    0.08
  -4   9  -1   -0.06    0.09
   4  -9   1    0.09    0.12
   4  -9   1    0.00    0.09
   4  -9   1    0.09    0.12
   4  -9   1    0.05    0.18
  -5   9  -1    0.71    0.17
   5  -9   1    0.62    0.17
   5  -9   1    0.83    0.20
   5  -9   1    0.46    0.25
   5  -9   1    0.87    0.17
   6  -9   1    0.43    0.17
   6  -9   1    0.99    0.19
   7  -9   1   -0.03    0.14
 -11  -8   1    0.10    0.12
 -11  -8   1   -0.03    0.14
 -11  -8   1   -0.03    0.12
  10   8  -1    0.06    0.12
 -10  -8   1    0.07    0.11
 -10  -8   1    0.01    0.12
 -10  -8   1    0.12    0.13
   9   8  -1   -0.06    0.09
  -9  -8   1    0.13    0.10
  -9  -8   1   -0.06    0.11
  -9  -8   1    0.06    0.12
   8   8  -1    0.25    0.12
  -8  -8   1    0.26    0.10
  -8  -8   1    0.31    0.13
  -8  -8   1    0.05    0.11
   7   8  -1    0.80    0.15
  -7  -8   1    0.75    0.07
  -7  -8   1    0.85    0.16
  -7  -8   1    0.72    0.14
  -7  -8   1    0.73    0.12
   6   8  -1    0.89    0.16
  -6  -8   1    0.93    0.17
  -6  -8   1    1.05    0.16
  -6  -8   1    0.94    0.12
  -6  -8   1    1.00    0.09
   5   8  -1    0.09    0.08
  -5  -8   1   -0.08    0.05
  -5  -8   1    0.06    0.11
  -5  -8   1    0.05    0.07
   4   8  -1    6.78    0.26
   4   8  -1    6.91    0.35
  -4  -8   1    6.72    0.23
  -4  -8   1    6.61    0.32
  -4  -8   1    7.03    0.32
  -4  -8   1    6.61    0.26
   3   8  -1    0.07    0.09
   3   8  -1    0.05    0.06
  -3  -8   1    0.00    0.06
  -3  -8   1   -0.04    0.06
  -3  -8   1   -0.02    0.11
  -3  -8   1    0.07    0.07
  -3  -8   1   -0.06    0.07
   2   8  -1    0.12    0.10
   2   8  -1    0.15    0.07
  -2  -8   1    0.17    0.08
  -2  -8   1    0.08    0.10
  -2  -8   1    0.29    0.09
  -2  -8   1    0.23    0.10
  -2  -8   1    0.35    0.09
   1   8  -1    0.43    0.13
   1   8  -1    0.63    0.11
  -1  -8   1    0.84    0.12
  -1  -8   1    0.76    0.12
  -1  -8   1    0.47    0.12
   0   8  -1    6.45    0.34
   0   8  -1    6.27    0.30
   0  -8   1    6.47    0.30
   0  -8   1    6.67    0.29
   0  -8   1    6.12    0.29
  -1   8  -1    0.66    0.13
  -1   8  -1    0.52    0.14
   1  -8   1    0.57    0.12
   1  -8   1    0.32    0.10
   1  -8   1    0.87    0.15
   1  -8   1    0.45    0.05
   1  -8   1    0.57    0.15
  -2   8  -1    0.38    0.11
  -2   8  -1    0.36    0.13
   2  -8   1    0.55    0.18
   2  -8   1    0.31    0.10
   2  -8   1    0.33    0.12
   2  -8   1    0.42    0.07
   2  -8   1    0.35    0.11
  -3   8  -1   -0.01    0.08
  -3   8  -1   -0.11    0.10
   3  -8   1   -0.07    0.05
   3  -8   1   -0.05    0.07
   3  -8   1   -0.09    0.14
   3  -8   1    0.00    0.09
   3  -8   1    0.02    0.10
  -4   8  -1    1.52    0.22
  -4   8  -1    1.41    0.19
   4  -8   1    0.95    0.22
   4  -8   1    1.03    0.17
   4  -8   1    1.15    0.16
   4  -8   1    1.10    0.13
   4  -8   1    1.26    0.20
  -5   8  -1    2.13    0.23
   5  -8   1    2.11    0.22
   5  -8   1    2.13    0.32
   5  -8   1    3.03    0.31
   5  -8   1    2.28    0.20
  -6   8  -1    0.13    0.12
   6  -8   1    0.18    0.11
   6  -8   1    0.03    0.20
   6  -8   1    0.03    0.12
   6  -8   1    0.08    0.10
   7  -8   1    1.17    0.22
   8  -8   1    1.92    0.28
  11   7  -1    2.11    0.26
  11   7  -1    1.67    0.26
 -11  -7   1    1.95    0.26
 -11  -7   1    2.06    0.26
 -11  -7   1    2.38    0.28
  10   7  -1    5.61    0.37
  10   7  -1    5.59    0.42
  10   7  -1    5.76    0.42
 -10  -7   1    5.46    0.35
 -10  -7   1    6.26    0.37
 -10  -7   1    5.87    0.36
   9   7  -1    1.40    0.20
  -9  -7   1    1.60    0.21
  -9  -7   1    1.06    0.19
  -9  -7   1    1.30    0.18
   8   7  -1    2.91    0.20
   8   7  -1    3.11    0.26
  -8  -7   1    2.99    0.23
  -8  -7   1    3.27    0.23
  -8  -7   1    2.86    0.25
   7   7  -1   -0.04    0.05
   7   7  -1    0.05    0.07
  -7  -7   1    0.01    0.08
  -7  -7   1    0.00    0.09
  -7  -7   1   -0.02    0.06
   6   7  -1    0.09    0.05
   6   7  -1    0.09    0.08
  -6  -7   1   -0.04    0.07
  -6  -7   1    0.04    0.04
  -6  -7   1    0.02    0.08
  -6  -7   1    0.11    0.04
  -6  -7   1    0.03    0.05
   5   7  -1    1.00    0.10
   5   7  -1    1.11    0.16
   5   7  -1    1.06    0.09
  -5  -7   1    1.08    0.10
  -5  -7   1    1.13    0.16
  -5  -7   1    1.05    0.12
  -5  -7   1    1.09    0.10
  -5  -7   1    1.06    0.14
   4   7  -1    7.38    0.25
   4   7  -1    7.89    0.34
  -4  -7   1    7.00    0.25
  -4  -7   1    7.35    0.25
  -4  -7   1    7.21    0.22
  -4  -7   1    6.74    0.31
  -4  -7   1    7.07    0.30
   3   7  -1    2.67    0.16
   3   7  -1    2.99    0.22
  -3  -7   1    2.37    0.14
  -3  -7   1    2.26    0.19
  -3  -7   1    2.74    0.16
  -3  -7   1    2.59    0.17
  -3  -7   1    2.65    0.18
   2   7  -1   12.81    0.39
   2   7  -1   12.27    0.45
  -2  -7   1   13.28    0.38
  -2  -7   1   13.33    0.41
  -2  -7   1   12.82    0.38
  -2  -7   1   13.50    0.40
  -2  -7   1   13.35    0.42
   1   7  -1    1.82    0.15
   1   7  -1    1.88    0.19
  -1  -7   1    1.97    0.16
  -1  -7   1    1.85    0.15
  -1  -7   1    1.83    0.14
  -1  -7   1    1.79    0.16
   0   7  -1    6.87    0.28
   0   7  -1    6.55    0.31
   0  -7   1    6.78    0.37
   0  -7   1    6.27    0.28
   0  -7   1    6.58    0.28
   0  -7   1    6.99    0.28
  -1   7  -1   11.99    0.44
  -1   7  -1   11.49    0.40
   1  -7   1   11.51    0.51
   1  -7   1   11.78    0.39
   1  -7   1   11.22    0.38
   1  -7   1   11.53    0.28
   1  -7   1   11.75    0.41
  -2   7  -1    3.59    0.22
  -2   7  -1    3.68    0.25
   2  -7   1    3.61    0.21
   2  -7   1    3.09    0.33
   2  -7   1    3.44    0.15
   2  -7   1    3.57    0.23
   2  -7   1    3.63    0.22
  -3   7  -1    0.02    0.07
  -3   7  -1    0.16    0.10
   3  -7   1    0.08    0.05
   3  -7   1    0.08    0.08
   3  -7   1    0.10    0.08
   3  -7   1    0.19    0.16
  -4   7  -1    1.36    0.20
  -4   7  -1    1.37    0.17
   4  -7   1    1.31    0.14
   4  -7   1    1.27    0.16
   4  -7   1    1.14    0.17
   4  -7   1    1.08    0.23
  -5   7  -1   -0.05    0.08
  -5   7  -1   -0.02    0.05
   5  -7   1    0.06    0.09
   5  -7   1   -0.01    0.07
   5  -7   1   -0.13    0.17
   5  -7   1   -0.07    0.07
  -6   7  -1    0.22    0.09
  -6   7  -1    0.25    0.12
   6  -7   1    0.26    0.10
   6  -7   1   -0.18    0.18
   6  -7   1    0.01    0.09
   6  -7   1    0.12    0.11
  -7   7  -1    0.45    0.12
  -7   7  -1    0.27    0.12
   7  -7   1    0.24    0.12
   7  -7   1    0.22    0.24
   7  -7   1    0.30    0.12
   7  -7   1    0.26    0.13
   8  -7   1    0.38    0.15
   8  -7   1    0.77    0.19
   9  -7   1   -0.07    0.13
 -12  -6   1    0.33    0.16
 -12  -6   1    0.61    0.18
 -12  -6   1    0.27    0.16
  11   6  -1    0.81    0.17
  11   6  -1    0.59    0.15
  11   6  -1    0.66    0.17
  11   6  -1    1.01    0.23
 -11  -6   1    0.75    0.17
 -11  -6   1    0.78    0.18
 -11  -6   1    0.35    0.15
  10   6  -1    2.37    0.25
  10   6  -1    2.21    0.27
  10   6  -1    2.77    0.25
  10   6  -1    2.80    0.31
 -10  -6   1    3.43    0.27
 -10  -6   1    2.93    0.29
 -10  -6   1    2.39    0.26
   9   6  -1    1.50    0.18
   9   6  -1    1.36    0.19
   9   6  -1    1.32    0.19
  -9  -6   1    1.84    0.22
  -9  -6   1    1.71    0.20
  -9  -6   1    1.24    0.18
   8   6  -1    0.17    0.09
   8   6  -1    0.20    0.08
  -8  -6   1    0.30    0.11
  -8  -6   1    0.25    0.11
  -8  -6   1    0.01    0.08
   7   6  -1    1.28    0.13
   7   6  -1    1.43    0.17
  -7  -6   1    1.06    0.15
  -7  -6   1    1.30    0.15
  -7  -6   1    1.26    0.16
   6   6  -1    3.12    0.10
   6   6  -1    3.31    0.17
   6   6  -1    3.14    0.10
   6   6  -1    3.45    0.23
  -6  -6   1    3.20    0.21
  -6  -6   1    2.88    0.18
  -6  -6   1    3.19    0.10
  -6  -6   1    3.18    0.22
  -6  -6   1    3.26    0.11
   5   6  -1    0.24    0.05
   5   6  -1    0.29    0.05
   5   6  -1    0.26    0.09
   5   6  -1    0.28    0.05
  -5  -6   1    0.33    0.05
  -5  -6   1    0.41    0.08
  -5  -6   1    0.27    0.09
  -5  -6   1    0.30    0.09
   4   6  -1    0.05    0.03
   4   6  -1    0.02    0.06
   4   6  -1    0.05    0.04
  -4  -6   1    0.11    0.05
  -4  -6   1   -0.03    0.05
  -4  -6   1   -0.07    0.06
  -4  -6   1    0.08    0.04
  -4  -6   1    0.00    0.04
   3   6  -1   20.47    0.57
   3   6  -1   20.70    0.63
   3   6  -1   19.78    0.48
  -3  -6   1   19.90    0.52
  -3  -6   1   20.41    0.48
  -3  -6   1   20.27    0.47
  -3  -6   1   20.14    0.49
  -3  -6   1   20.29    0.54
   2   6  -1    2.25    0.17
   2   6  -1    1.89    0.20
   2   6  -1    2.02    0.14
  -2  -6   1    2.09    0.13
  -2  -6   1    1.89    0.13
  -2  -6   1    2.03    0.16
  -2  -6   1    2.30    0.14
  -2  -6   1    2.14    0.15
   1   6  -1    0.26    0.08
   1   6  -1    0.25    0.10
   1   6  -1    0.24    0.06
  -1  -6   1    0.25    0.07
  -1  -6   1    0.44    0.08
  -1  -6   1    0.46    0.08
  -1  -6   1    0.34    0.09
   0   6  -1    0.65    0.10
   0   6  -1    0.59    0.13
   0   6  -1    0.62    0.09
   0  -6   1    0.92    0.12
   0  -6   1    0.80    0.10
   0  -6   1    0.63    0.10
   0  -6   1    0.50    0.11
   0  -6   1    0.74    0.10
  -1   6  -1    1.76    0.16
  -1   6  -1    1.85    0.15
   1  -6   1    1.77    0.15
   1  -6   1    2.05    0.16
   1  -6   1    1.59    0.18
   1  -6   1    1.81    0.15
   1  -6   1    1.87    0.09
  -2   6  -1    0.17    0.07
  -2   6  -1    0.31    0.05
  -2   6  -1    0.34    0.10
   2  -6   1    0.27    0.13
   2  -6   1    0.26    0.08
   2  -6   1    0.31    0.06
   2  -6   1    0.23    0.08
  -3   6  -1   -0.09    0.03
  -3   6  -1   -0.04    0.08
  -3   6  -1    0.00    0.07
   3  -6   1    0.00    0.13
   3  -6   1   -0.11    0.05
   3  -6   1   -0.02    0.05
   3  -6   1    0.07    0.08
  -4   6  -1    1.51    0.18
  -4   6  -1    1.50    0.12
  -4   6  -1    1.59    0.18
   4  -6   1    1.18    0.21
   4  -6   1    1.20    0.15
   4  -6   1    1.20    0.17
   4  -6   1    1.55    0.14
  -5   6  -1    1.40    0.17
  -5   6  -1    1.26    0.13
   5  -6   1    1.29    0.15
   5  -6   1    1.26    0.15
   5  -6   1    1.18    0.23
   5  -6   1    1.32    0.18
  -6   6  -1    0.99    0.16
  -6   6  -1    0.83    0.12
   6  -6   1    0.82    0.14
   6  -6   1    0.70    0.22
   6  -6   1    0.77    0.14
   6  -6   1    0.53    0.15
  -7   6  -1    0.43    0.12
  -7   6  -1    0.35    0.10
   7  -6   1    0.19    0.11
   7  -6   1    0.12    0.19
   7  -6   1    0.37    0.13
   7  -6   1    0.31    0.11
  -8   6  -1    2.42    0.24
  -8   6  -1    2.84    0.23
   8  -6   1    1.95    0.35
   8  -6   1    2.84    0.28
   8  -6   1    2.27    0.26
  -9   6  -1    1.09    0.18
   9  -6   1    0.83    0.19
   9  -6   1    0.64    0.18
 -10   6  -1    0.29    0.14
  10  -6   1    0.32    0.17
 -12  -5   1    1.12    0.21
 -12  -5   1    1.15    0.20
 -12  -5   1    1.29    0.23
  11   5  -1    0.78    0.20
  11   5  -1    1.38    0.21
  11   5  -1    1.22    0.21
  11   5  -1    1.30    0.20
 -11  -5   1    1.42    0.22
 -11  -5   1    1.43    0.23
 -11  -5   1    1.06    0.19
  10   5  -1    3.90    0.33
  10   5  -1    4.03    0.30
  10   5  -1    4.01    0.34
  10   5  -1    4.26    0.29
 -10  -5   1    3.86    0.29
 -10  -5   1    3.98    0.30
 -10  -5   1    3.82    0.29
   9   5  -1   17.24    0.60
   9   5  -1   17.52    0.69
   9   5  -1   17.42    0.68
   9   5  -1   18.08    0.58
  -9  -5   1   17.02    0.57
  -9  -5   1   17.27    0.56
  -9  -5   1   16.20    0.57
   8   5  -1    6.49    0.33
   8   5  -1    6.54    0.30
   8   5  -1    6.50    0.37
  -8  -5   1    6.22    0.31
  -8  -5   1    7.39    0.33
  -8  -5   1    6.06    0.30
   7   5  -1    0.03    0.06
   7   5  -1    0.17    0.08
  -7  -5   1   -0.01    0.06
  -7  -5   1    0.01    0.07
  -7  -5   1    0.08    0.09
   6   5  -1    0.60    0.11
   6   5  -1    0.65    0.09
  -6  -5   1    0.51    0.10
  -6  -5   1    0.81    0.12
  -6  -5   1    0.44    0.09
   5   5  -1    0.00    0.04
   5   5  -1    0.03    0.02
   5   5  -1    0.05    0.05
   5   5  -1    0.01    0.02
  -5  -5   1    0.02    0.05
  -5  -5   1    0.04    0.03
  -5  -5   1    0.02    0.03
  -5  -5   1   -0.03    0.04
  -5  -5   1    0.07    0.07
   4   5  -1    0.31    0.08
   4   5  -1    0.29    0.05
   4   5  -1    0.26    0.04
   4   5  -1    0.29    0.04
  -4  -5   1    0.30    0.08
  -4  -5   1    0.28    0.06
  -4  -5   1    0.22    0.07
  -4  -5   1    0.27    0.05
  -4  -5   1    0.29    0.05
   3   5  -1    4.16    0.16
   3   5  -1    3.92    0.15
   3   5  -1    4.19    0.12
  -3  -5   1    3.98    0.15
  -3  -5   1    4.15    0.15
  -3  -5   1    4.15    0.21
  -3  -5   1    4.06    0.16
  -3  -5   1    4.16    0.18
  -3  -5   1    3.92    0.19
  -3  -5   1    4.34    0.14
   2   5  -1  108.17    2.20
   2   5  -1  113.70    2.54
   2   5  -1  112.83    2.07
   2   5  -1  110.35    2.07
  -2  -5   1  109.62    2.06
  -2  -5   1  107.98    2.07
  -2  -5   1  109.62    1.97
  -2  -5   1  108.52    2.19
  -2  -5   1  109.78    2.08
  -2  -5   1  110.01    2.10
   1   5  -1   30.31    0.66
   1   5  -1   30.05    0.82
   1   5  -1   28.79    0.72
   1   5  -1   29.77    0.66
  -1  -5   1   30.58    0.72
  -1  -5   1   29.51    0.66
  -1  -5   1   31.01    0.66
  -1  -5   1   29.45    0.66
  -1  -5   1   28.94    0.67
   0   5  -1   14.95    0.45
   0   5  -1   15.61    0.51
   0   5  -1   15.80    0.42
   0   5  -1   15.79    0.40
   0  -5   1   15.38    0.50
   0  -5   1   15.45    0.44
   0  -5   1   16.14    0.42
   0  -5   1   15.82    0.41
   0  -5   1   15.16    0.41
   0  -5   1   15.74    0.31
   0  -5   1   15.08    0.41
  -1   5  -1    1.38    0.11
  -1   5  -1    1.63    0.14
  -1   5  -1    1.54    0.12
  -1   5  -1    1.50    0.16
  -1   5  -1    1.47    0.15
   1  -5   1    1.39    0.16
   1  -5   1    1.52    0.08
   1  -5   1    1.43    0.11
   1  -5   1    1.62    0.13
   1  -5   1    2.28    0.14
   1  -5   1    1.59    0.14
  -2   5  -1   11.26    0.36
  -2   5  -1   12.39    0.40
  -2   5  -1   11.49    0.42
  -2   5  -1   12.59    0.37
   2  -5   1   11.70    0.31
   2  -5   1   11.44    0.37
   2  -5   1   12.17    0.49
   2  -5   1   11.38    0.35
  -3   5  -1   13.27    0.45
  -3   5  -1   13.20    0.41
  -3   5  -1   12.85    0.43
  -3   5  -1   12.97    0.33
   3  -5   1   12.72    0.37
   3  -5   1   13.19    0.42
   3  -5   1   12.19    0.39
   3  -5   1   12.67    0.52
  -4   5  -1    1.27    0.12
  -4   5  -1    1.33    0.15
  -4   5  -1    1.19    0.14
   4  -5   1    1.16    0.20
   4  -5   1    1.16    0.15
   4  -5   1    1.25    0.13
   4  -5   1    0.90    0.12
  -5   5  -1    6.03    0.29
  -5   5  -1    5.96    0.25
   5  -5   1    6.26    0.32
   5  -5   1    5.93    0.42
   5  -5   1    6.19    0.28
   5  -5   1    6.65    0.29
  -6   5  -1    0.10    0.08
  -6   5  -1    0.05    0.08
   6  -5   1   -0.06    0.14
   6  -5   1    0.06    0.10
   6  -5   1    0.08    0.08
   6  -5   1    0.16    0.09
  -7   5  -1   -0.07    0.07
  -7   5  -1    0.03    0.08
   7  -5   1    0.08    0.08
   7  -5   1   -0.01    0.08
   7  -5   1   -0.01    0.08
   7  -5   1   -0.16    0.15
  -8   5  -1    1.84    0.20
  -8   5  -1    2.65    0.22
   8  -5   1    1.87    0.22
   8  -5   1    1.90    0.23
   8  -5   1    1.69    0.30
  -9   5  -1    1.05    0.17
  -9   5  -1    1.32    0.19
   9  -5   1    0.77    0.18
   9  -5   1    1.21    0.20
 -10   5  -1    0.58    0.16
  10  -5   1    0.37    0.15
  12   4  -1    0.19    0.16
 -12  -4   1    0.68    0.19
 -12  -4   1    0.77    0.18
  11   4  -1    0.62    0.15
  11   4  -1    0.96    0.18
  11   4  -1    0.51    0.16
 -11  -4   1    0.77    0.17
 -11  -4   1    0.84    0.18
 -11  -4   1    0.49    0.16
  10   4  -1    0.08    0.10
  10   4  -1    0.06    0.12
  10   4  -1    0.18    0.11
  10   4  -1    0.28    0.11
 -10  -4   1    0.23    0.13
 -10  -4   1    0.13    0.12
 -10  -4   1    0.02    0.10
   9   4  -1    1.52    0.21
   9   4  -1    1.39    0.18
   9   4  -1    1.40    0.18
   9   4  -1    1.18    0.18
  -9  -4   1    1.51    0.21
  -9  -4   1    1.18    0.16
  -9  -4   1    1.44    0.19
   8   4  -1    4.23    0.30
   8   4  -1    4.65    0.32
   8   4  -1    4.32    0.26
   8   4  -1    4.48    0.26
  -8  -4   1    4.60    0.25
  -8  -4   1    4.34    0.25
  -8  -4   1    4.36    0.26
   7   4  -1    4.68    0.25
   7   4  -1    4.70    0.30
   7   4  -1    4.61    0.24
  -7  -4   1    4.24    0.23
  -7  -4   1    4.26    0.23
  -7  -4   1    4.73    0.25
   6   4  -1    8.92    0.34
   6   4  -1    8.56    0.30
  -6  -4   1    9.17    0.32
  -6  -4   1    8.42    0.31
  -6  -4   1    8.61    0.31
   5   4  -1   10.32    0.31
   5   4  -1   10.95    0.36
  -5  -4   1   10.54    0.32
  -5  -4   1   10.45    0.33
  -5  -4   1    9.97    0.33
   4   4  -1    5.74    0.19
   4   4  -1    5.99    0.15
   4   4  -1    6.32    0.14
   4   4  -1    5.79    0.24
   4   4  -1    5.83    0.15
  -4  -4   1    5.71    0.22
  -4  -4   1    5.64    0.22
  -4  -4   1    5.56    0.20
  -4  -4   1    5.55    0.15
  -4  -4   1    4.95    0.15
   3   4  -1   51.52    1.00
   3   4  -1   54.73    1.01
   3   4  -1   51.83    1.12
   3   4  -1   53.14    1.01
   3   4  -1   53.07    1.01
  -3  -4   1   53.08    1.01
  -3  -4   1   50.04    1.00
  -3  -4   1   51.65    1.00
  -3  -4   1   52.48    1.00
  -3  -4   1   51.12    1.06
  -3  -4   1   52.41    1.00
   2   4  -1   21.70    0.47
   2   4  -1   22.49    0.59
   2   4  -1   22.98    0.42
   2   4  -1   22.28    0.48
   2   4  -1   20.62    0.54
  -2  -4   1   20.64    0.47
  -2  -4   1   21.68    0.54
  -2  -4   1   22.01    0.51
  -2  -4   1   21.28    0.48
  -2  -4   1   22.08    0.47
  -2  -4   1   21.71    0.47
   1   4  -1   24.18    0.64
   1   4  -1   23.45    0.52
   1   4  -1   23.21    0.52
   1   4  -1   22.73    0.57
  -1  -4   1   23.64    0.54
  -1  -4   1   24.69    0.53
  -1  -4   1   24.02    0.52
  -1  -4   1   23.10    0.57
  -1  -4   1   24.12    0.53
   0   4  -1    4.74    0.20
   0   4  -1    4.90    0.17
   0   4  -1    4.91    0.23
   0   4  -1    4.92    0.18
   0  -4   1    4.93    0.20
   0  -4   1    4.94    0.18
   0  -4   1    5.08    0.19
   0  -4   1    4.85    0.23
   0  -4   1    4.71    0.11
   0  -4   1    4.83    0.18
   0  -4   1    5.13    0.19
  -1   4  -1    1.33    0.11
  -1   4  -1    1.42    0.15
  -1   4  -1    1.25    0.14
  -1   4  -1    1.21    0.10
  -1   4  -1    1.32    0.10
   1  -4   1    1.25    0.11
   1  -4   1    1.24    0.10
   1  -4   1    0.83    0.11
   1  -4   1    1.16    0.10
   1  -4   1    1.18    0.10
  -2   4  -1   24.08    0.58
  -2   4  -1   24.20    0.61
  -2   4  -1   24.79    0.71
  -2   4  -1   23.96    0.56
  -2   4  -1   24.19    0.66
   2  -4   1   23.54    0.56
   2  -4   1   23.76    0.58
   2  -4   1   25.21    0.61
   2  -4   1   24.11    0.72
   2  -4   1   24.93    0.60
  -3   4  -1    2.76    0.12
  -3   4  -1    2.77    0.15
  -3   4  -1    2.73    0.17
  -3   4  -1    2.62    0.17
  -3   4  -1    2.61    0.16
   3  -4   1    2.50    0.15
   3  -4   1    2.41    0.15
   3  -4   1    2.65    0.22
  -4   4  -1    4.76    0.21
  -4   4  -1    4.89    0.23
  -4   4  -1    4.51    0.22
  -4   4  -1    4.89    0.19
   4  -4   1    4.57    0.30
   4  -4   1    4.70    0.21
   4  -4   1    4.73    0.27
  -5   4  -1    8.95    0.31
  -5   4  -1    7.97    0.33
  -5   4  -1    8.42    0.32
  -5   4  -1    8.57    0.29
   5  -4   1    8.06    0.33
   5  -4   1    8.60    0.33
   5  -4   1    8.36    0.44
   5  -4   1    8.20    0.30
   5  -4   1    8.45    0.37
  -6   4  -1    0.30    0.09
  -6   4  -1    0.20    0.08
  -6   4  -1    0.32    0.09
  -6   4  -1    0.38    0.09
   6  -4   1    0.21    0.10
   6  -4   1    0.26    0.09
   6  -4   1    0.15    0.13
   6  -4   1    0.36    0.11
   6  -4   1    0.40    0.09
  -7   4  -1    7.91    0.33
  -7   4  -1    7.70    0.33
   7  -4   1    7.93    0.37
   7  -4   1    7.62    0.37
   7  -4   1    7.41    0.31
   7  -4   1    7.29    0.36
   7  -4   1    7.15    0.48
  -8   4  -1    1.14    0.15
  -8   4  -1    1.22    0.17
   8  -4   1    1.40    0.20
   8  -4   1    1.38    0.19
   8  -4   1    0.90    0.21
   8  -4   1    1.09    0.17
  -9   4  -1    0.23    0.10
  -9   4  -1    0.13    0.10
   9  -4   1    0.31    0.13
   9  -4   1    0.07    0.11
   9  -4   1    0.08    0.18
 -10   4  -1    1.19    0.17
 -10   4  -1    1.06    0.19
  10  -4   1    1.33    0.20
 -11   4  -1   -0.16    0.11
  11  -4   1   -0.03    0.11
 -12  -3   1    0.19    0.16
  11   3  -1    0.13    0.13
  11   3  -1    0.16    0.13
 -11  -3   1    0.12    0.12
 -11  -3   1    0.06    0.12
  10   3  -1    0.39    0.13
  10   3  -1    0.54    0.13
  10   3  -1    0.18    0.12
 -10  -3   1    0.46    0.14
 -10  -3   1    0.60    0.14
 -10  -3   1    0.31    0.12
   9   3  -1    2.99    0.30
   9   3  -1    3.27    0.25
   9   3  -1    3.03    0.25
  -9  -3   1    2.88    0.25
  -9  -3   1    3.03    0.23
  -9  -3   1    3.28    0.24
   8   3  -1    1.01    0.16
   8   3  -1    0.89    0.14
   8   3  -1    0.92    0.15
   8   3  -1    0.97    0.08
  -8  -3   1    0.97    0.15
  -8  -3   1    1.07    0.16
  -8  -3   1    1.27    0.16
   7   3  -1   39.25    1.07
   7   3  -1   40.39    1.12
   7   3  -1   38.88    0.78
   7   3  -1   39.60    0.94
  -7  -3   1   39.12    0.87
  -7  -3   1   38.23    0.91
  -7  -3   1   39.13    0.89
   6   3  -1   23.92    0.73
   6   3  -1   23.30    0.61
  -6  -3   1   23.94    0.58
  -6  -3   1   24.28    0.59
  -6  -3   1   24.24    0.61
   5   3  -1   14.57    0.30
   5   3  -1   14.53    0.40
  -5  -3   1   14.42    0.39
  -5  -3   1   14.85    0.39
  -5  -3   1   14.76    0.40
   4   3  -1  101.92    1.85
   4   3  -1  104.68    2.05
   4   3  -1  104.76    1.85
   4   3  -1  102.66    1.98
   4   3  -1  103.31    1.90
  -4  -3   1  104.30    1.85
  -4  -3   1  101.40    1.94
  -4  -3   1  105.38    1.92
  -4  -3   1  102.38    1.85
  -4  -3   1  102.38    1.84
   3   3  -1   15.56    0.41
   3   3  -1   15.63    0.36
   3   3  -1   15.16    0.32
   3   3  -1   16.04    0.32
   3   3  -1   15.26    0.32
  -3  -3   1   15.31    0.37
  -3  -3   1   14.81    0.31
  -3  -3   1   15.34    0.36
   2   3  -1   19.02    0.40
   2   3  -1   19.13    0.47
   2   3  -1   19.83    0.41
   2   3  -1   18.75    0.41
   2   3  -1   19.85    0.40
  -2  -3   1   19.48    0.42
  -2  -3   1   19.83    0.41
  -2  -3   1   19.36    0.41
  -2  -3   1   19.83    0.47
  -2  -3   1   19.51    0.40
  -2  -3   1   19.88    0.44
   1   3  -1  199.63    3.62
   1   3  -1  192.91    4.32
   1   3  -1  193.00    3.69
   1   3  -1  193.94    3.54
   1   3  -1  195.64    3.55
  -1  -3   1  197.18    3.62
  -1  -3   1  201.73    3.55
  -1  -3   1  196.75    3.31
  -1  -3   1  196.97    3.69
  -1  -3   1  193.15    3.59
  -1  -3   1  196.65    3.52
   0   3  -1   88.91    1.66
   0   3  -1   88.35    1.73
   0   3  -1   89.57    2.01
   0   3  -1   90.12    1.65
   0  -3   1   90.24    1.69
   0  -3   1   85.42    1.65
   0  -3   1   84.63    1.64
   0  -3   1   89.14    2.01
   0  -3   1   86.30    1.72
  -1   3  -1  161.71    2.92
  -1   3  -1  151.74    2.92
  -1   3  -1  153.98    3.02
  -1   3  -1  162.87    3.42
  -1   3  -1  161.38    3.56
   1  -3   1  160.99    3.03
   1  -3   1  160.11    2.99
   1  -3   1  157.02    2.92
   1  -3   1  162.35    2.93
   1  -3   1  157.96    3.56
  -2   3  -1   53.64    1.32
  -2   3  -1   55.32    1.25
  -2   3  -1   52.01    1.08
  -2   3  -1   53.62    1.07
  -2   3  -1   53.73    1.13
   2  -3   1   52.98    1.08
   2  -3   1   55.50    1.34
   2  -3   1   55.00    1.08
   2  -3   1   53.91    1.12
   2  -3   1   54.52    1.26
  -3   3  -1    1.92    0.14
  -3   3  -1    2.16    0.14
  -3   3  -1    2.10    0.12
  -3   3  -1    2.13    0.16
  -3   3  -1    2.16    0.11
  -3   3  -1    1.92    0.13
   3  -3   1    2.02    0.16
   3  -3   1    2.03    0.18
   3  -3   1    1.77    0.12
   3  -3   1    1.83    0.12
   3  -3   1    1.87    0.13
  -4   3  -1    8.33    0.27
  -4   3  -1    7.76    0.25
  -4   3  -1    8.04    0.29
  -4   3  -1    7.99    0.27
   4  -3   1    8.12    0.32
   4  -3   1    8.00    0.29
   4  -3   1    7.72    0.26
   4  -3   1    7.87    0.29
  -5   3  -1    7.36    0.27
  -5   3  -1    7.62    0.30
  -5   3  -1    7.49    0.26
  -5   3  -1    7.52    0.27
   5  -3   1    7.74    0.26
   5  -3   1    7.26    0.32
   5  -3   1    7.56    0.39
   5  -3   1    7.10    0.29
  -6   3  -1    0.79    0.11
  -6   3  -1    0.77    0.11
  -6   3  -1    0.73    0.12
  -6   3  -1    0.79    0.11
   6  -3   1    0.72    0.10
   6  -3   1    0.89    0.13
   6  -3   1    0.94    0.14
   6  -3   1    0.79    0.16
  -7   3  -1    4.94    0.24
  -7   3  -1    4.94    0.26
  -7   3  -1    4.93    0.23
   7  -3   1    4.94    0.28
   7  -3   1    5.21    0.37
   7  -3   1    4.83    0.22
   7  -3   1    4.82    0.29
   7  -3   1    4.39    0.26
  -8   3  -1    2.72    0.19
  -8   3  -1    2.06    0.21
   8  -3   1    2.48    0.23
   8  -3   1    2.33    0.23
   8  -3   1    2.12    0.28
   8  -3   1    2.54    0.22
  -9   3  -1    4.92    0.26
  -9   3  -1    4.93    0.31
   9  -3   1    4.83    0.30
   9  -3   1    4.31    0.42
   9  -3   1    5.48    0.35
 -10   3  -1    2.12    0.25
 -10   3  -1    2.57    0.20
  10  -3   1    2.79    0.26
  10  -3   1    2.09    0.26
  10  -3   1    1.99    0.33
 -11   3  -1    1.43    0.23
 -11   3  -1    0.95    0.16
  11  -3   1    1.17    0.21
 -12  -2   1    0.14    0.15
  11   2  -1    0.01    0.11
  11   2  -1   -0.03    0.12
 -11  -2   1   -0.01    0.11
  10   2  -1    0.16    0.11
  10   2  -1    0.08    0.11
  10   2  -1    0.19    0.09
 -10  -2   1    0.19    0.11
 -10  -2   1   -0.01    0.10
   9   2  -1    0.43    0.14
   9   2  -1    0.59    0.14
   9   2  -1    0.44    0.11
  -9  -2   1    0.34    0.12
  -9  -2   1    0.50    0.12
  -9  -2   1    0.39    0.12
   8   2  -1    0.00    0.09
   8   2  -1   -0.12    0.08
   8   2  -1    0.03    0.06
   8   2  -1   -0.11    0.04
  -8  -2   1   -0.08    0.08
  -8  -2   1   -0.05    0.07
  -8  -2   1    0.08    0.09
   7   2  -1    0.18    0.08
   7   2  -1    0.19    0.08
   7   2  -1    0.20    0.07
   7   2  -1    0.20    0.05
  -7  -2   1    0.10    0.06
  -7  -2   1    0.24    0.08
  -7  -2   1    0.16    0.08
   6   2  -1   28.45    0.83
   6   2  -1   27.30    0.69
   6   2  -1   28.17    0.78
  -6  -2   1   28.06    0.68
  -6  -2   1   27.87    0.64
  -6  -2   1   28.52    0.65
   5   2  -1   15.67    0.43
   5   2  -1   15.91    0.51
  -5  -2   1   15.67    0.42
  -5  -2   1   16.04    0.40
  -5  -2   1   15.51    0.40
   4   2  -1    2.47    0.13
  -4  -2   1    2.56    0.13
  -4  -2   1    2.61    0.13
  -4  -2   1    2.50    0.12
   3   2  -1   26.29    0.50
   3   2  -1   28.52    0.50
   3   2  -1   26.29    0.58
  -3  -2   1   27.12    0.50
  -3  -2   1   27.08    0.56
  -3  -2   1   27.39    0.55
  -3  -2   1   26.51    0.50
   2   2  -1  142.34    2.58
   2   2  -1  137.43    2.55
   2   2  -1  140.76    2.58
   2   2  -1  141.25    2.51
   2   2  -1  134.62    2.65
  -2  -2   1  140.18    2.38
  -2  -2   1  142.06    2.52
  -2  -2   1  141.57    2.51
   1   2  -1  798.35   15.48
   1   2  -1  844.41   14.95
   1   2  -1  827.67   18.12
   1   2  -1  839.31   14.92
   1   2  -1  829.00   15.21
  -1  -2   1  877.36   14.70
  -1  -2   1  832.49   15.23
  -1  -2   1  782.10   15.41
  -1  -2   1  794.23   13.79
  -1  -2   1  839.05   14.95
  -1  -2   1  821.70   14.90
   0   2  -1   51.54    0.98
   0   2  -1   50.34    1.02
   0   2  -1   51.98    1.19
   0   2  -1   52.06    1.00
   0   2  -1   52.22    0.98
   0  -2   1   52.76    0.98
   0  -2   1   52.86    1.00
   0  -2   1   52.32    1.19
   0  -2   1   50.97    1.02
   0  -2   1   49.25    0.97
  -1   2  -1    0.95    0.07
  -1   2  -1    1.01    0.08
  -1   2  -1    0.95    0.09
  -1   2  -1    1.02    0.07
  -1   2  -1    1.32    0.11
   1  -2   1    1.13    0.12
   1  -2   1    1.19    0.11
   1  -2   1    1.01    0.07
   1  -2   1    0.95    0.07
   1  -2   1    1.07    0.07
   1  -2   1    0.95    0.07
  -2   2  -1    0.09    0.04
  -2   2  -1    0.06    0.03
  -2   2  -1    0.05    0.04
  -2   2  -1    0.02    0.03
  -2   2  -1    0.09    0.04
   2  -2   1    0.09    0.03
   2  -2   1    0.14    0.06
   2  -2   1    0.07    0.04
   2  -2   1    0.13    0.04
   2  -2   1    0.03    0.03
  -3   2  -1    8.71    0.23
  -3   2  -1    8.77    0.25
  -3   2  -1    8.62    0.24
  -3   2  -1    8.60    0.32
  -3   2  -1    8.66    0.28
   3  -2   1    7.95    0.24
   3  -2   1    8.44    0.29
   3  -2   1    8.35    0.26
   3  -2   1    8.62    0.25
  -4   2  -1   14.27    0.36
  -4   2  -1   14.28    0.37
  -4   2  -1   14.46    0.37
  -4   2  -1   14.64    0.49
  -4   2  -1   14.59    0.42
   4  -2   1   14.62    0.40
   4  -2   1   14.40    0.43
   4  -2   1   14.17    0.39
   4  -2   1   14.09    0.37
   4  -2   1   13.85    0.36
  -5   2  -1    0.35    0.07
  -5   2  -1    0.24    0.06
  -5   2  -1    0.33    0.06
  -5   2  -1    0.43    0.07
   5  -2   1    0.52    0.07
   5  -2   1    0.35    0.07
   5  -2   1    0.34    0.08
   5  -2   1    0.45    0.08
   5  -2   1    0.40    0.10
  -6   2  -1    5.50    0.24
  -6   2  -1    5.60    0.26
  -6   2  -1    5.43    0.22
  -6   2  -1    5.74    0.22
   6  -2   1    5.25    0.26
   6  -2   1    5.60    0.21
   6  -2   1    5.12    0.24
   6  -2   1    5.41    0.34
  -7   2  -1    2.15    0.17
  -7   2  -1    2.14    0.18
  -7   2  -1    2.17    0.15
  -7   2  -1    2.11    0.15
   7  -2   1    2.03    0.19
   7  -2   1    2.10    0.14
   7  -2   1    2.03    0.24
   7  -2   1    1.38    0.16
  -8   2  -1    0.86    0.14
  -8   2  -1    0.90    0.12
   8  -2   1    0.67    0.13
   8  -2   1    0.58    0.12
   8  -2   1    0.77    0.17
   8  -2   1    0.91    0.14
  -9   2  -1    0.00    0.06
  -9   2  -1   -0.07    0.07
   9  -2   1   -0.03    0.08
   9  -2   1   -0.02    0.08
   9  -2   1   -0.18    0.08
   9  -2   1    0.06    0.13
 -10   2  -1    1.01    0.18
 -10   2  -1    0.85    0.12
  10  -2   1    0.58    0.20
  10  -2   1    0.87    0.19
  10  -2   1    0.89    0.16
 -11   2  -1    2.77    0.19
 -11   2  -1    2.57    0.29
  11  -2   1    2.86    0.25
 -12   2  -1    0.15    0.16
 -12  -1   1    0.76    0.20
  11   1  -1    1.88    0.29
  11   1  -1    2.20    0.27
 -11  -1   1    1.81    0.25
  10   1  -1    0.41    0.13
  10   1  -1    0.40    0.14
 -10  -1   1    0.43    0.13
   9   1  -1    3.08    0.22
   9   1  -1    3.03    0.30
   9   1  -1    3.16    0.26
   9   1  -1    3.27    0.18
  -9  -1   1    2.94    0.24
   8   1  -1    1.43    0.12
   8   1  -1    1.57    0.06
   8   1  -1    0.92    0.17
   8   1  -1    1.76    0.19
   8   1  -1    1.49    0.16
  -8  -1   1    1.54    0.07
  -8  -1   1    1.56    0.16
  -8  -1   1    1.35    0.15
  -8  -1   1    1.25    0.17
  -8  -1   1    1.53    0.07
   7   1  -1    0.04    0.05
   7   1  -1    0.00    0.02
   7   1  -1    0.01    0.04
   7   1  -1    0.00    0.02
   7   1  -1    0.03    0.06
   7   1  -1    0.04    0.06
  -7  -1   1   -0.04    0.06
  -7  -1   1    0.03    0.02
  -7  -1   1    0.04    0.06
  -7  -1   1    0.03    0.02
  -7  -1   1   -0.01    0.05
   6   1  -1    0.14    0.06
   6   1  -1    0.17    0.07
   6   1  -1    0.15    0.03
   6   1  -1    0.19    0.03
   6   1  -1    0.03    0.06
  -6  -1   1    0.21    0.03
  -6  -1   1    0.20    0.07
  -6  -1   1    0.06    0.05
  -6  -1   1    0.14    0.06
  -6  -1   1    0.14    0.03
   5   1  -1   21.09    0.58
   5   1  -1   20.32    0.62
   5   1  -1   20.92    0.40
   5   1  -1   21.37    0.40
   5   1  -1   20.59    0.54
  -5  -1   1   21.39    0.52
  -5  -1   1   20.74    0.40
  -5  -1   1   20.24    0.40
  -5  -1   1   20.90    0.48
  -5  -1   1   20.36    0.48
   4   1  -1   39.17    0.74
   4   1  -1   41.21    0.74
   4   1  -1   39.35    1.01
   4   1  -1   39.67    0.86
  -4  -1   1   40.70    0.80
  -4  -1   1   41.47    0.83
  -4  -1   1   39.75    0.74
  -4  -1   1   40.65    0.74
  -4  -1   1   40.98    0.78
   3   1  -1  145.63    3.25
   3   1  -1  147.65    2.72
   3   1  -1  145.08    2.62
   3   1  -1  145.88    2.62
  -3  -1   1  147.84    2.62
  -3  -1   1  146.35    2.62
  -3  -1   1  140.76    2.62
  -3  -1   1  146.39    2.61
  -3  -1   1  143.80    2.48
   2   1  -1  616.20   11.10
   2   1  -1  581.71   10.61
  -2  -1   1  611.30   10.64
  -2  -1   1  564.14   10.01
   1   1  -1   68.41    1.25
   1   1  -1   68.78    1.22
   1   1  -1   69.23    1.22
   1   1  -1   66.28    1.29
   1   1  -1   67.53    1.25
  -1  -1   1   67.00    1.22
  -1  -1   1   67.08    1.25
  -1  -1   1   69.42    1.22
  -1  -1   1   64.38    1.22
   0   1  -1    0.12    0.04
   0   1  -1    0.07    0.03
   0   1  -1   -0.02    0.03
   0   1  -1   -0.08    0.02
   0  -1   1    0.01    0.03
   0  -1   1   -0.02    0.03
   0  -1   1    0.00    0.02
  -1   1  -1  477.25    8.64
  -1   1  -1  482.63    8.61
  -1   1  -1  491.09   10.08
  -1   1  -1  463.32    8.89
  -1   1  -1  481.01    8.78
  -1   1  -1  430.70   10.36
   1  -1   1  442.29   10.34
   1  -1   1  475.51   10.06
   1  -1   1  485.94    8.62
   1  -1   1  483.46    8.61
   1  -1   1  456.29    8.87
   1  -1   1  462.15    8.80
  -2   1  -1    4.97    0.20
  -2   1  -1    5.10    0.17
  -2   1  -1    4.76    0.14
  -2   1  -1    5.12    0.15
   2  -1   1    5.07    0.15
   2  -1   1    4.98    0.15
   2  -1   1    5.29    0.16
   2  -1   1    5.19    0.20
   2  -1   1    5.17    0.16
   2  -1   1    5.31    0.18
  -3   1  -1    0.93    0.07
  -3   1  -1    0.87    0.10
  -3   1  -1    1.05    0.07
  -3   1  -1    0.83    0.07
  -3   1  -1    0.91    0.08
   3  -1   1    0.95    0.07
   3  -1   1    0.90    0.09
   3  -1   1    1.00    0.08
   3  -1   1    0.94    0.07
   3  -1   1    1.04    0.11
   3  -1   1    0.99    0.08
  -4   1  -1    9.92    0.32
  -4   1  -1    9.62    0.28
  -4   1  -1   11.74    0.27
  -4   1  -1    9.67    0.37
  -4   1  -1    9.64    0.26
   4  -1   1   10.02    0.27
   4  -1   1    9.83    0.29
   4  -1   1    9.78    0.26
   4  -1   1   10.14    0.30
   4  -1   1    9.82    0.31
   4  -1   1    9.68    0.37
  -5   1  -1    0.93    0.10
  -5   1  -1    0.85    0.10
  -5   1  -1    0.67    0.07
  -5   1  -1    0.73    0.08
   5  -1   1    0.60    0.08
   5  -1   1    0.80    0.08
   5  -1   1    0.70    0.09
   5  -1   1    0.65    0.07
   5  -1   1    0.67    0.08
   5  -1   1    0.65    0.10
  -6   1  -1    1.46    0.14
  -6   1  -1    1.31    0.10
  -6   1  -1    1.58    0.11
  -6   1  -1    1.41    0.13
   6  -1   1    1.40    0.13
   6  -1   1    1.31    0.10
   6  -1   1    1.34    0.16
   6  -1   1    1.39    0.12
  -7   1  -1    2.55    0.14
  -7   1  -1    2.07    0.17
  -7   1  -1    2.57    0.14
   7  -1   1    2.42    0.19
   7  -1   1    2.49    0.17
   7  -1   1    2.48    0.25
   7  -1   1    2.42    0.14
  -8   1  -1    7.52    0.26
  -8   1  -1    7.15    0.33
   8  -1   1    7.73    0.31
   8  -1   1    7.07    0.43
   8  -1   1    7.40    0.34
  -9   1  -1    4.86    0.29
  -9   1  -1    4.33    0.20
   9  -1   1    4.56    0.28
   9  -1   1    4.46    0.38
   9  -1   1    4.98    0.32
   9  -1   1    4.54    0.25
 -10   1  -1    0.91    0.11
 -10   1  -1    0.94    0.18
  10  -1   1    0.60    0.20
  10  -1   1    0.89    0.18
  10  -1   1    1.21    0.17
 -11   1  -1    0.76    0.18
  11  -1   1    0.96    0.16
 -12   1  -1    2.14    0.29
 -12   0   1    0.28    0.15
  11   0  -1   -0.16    0.13
 -11   0   1    0.07    0.11
  10   0  -1    0.36    0.13
  10   0  -1    0.77    0.19
  10   0  -1    0.68    0.12
 -10   0   1    0.76    0.08
 -10   0   1    0.74    0.17
   9   0  -1   -0.02    0.10
   9   0  -1    0.19    0.08
   9   0  -1    0.18    0.11
   9   0  -1    0.13    0.07
  -9   0   1    0.18    0.05
  -9   0   1   -0.06    0.08
   8   0  -1    3.08    0.18
   8   0  -1    3.61    0.25
   8   0  -1    3.62    0.21
   8   0  -1    3.60    0.30
  -8   0   1    3.06    0.13
  -8   0   1    3.59    0.14
  -8   0   1    3.78    0.24
   7   0  -1    0.67    0.12
   7   0  -1    0.86    0.07
   7   0  -1    0.70    0.13
   7   0  -1    0.92    0.12
   7   0  -1    0.89    0.08
   7   0  -1    0.69    0.09
  -7   0   1    0.83    0.07
  -7   0   1    1.01    0.14
   6   0  -1    6.68    0.28
   6   0  -1    6.28    0.32
   6   0  -1    6.42    0.25
   6   0  -1    6.27    0.18
   6   0  -1    6.35    0.19
  -6   0   1    6.25    0.26
  -6   0   1    6.23    0.23
  -6   0   1    6.66    0.19
   5   0  -1   23.38    0.70
   5   0  -1   23.87    0.49
   5   0  -1   24.44    0.62
   5   0  -1   24.00    0.49
   5   0  -1   23.41    0.60
  -5   0   1   24.74    0.54
  -5   0   1   23.96    0.50
  -5   0   1   23.73    0.53
  -5   0   1   23.90    0.58
   4   0  -1   44.20    0.95
   4   0  -1   43.87    1.12
   4   0  -1   45.05    0.85
   4   0  -1   44.47    1.02
   4   0  -1   45.41    0.84
  -4   0   1   44.87    0.85
  -4   0   1   45.00    0.87
  -4   0   1   44.36    0.85
  -4   0   1   43.52    0.90
   3   0  -1   40.78    0.76
   3   0  -1   41.28    0.92
   3   0  -1   40.36    0.84
   3   0  -1   39.79    0.99
   3   0  -1   40.56    0.76
  -3   0   1   40.19    0.77
  -3   0   1   40.01    0.80
  -3   0   1   41.11    0.77
  -3   0   1   40.50    0.75
  -3   0   1   41.56    1.00
   2   0  -1  286.53    5.34
   2   0  -1  285.65    6.40
   2   0  -1  286.94    5.24
   2   0  -1  293.60    5.21
  -2   0   1  300.23    5.07
  -2   0   1  273.99    6.22
  -2   0   1  277.80    4.76
  -2   0   1  281.05    5.21
   1   0  -1  136.87    2.44
   1   0  -1  135.58    2.45
   1   0  -1  135.24    2.46
   1   0  -1  133.23    2.96
  -1   0   1  136.82    2.46
  -1   0   1  126.63    2.45
  -1   0   1  133.06    2.93
  -1   0   1  125.70    2.45
   0   0   1   -0.02    0.00
  -1   0  -1  145.96    2.66
  -1   0  -1  123.95    2.70
  -1   0  -1  131.55    2.56
  -1   0  -1  152.59    3.08
   1   0   1  152.11    2.67
   1   0   1  147.98    2.70
   1   0   1  135.35    3.13
   1   0   1  145.26    3.11
   1   0   1  147.68    2.72
   1   0   1  148.49    2.57
  -2   0  -1   18.35    0.36
  -2   0  -1   17.88    0.37
  -2   0  -1   18.23    0.45
  -2   0  -1   18.59    0.38
   2   0   1   18.69    0.45
   2   0   1   18.18    0.38
   2   0   1   17.86    0.37
   2   0   1   18.53    0.36
  -3   0  -1   33.93    0.62
  -3   0  -1   34.12    0.67
  -3   0  -1   32.59    0.79
  -3   0  -1   33.92    0.65
  -3   0  -1   33.56    0.65
   3   0   1   32.60    0.68
   3   0   1   33.16    0.65
   3   0   1   35.10    0.65
   3   0   1   33.26    0.79
   3   0   1   33.19    0.85
  -4   0  -1   10.42    0.25
  -4   0  -1   10.79    0.25
  -4   0  -1   10.67    0.29
  -4   0  -1   10.85    0.34
  -4   0  -1   10.50    0.26
   4   0   1   10.75    0.25
   4   0   1   10.33    0.27
   4   0   1   10.68    0.33
   4   0   1   10.22    0.37
   4   0   1   10.34    0.25
  -5   0  -1   23.69    0.49
  -5   0  -1   22.54    0.55
  -5   0  -1   23.72    0.49
  -5   0  -1   23.45    0.50
  -5   0  -1   23.04    0.63
   5   0   1   22.47    0.53
   5   0   1   23.25    0.49
   5   0   1   22.57    0.48
   5   0   1   23.15    0.62
   5   0   1   22.91    0.70
  -6   0  -1    4.54    0.16
  -6   0  -1    4.43    0.21
  -6   0  -1    4.32    0.16
   6   0   1    4.73    0.19
   6   0   1    4.97    0.29
   6   0   1    4.65    0.23
   6   0   1    4.72    0.16
   6   0   1    4.72    0.16
  -7   0  -1   24.11    0.54
  -7   0  -1   24.05    0.65
  -7   0  -1   24.87    0.54
   7   0   1   24.25    0.53
   7   0   1   25.96    0.83
   7   0   1   24.02    0.60
   7   0   1   24.10    0.70
  -8   0  -1    6.34    0.21
  -8   0  -1    7.10    0.32
  -8   0  -1    6.99    0.22
   8   0   1    6.89    0.40
   8   0   1    7.14    0.28
   8   0   1    7.27    0.33
  -9   0  -1    0.43    0.12
  -9   0  -1    0.53    0.07
   9   0   1    0.51    0.11
   9   0   1    0.58    0.14
   9   0   1    0.41    0.15
   9   0   1    0.46    0.10
 -10   0  -1    0.90    0.09
 -10   0  -1    0.78    0.16
  10   0   1    0.76    0.14
  10   0   1    1.04    0.14
  10   0   1    0.84    0.17
  10   0   1    0.70    0.19
 -11   0  -1    0.67    0.17
  11   0   1    0.77    0.20
  11   0   1    0.96    0.22
 -12   0  -1    1.06    0.21
 -12   1   1    0.28    0.15
  11  -1  -1    0.77    0.23
 -11   1   1    0.92    0.20
  10  -1  -1    2.68    0.21
  10  -1  -1    2.36    0.26
  10  -1  -1    2.38    0.30
 -10   1   1    3.06    0.27
 -10   1   1    2.66    0.15
   9  -1  -1    0.86    0.13
   9  -1  -1    0.87    0.17
   9  -1  -1    0.76    0.18
  -9   1   1    0.75    0.14
  -9   1   1    0.92    0.10
   8  -1  -1   -0.03    0.07
   8  -1  -1    0.07    0.10
   8  -1  -1    0.05    0.06
   8  -1  -1    0.02    0.06
  -8   1   1    0.01    0.08
  -8   1   1    0.02    0.04
   7  -1  -1    1.58    0.11
   7  -1  -1    1.66    0.13
   7  -1  -1    1.63    0.14
   7  -1  -1    1.47    0.19
   7  -1  -1    1.31    0.16
  -7   1   1    1.49    0.16
  -7   1   1    1.64    0.11
  -7   1   1    1.53    0.11
   6  -1  -1    0.74    0.12
   6  -1  -1    0.94    0.08
   6  -1  -1    0.62    0.10
   6  -1  -1    0.91    0.10
  -6   1   1    1.00    0.13
  -6   1   1    0.94    0.09
  -6   1   1    0.92    0.08
   5  -1  -1    0.04    0.06
   5  -1  -1    0.09    0.04
   5  -1  -1    0.12    0.06
   5  -1  -1    0.06    0.03
   5  -1  -1    0.11    0.04
  -5   1   1    0.01    0.05
  -5   1   1    0.13    0.04
  -5   1   1    0.09    0.05
  -5   1   1    0.09    0.04
   4  -1  -1    3.09    0.13
   4  -1  -1    3.00    0.16
   4  -1  -1    3.14    0.12
   4  -1  -1    3.03    0.12
   4  -1  -1    3.02    0.19
  -4   1   1    3.20    0.15
  -4   1   1    3.05    0.12
  -4   1   1    2.89    0.18
  -4   1   1    3.22    0.12
   3  -1  -1    0.01    0.02
   3  -1  -1   -0.01    0.02
   3  -1  -1    0.00    0.02
   3  -1  -1    0.01    0.03
   3  -1  -1   -0.02    0.04
  -3   1   1    0.01    0.02
  -3   1   1    0.00    0.02
  -3   1   1   -0.04    0.03
  -3   1   1   -0.02    0.02
  -3   1   1   -0.01    0.02
   2  -1  -1    0.97    0.09
   2  -1  -1    0.88    0.06
   2  -1  -1    1.01    0.05
   2  -1  -1    0.97    0.06
  -2   1   1    0.92    0.05
  -2   1   1    0.86    0.07
  -2   1   1    0.95    0.06
  -2   1   1    1.07    0.05
   1  -1  -1   45.95    0.89
   1  -1  -1   46.95    0.86
   1  -1  -1   46.27    0.87
   1  -1  -1   47.04    1.07
  -1   1   1   45.71    0.87
  -1   1   1   46.84    0.89
  -1   1   1   47.60    0.98
  -1   1   1   45.45    1.06
  -1   1   1   46.05    0.86
   0  -1  -1   32.96    0.64
   0  -1  -1   30.64    0.65
   0   1   1   36.23    0.65
   0   1   1   36.30    0.64
   0   1   1   30.84    0.63
   0   1   1   34.95    0.65
   0   1   1   35.63    0.78
  -1  -1  -1   41.68    0.82
  -1  -1  -1   43.29    0.82
  -1  -1  -1   44.76    0.84
   1   1   1   46.04    0.82
   1   1   1   47.17    0.84
   1   1   1   46.68    0.82
  -2  -1  -1  427.61    7.84
  -2  -1  -1  409.64    7.67
  -2  -1  -1  443.10    7.71
   2   1   1  421.21    7.84
   2   1   1  407.57    7.65
   2   1   1  442.05    9.21
   2   1   1  431.59    7.66
  -3  -1  -1  140.38    2.54
  -3  -1  -1  139.88    2.54
  -3  -1  -1  142.90    2.57
  -3  -1  -1  144.11    2.40
   3   1   1  141.00    3.05
   3   1   1  139.41    2.59
   3   1   1  144.05    2.62
   3   1   1  145.91    2.56
  -4  -1  -1    0.01    0.03
  -4  -1  -1    0.02    0.04
  -4  -1  -1    0.01    0.01
  -4  -1  -1    0.07    0.03
  -4  -1  -1    0.10    0.02
   4   1   1    0.05    0.02
   4   1   1    0.03    0.03
   4   1   1    0.06    0.02
   4   1   1    0.03    0.02
   4   1   1    0.07    0.05
  -5  -1  -1   12.95    0.35
  -5  -1  -1   12.94    0.28
  -5  -1  -1   12.59    0.37
  -5  -1  -1   13.30    0.33
   5   1   1   13.15    0.42
   5   1   1   13.09    0.28
   5   1   1   13.52    0.32
   5   1   1   13.46    0.28
   5   1   1   13.07    0.46
  -6  -1  -1    8.39    0.21
  -6  -1  -1    8.72    0.27
  -6  -1  -1    8.40    0.28
  -6  -1  -1    8.51    0.21
  -6  -1  -1    8.40    0.30
   6   1   1    8.53    0.34
   6   1   1    8.72    0.25
   6   1   1    8.79    0.21
   6   1   1    8.39    0.38
   6   1   1    8.80    0.21
  -7  -1  -1    6.81    0.29
  -7  -1  -1    7.47    0.19
  -7  -1  -1    7.74    0.27
  -7  -1  -1    7.18    0.19
   7   1   1    6.97    0.32
   7   1   1    7.15    0.19
   7   1   1    6.81    0.24
   7   1   1    7.29    0.19
   7   1   1    7.03    0.37
  -8  -1  -1    1.09    0.15
  -8  -1  -1    0.95    0.07
  -8  -1  -1    1.07    0.07
  -8  -1  -1    0.87    0.12
   8   1   1    0.85    0.16
   8   1   1    0.73    0.10
   8   1   1    1.00    0.07
   8   1   1    0.91    0.07
   8   1   1    0.72    0.12
  -9  -1  -1    3.31    0.12
  -9  -1  -1    2.96    0.24
   9   1   1    3.84    0.33
   9   1   1    3.53    0.25
   9   1   1    3.16    0.18
 -10  -1  -1    0.88    0.17
  10   1   1    1.00    0.18
  10   1   1    0.67    0.17
  10   1   1    0.76    0.14
 -11  -1  -1    0.28    0.15
  11   1   1    0.12    0.14
  11   1   1    0.15    0.12
 -12  -1  -1    0.07    0.13
  11  -2  -1    0.00    0.09
 -11   2   1   -0.08    0.10
  10  -2  -1    1.48    0.19
  10  -2  -1    1.66    0.28
  10  -2  -1    1.43    0.23
 -10   2   1    1.60    0.15
 -10   2   1    1.63    0.23
   9  -2  -1    0.61    0.18
   9  -2  -1    0.90    0.15
   9  -2  -1    0.73    0.16
  -9   2   1    0.82    0.15
  -9   2   1    0.82    0.11
   8  -2  -1    0.60    0.16
   8  -2  -1    0.77    0.15
   8  -2  -1    0.47    0.10
   8  -2  -1    0.53    0.11
  -8   2   1    0.65    0.13
  -8   2   1    0.80    0.10
   7  -2  -1    3.70    0.22
   7  -2  -1    4.04    0.18
   7  -2  -1    3.96    0.32
   7  -2  -1    4.17    0.26
   7  -2  -1    4.11    0.21
  -7   2   1    4.09    0.19
  -7   2   1    4.08    0.18
  -7   2   1    3.85    0.23
   6  -2  -1    0.80    0.09
   6  -2  -1    0.87    0.12
   6  -2  -1    0.91    0.14
   6  -2  -1    1.01    0.13
   6  -2  -1    0.98    0.10
  -6   2   1    1.19    0.10
  -6   2   1    0.85    0.12
  -6   2   1    1.11    0.11
   5  -2  -1    8.89    0.28
   5  -2  -1    8.62    0.26
   5  -2  -1    8.43    0.38
   5  -2  -1    8.60    0.29
   5  -2  -1    8.14    0.31
  -5   2   1    8.52    0.28
  -5   2   1    8.36    0.29
  -5   2   1    8.56    0.26
  -5   2   1    8.14    0.26
   4  -2  -1   34.91    0.80
   4  -2  -1   34.53    0.95
   4  -2  -1   34.37    0.72
   4  -2  -1   35.41    0.73
   4  -2  -1   34.45    0.79
  -4   2   1   34.81    0.73
  -4   2   1   35.32    0.72
  -4   2   1   34.19    0.81
  -4   2   1   33.85    0.74
  -4   2   1   35.36    0.95
   3  -2  -1    1.98    0.10
   3  -2  -1    2.19    0.11
   3  -2  -1    2.13    0.13
   3  -2  -1    2.29    0.13
   3  -2  -1    2.37    0.11
  -3   2   1    2.58    0.12
  -3   2   1    2.14    0.11
  -3   2   1    2.29    0.15
  -3   2   1    2.23    0.10
  -3   2   1    2.26    0.11
   2  -2  -1   56.42    1.14
   2  -2  -1   56.78    1.11
   2  -2  -1   56.53    1.17
   2  -2  -1   58.82    1.26
   2  -2  -1   57.82    1.38
   2  -2  -1   60.19    1.12
  -2   2   1   58.05    1.12
  -2   2   1   59.38    1.11
  -2   2   1   58.52    1.25
  -2   2   1   58.50    1.38
   1  -2  -1   26.10    0.53
   1  -2  -1   25.55    0.53
   1  -2  -1   26.35    0.53
   1  -2  -1   26.46    0.66
   1  -2  -1   25.76    0.55
  -1   2   1   26.36    0.53
  -1   2   1   25.85    0.53
  -1   2   1   25.96    0.52
  -1   2   1   25.71    0.66
  -1   2   1   24.68    0.55
   0  -2  -1   69.85    1.28
   0  -2  -1   67.64    1.28
   0  -2  -1   67.80    1.57
   0  -2  -1   70.65    1.33
   0  -2  -1   67.63    1.28
   0   2   1   69.57    1.32
   0   2   1   68.48    1.28
   0   2   1   69.98    1.28
   0   2   1   69.96    1.28
   0   2   1   70.19    1.57
  -1  -2  -1   66.53    1.25
  -1  -2  -1   65.32    1.20
  -1  -2  -1   65.78    1.20
  -1  -2  -1   65.00    1.21
   1   2   1   66.47    1.20
   1   2   1   62.66    1.21
   1   2   1   68.57    1.26
   1   2   1   66.29    1.22
  -2  -2  -1  267.96    4.42
  -2  -2  -1  271.08    4.86
  -2  -2  -1  265.29    4.75
   2   2   1  261.91    4.83
   2   2   1  260.82    5.01
   2   2   1  270.07    4.85
  -3  -2  -1    1.96    0.10
  -3  -2  -1    1.83    0.10
  -3  -2  -1    1.95    0.09
  -3  -2  -1    1.97    0.05
  -3  -2  -1    1.93    0.06
   3   2   1    1.91    0.05
   3   2   1    1.94    0.05
  -4  -2  -1    5.38    0.17
  -4  -2  -1    5.47    0.19
  -4  -2  -1    5.30    0.19
   4   2   1    4.82    0.22
   4   2   1    5.17    0.13
  -5  -2  -1    1.82    0.13
  -5  -2  -1    1.88    0.11
  -5  -2  -1    1.74    0.12
   5   2   1    1.71    0.07
   5   2   1    1.84    0.15
  -6  -2  -1    2.78    0.17
  -6  -2  -1    2.79    0.15
  -6  -2  -1    2.53    0.16
   6   2   1    2.63    0.19
   6   2   1    2.86    0.22
   6   2   1    2.61    0.11
  -7  -2  -1    7.56    0.31
  -7  -2  -1    6.93    0.28
  -7  -2  -1    7.08    0.26
   7   2   1    7.28    0.33
   7   2   1    6.95    0.37
   7   2   1    6.98    0.21
  -8  -2  -1   25.84    0.68
  -8  -2  -1   25.23    0.71
  -8  -2  -1   26.02    0.64
   8   2   1   25.91    0.58
   8   2   1   26.68    0.88
   8   2   1   26.20    0.79
  -9  -2  -1    4.26    0.28
  -9  -2  -1    4.89    0.25
   9   2   1    4.34    0.35
   9   2   1    4.46    0.19
   9   2   1    4.75    0.30
 -10  -2  -1    0.00    0.11
 -10  -2  -1    0.13    0.10
  10   2   1    0.14    0.12
  10   2   1    0.21    0.10
  10   2   1    0.35    0.12
 -11  -2  -1    0.07    0.12
  11   2   1    0.19    0.13
  11   2   1    0.12    0.14
 -12  -2  -1    0.25    0.16
  11  -3  -1    0.06    0.11
 -11   3   1   -0.15    0.11
 -11   3   1   -0.05    0.07
  10  -3  -1    0.25    0.12
  10  -3  -1    0.04    0.12
  10  -3  -1   -0.05    0.18
 -10   3   1    0.21    0.13
 -10   3   1    0.28    0.09
   9  -3  -1    0.17    0.16
   9  -3  -1    0.38    0.13
   9  -3  -1    0.36    0.12
  -9   3   1    0.33    0.11
  -9   3   1    0.23    0.08
   8  -3  -1    0.10    0.13
   8  -3  -1    0.23    0.10
   8  -3  -1    0.11    0.10
  -8   3   1    0.28    0.08
  -8   3   1    0.14    0.08
   7  -3  -1    4.24    0.20
   7  -3  -1    4.39    0.23
   7  -3  -1    4.22    0.25
   7  -3  -1    4.23    0.27
   7  -3  -1    4.13    0.34
  -7   3   1    4.08    0.24
  -7   3   1    4.27    0.23
  -7   3   1    4.25    0.21
   6  -3  -1    5.22    0.22
   6  -3  -1    5.19    0.26
   6  -3  -1    5.14    0.27
   6  -3  -1    5.43    0.25
   6  -3  -1    5.45    0.35
  -6   3   1    5.34    0.23
  -6   3   1    5.45    0.25
  -6   3   1    5.45    0.23
  -6   3   1    5.57    0.22
   5  -3  -1    0.07    0.09
   5  -3  -1   -0.01    0.06
   5  -3  -1    0.00    0.04
   5  -3  -1    0.03    0.05
   5  -3  -1    0.02    0.06
  -5   3   1   -0.02    0.04
  -5   3   1    0.01    0.03
  -5   3   1    0.01    0.05
  -5   3   1   -0.10    0.03
   4  -3  -1   20.81    0.55
   4  -3  -1   20.85    0.56
   4  -3  -1   21.51    0.54
   4  -3  -1   21.59    0.68
   4  -3  -1   20.53    0.50
   4  -3  -1   21.10    0.51
  -4   3   1   21.23    0.54
  -4   3   1   20.83    0.51
  -4   3   1   20.83    0.50
  -4   3   1   21.58    0.67
  -4   3   1   21.12    0.52
   3  -3  -1   40.06    0.87
   3  -3  -1   37.60    0.81
   3  -3  -1   39.56    0.82
   3  -3  -1   37.72    1.03
   3  -3  -1   38.20    0.84
  -3   3   1   39.04    0.82
  -3   3   1   39.83    0.81
  -3   3   1   39.09    0.90
  -3   3   1   39.65    0.80
  -3   3   1   39.07    1.03
   2  -3  -1    6.15    0.22
   2  -3  -1    6.68    0.29
   2  -3  -1    6.21    0.20
   2  -3  -1    6.32    0.20
   2  -3  -1    6.09    0.20
  -2   3   1    6.06    0.21
  -2   3   1    6.16    0.21
  -2   3   1    6.42    0.20
   1  -3  -1    1.39    0.08
   1  -3  -1    1.40    0.09
   1  -3  -1    1.56    0.16
   1  -3  -1    1.40    0.10
   1  -3  -1    1.56    0.10
  -1   3   1    1.48    0.09
  -1   3   1    1.74    0.14
  -1   3   1    1.35    0.10
  -1   3   1    1.38    0.09
   0  -3  -1  182.10    3.52
   0  -3  -1  194.07    3.54
   0  -3  -1  189.48    3.42
   0  -3  -1  190.27    3.35
   0  -3  -1  187.06    4.17
   0  -3  -1  192.09    3.42
   0   3   1  190.78    3.42
   0   3   1  189.13    4.18
   0   3   1  183.46    3.43
   0   3   1  184.43    3.53
   0   3   1  191.23    3.41
  -1  -3  -1   88.80    1.66
  -1  -3  -1   90.10    1.73
  -1  -3  -1   90.89    1.65
  -1  -3  -1   91.31    1.67
   1   3   1   89.82    1.67
   1   3   1   90.49    1.66
   1   3   1   89.99    1.73
   1   3   1   90.23    1.66
  -2  -3  -1  127.97    2.36
  -2  -3  -1  129.90    2.36
  -2  -3  -1  131.82    2.46
  -2  -3  -1  130.33    2.41
  -2  -3  -1  127.25    2.36
  -2  -3  -1  131.95    2.23
   2   3   1  131.84    2.36
   2   3   1  134.53    2.36
   2   3   1  128.03    2.46
  -3  -3  -1    5.94    0.19
  -3  -3  -1    5.88    0.14
  -3  -3  -1    5.82    0.18
  -3  -3  -1    5.79    0.19
   3   3   1    6.10    0.14
   3   3   1    5.82    0.14
   3   3   1    6.19    0.19
  -4  -3  -1   36.16    0.66
  -4  -3  -1   36.52    0.72
  -4  -3  -1   36.58    0.77
  -4  -3  -1   35.50    0.76
  -4  -3  -1   36.66    0.66
   4   3   1   37.29    0.66
   4   3   1   35.84    0.66
   4   3   1   35.75    0.78
  -5  -3  -1    3.85    0.18
  -5  -3  -1    4.34    0.18
  -5  -3  -1    4.46    0.19
  -6  -3  -1   16.47    0.43
  -6  -3  -1   16.82    0.47
  -6  -3  -1   17.21    0.46
   6   3   1   17.11    0.34
   6   3   1   16.84    0.56
  -7  -3  -1    7.56    0.30
  -7  -3  -1    7.65    0.28
  -7  -3  -1    7.31    0.31
   7   3   1    7.43    0.18
   7   3   1    7.05    0.37
   7   3   1    7.60    0.36
  -8  -3  -1    6.46    0.31
  -8  -3  -1    6.21    0.30
  -8  -3  -1    6.29    0.28
   8   3   1    6.16    0.37
   8   3   1    5.96    0.17
   8   3   1    6.39    0.35
  -9  -3  -1   13.27    0.49
  -9  -3  -1   13.34    0.45
  -9  -3  -1   13.98    0.48
   9   3   1   13.42    0.55
   9   3   1   13.67    0.61
 -10  -3  -1    0.82    0.14
 -10  -3  -1    0.91    0.19
  10   3   1    0.59    0.17
  10   3   1    1.10    0.17
  10   3   1    0.61    0.14
 -11  -3  -1    0.01    0.10
 -11  -3  -1   -0.09    0.10
  11   3   1    0.06    0.09
  11   3   1    0.00    0.11
  11   3   1    0.01    0.10
 -12  -3  -1    0.24    0.15
  11  -4  -1    0.44    0.16
 -11   4   1    0.44    0.16
  10  -4  -1    0.79    0.17
 -10   4   1    1.16    0.21
 -10   4   1    0.72    0.13
   9  -4  -1    1.85    0.22
   9  -4  -1    2.40    0.27
   9  -4  -1    2.02    0.31
  -9   4   1    1.83    0.22
  -9   4   1    2.04    0.19
   8  -4  -1    1.81    0.21
   8  -4  -1    1.05    0.22
   8  -4  -1    1.36    0.20
  -8   4   1    1.57    0.17
  -8   4   1    1.85    0.21
   7  -4  -1    0.00    0.06
   7  -4  -1   -0.02    0.08
   7  -4  -1   -0.09    0.12
   7  -4  -1   -0.08    0.08
  -7   4   1    0.07    0.08
  -7   4   1    0.03    0.07
   6  -4  -1    5.36    0.39
   6  -4  -1    5.46    0.29
   6  -4  -1    5.83    0.25
   6  -4  -1    5.55    0.29
  -6   4   1    5.34    0.24
  -6   4   1    5.39    0.23
  -6   4   1    5.60    0.26
  -6   4   1    5.43    0.26
   5  -4  -1    0.20    0.12
   5  -4  -1    0.01    0.05
   5  -4  -1   -0.04    0.06
   5  -4  -1    0.06    0.06
  -5   4   1    0.10    0.04
  -5   4   1    0.05    0.06
  -5   4   1    0.13    0.06
  -5   4   1    0.10    0.06
   4  -4  -1    0.27    0.08
   4  -4  -1    0.27    0.07
   4  -4  -1    0.37    0.12
   4  -4  -1    0.34    0.07
  -4   4   1    0.36    0.06
  -4   4   1    0.38    0.08
  -4   4   1    0.35    0.07
  -4   4   1    0.35    0.07
   3  -4  -1   29.65    0.88
   3  -4  -1   29.68    0.69
   3  -4  -1   30.19    0.68
   3  -4  -1   30.63    0.69
   3  -4  -1   30.42    0.73
  -3   4   1   30.48    0.65
  -3   4   1   30.30    0.74
  -3   4   1   31.97    0.69
  -3   4   1   28.73    0.69
  -3   4   1   30.25    0.86
   2  -4  -1   69.16    1.70
   2  -4  -1   71.58    1.38
   2  -4  -1   70.33    1.43
   2  -4  -1   67.47    1.36
   2  -4  -1   68.76    1.36
  -2   4   1   69.15    1.55
  -2   4   1   70.23    1.36
  -2   4   1   68.54    1.37
  -2   4   1   67.77    1.68
  -2   4   1   67.26    1.42
   1  -4  -1   33.20    0.72
   1  -4  -1   35.08    0.69
   1  -4  -1   35.18    0.92
   1  -4  -1   35.32    0.74
   1  -4  -1   34.99    0.77
   1  -4  -1   34.73    0.70
  -1   4   1   34.97    0.91
  -1   4   1   32.75    0.77
  -1   4   1   34.59    0.73
  -1   4   1   33.06    0.73
   0  -4  -1    6.77    0.22
   0  -4  -1    7.49    0.18
   0  -4  -1    7.15    0.21
   0  -4  -1    7.54    0.23
   0  -4  -1    7.35    0.30
   0   4   1    7.54    0.30
   0   4   1    7.60    0.23
   0   4   1    7.06    0.24
   0   4   1    7.48    0.18
   0   4   1    7.50    0.22
  -1  -4  -1   41.47    0.82
  -1  -4  -1   40.72    0.82
  -1  -4  -1   40.95    0.87
  -1  -4  -1   41.61    0.83
  -1  -4  -1   42.44    0.83
   1   4   1   41.29    0.82
   1   4   1   40.42    0.83
   1   4   1   42.11    0.78
   1   4   1   39.76    0.87
   1   4   1   41.71    1.03
  -2  -4  -1    2.55    0.09
  -2  -4  -1    2.61    0.12
  -2  -4  -1    2.50    0.12
  -2  -4  -1    2.43    0.11
  -2  -4  -1    2.58    0.13
  -2  -4  -1    2.48    0.10
   2   4   1    2.44    0.13
   2   4   1    2.59    0.10
   2   4   1    2.47    0.11
   2   4   1    2.50    0.09
  -3  -4  -1    3.99    0.15
  -3  -4  -1    3.93    0.16
  -3  -4  -1    3.92    0.16
  -3  -4  -1    4.12    0.13
  -3  -4  -1    4.00    0.10
  -3  -4  -1    3.82    0.12
  -3  -4  -1    4.12    0.16
   3   4   1    4.04    0.13
   3   4   1    3.92    0.12
   3   4   1    3.79    0.16
  -4  -4  -1    4.69    0.20
  -4  -4  -1    4.56    0.13
  -4  -4  -1    4.68    0.13
  -4  -4  -1    4.71    0.18
  -4  -4  -1    5.08    0.19
   4   4   1    4.64    0.19
   4   4   1    4.91    0.13
   4   4   1    4.76    0.12
  -5  -4  -1    0.72    0.10
  -5  -4  -1    0.81    0.10
  -5  -4  -1    0.66    0.10
   5   4   1    0.61    0.08
  -6  -4  -1    1.74    0.14
  -6  -4  -1    1.76    0.13
  -6  -4  -1    1.54    0.15
   6   4   1    1.54    0.13
  -7  -4  -1    0.81    0.11
  -7  -4  -1    0.85    0.13
  -7  -4  -1    0.68    0.12
   7   4   1    0.74    0.11
   7   4   1    0.52    0.11
  -8  -4  -1    1.76    0.19
  -8  -4  -1    2.19    0.20
  -8  -4  -1    2.39    0.18
   8   4   1    2.40    0.23
   8   4   1    2.37    0.18
   8   4   1    1.42    0.20
  -9  -4  -1    6.42    0.33
  -9  -4  -1    6.85    0.35
  -9  -4  -1    6.15    0.31
   9   4   1    6.94    0.32
   9   4   1    6.33    0.39
   9   4   1    7.05    0.43
 -10  -4  -1    0.10    0.12
 -10  -4  -1    0.15    0.11
 -10  -4  -1    0.19    0.10
  10   4   1    0.10    0.09
  10   4   1    0.20    0.11
  10   4   1    0.10    0.10
  10   4   1    0.08    0.12
 -11  -4  -1    0.31    0.14
 -11  -4  -1    0.34    0.13
 -11  -4  -1    0.29    0.14
  11   4   1    0.26    0.10
  11   4   1    0.14    0.13
  11   4   1    0.22    0.12
  11   4   1    0.26    0.13
 -12  -4  -1    0.22    0.13
 -12  -4  -1    0.21    0.13
  10  -5  -1    0.37    0.14
 -10   5   1    0.19    0.14
   9  -5  -1    0.37    0.24
   9  -5  -1    0.35    0.14
   9  -5  -1    0.40    0.14
  -9   5   1    0.62    0.13
  -9   5   1    0.36    0.14
   8  -5  -1    0.16    0.11
   8  -5  -1    0.00    0.18
   8  -5  -1    0.05    0.11
  -8   5   1    0.17    0.09
  -8   5   1    0.23    0.11
   7  -5  -1    2.14    0.18
   7  -5  -1    1.49    0.26
   7  -5  -1    1.92    0.22
   7  -5  -1    1.72    0.20
  -7   5   1    2.12    0.21
  -7   5   1    1.65    0.18
   6  -5  -1    5.74    0.44
   6  -5  -1    6.05    0.31
   6  -5  -1    5.38    0.26
   6  -5  -1    5.64    0.31
  -6   5   1    5.81    0.28
  -6   5   1    5.64    0.27
   5  -5  -1    7.56    0.46
   5  -5  -1    7.82    0.31
   5  -5  -1    7.30    0.34
   5  -5  -1    7.46    0.32
  -5   5   1    7.25    0.29
  -5   5   1    7.54    0.31
  -5   5   1    7.51    0.29
   4  -5  -1    0.12    0.07
   4  -5  -1    0.05    0.06
   4  -5  -1    0.11    0.07
   4  -5  -1    0.07    0.12
  -4   5   1    0.12    0.08
  -4   5   1    0.09    0.05
  -4   5   1    0.06    0.06
  -4   5   1    0.14    0.07
   3  -5  -1   13.99    0.40
   3  -5  -1   14.66    0.57
   3  -5  -1   14.29    0.44
   3  -5  -1   14.27    0.41
  -3   5   1   13.91    0.42
  -3   5   1   14.30    0.37
  -3   5   1   13.86    0.40
  -3   5   1   14.03    0.43
   2  -5  -1    4.53    0.30
   2  -5  -1    4.47    0.21
   2  -5  -1    4.39    0.20
   2  -5  -1    4.71    0.21
   2  -5  -1    4.59    0.18
  -2   5   1    4.26    0.20
  -2   5   1    4.54    0.20
  -2   5   1    4.70    0.23
  -2   5   1    4.17    0.22
   1  -5  -1   38.27    0.83
   1  -5  -1   35.44    1.00
   1  -5  -1   36.14    0.75
   1  -5  -1   36.88    0.85
   1  -5  -1   37.82    0.81
   1  -5  -1   35.79    0.80
   1  -5  -1   37.98    0.76
  -1   5   1   37.18    0.80
  -1   5   1   35.80    0.84
  -1   5   1   36.92    0.81
  -1   5   1   37.14    1.00
   0  -5  -1    0.25    0.04
   0  -5  -1    0.33    0.07
   0  -5  -1    0.22    0.09
   0  -5  -1    0.23    0.06
   0  -5  -1    0.20    0.05
   0  -5  -1    0.26    0.06
   0  -5  -1    0.23    0.06
   0   5   1    0.21    0.06
   0   5   1    0.32    0.06
   0   5   1    0.23    0.08
   0   5   1    0.42    0.08
  -1  -5  -1    0.00    0.04
  -1  -5  -1    0.03    0.04
  -1  -5  -1   -0.07    0.03
  -1  -5  -1    0.05    0.04
  -1  -5  -1   -0.03    0.03
   1   5   1    0.06    0.04
   1   5   1   -0.01    0.03
   1   5   1    0.02    0.04
   1   5   1   -0.05    0.07
   1   5   1    0.00    0.01
  -2  -5  -1    0.72    0.07
  -2  -5  -1    0.68    0.08
  -2  -5  -1    0.61    0.08
  -2  -5  -1    0.62    0.07
  -2  -5  -1    0.69    0.09
   2   5   1    0.79    0.08
   2   5   1    0.66    0.07
   2   5   1    0.75    0.05
   2   5   1    0.73    0.11
   2   5   1    0.56    0.08
  -3  -5  -1    5.01    0.17
  -3  -5  -1    5.04    0.14
  -3  -5  -1    5.20    0.20
  -3  -5  -1    4.85    0.20
  -3  -5  -1    5.09    0.17
  -3  -5  -1    5.23    0.21
   3   5   1    4.96    0.21
   3   5   1    5.26    0.17
   3   5   1    5.18    0.17
  -4  -5  -1   19.30    0.45
  -4  -5  -1   21.25    0.45
  -4  -5  -1   21.52    0.50
  -4  -5  -1   21.47    0.54
  -4  -5  -1   22.50    0.52
   4   5   1   21.57    0.55
   4   5   1   21.96    0.45
   4   5   1   21.28    0.45
  -5  -5  -1   11.90    0.26
  -5  -5  -1   11.40    0.36
  -5  -5  -1   11.66    0.35
  -5  -5  -1   11.48    0.35
  -5  -5  -1   11.35    0.25
   5   5   1   11.76    0.37
   5   5   1   11.68    0.26
   5   5   1   11.46    0.25
  -6  -5  -1    0.41    0.09
  -6  -5  -1    0.40    0.09
  -6  -5  -1    0.44    0.10
   6   5   1    0.45    0.09
  -7  -5  -1    0.79    0.12
  -7  -5  -1    0.89    0.14
  -7  -5  -1    0.79    0.12
   7   5   1    0.94    0.12
  -8  -5  -1    0.50    0.12
  -8  -5  -1    0.70    0.14
  -8  -5  -1    0.80    0.15
   8   5   1    0.71    0.12
   8   5   1    0.63    0.14
  -9  -5  -1   10.38    0.43
  -9  -5  -1    9.55    0.42
  -9  -5  -1   10.40    0.41
   9   5   1   10.13    0.52
   9   5   1   10.04    0.41
   9   5   1   10.32    0.50
   9   5   1   10.06    0.41
 -10  -5  -1    0.38    0.12
 -10  -5  -1    0.23    0.13
 -10  -5  -1    0.28    0.13
  10   5   1    0.64    0.14
  10   5   1    0.37    0.14
  10   5   1    0.46    0.15
  10   5   1    0.49    0.13
 -11  -5  -1   -0.05    0.10
 -11  -5  -1    0.10    0.14
 -11  -5  -1   -0.06    0.09
  11   5   1   -0.03    0.09
  11   5   1    0.02    0.10
  11   5   1    0.11    0.13
  11   5   1    0.16    0.11
 -12  -5  -1   -0.15    0.12
 -12  -5  -1    0.10    0.12
 -12  -5  -1    0.06    0.14
  10  -6  -1    1.39    0.23
 -10   6   1    1.74    0.24
   9  -6  -1    0.67    0.17
  -9   6   1    0.66    0.16
   8  -6  -1    0.28    0.13
   8  -6  -1   -0.12    0.19
   8  -6  -1    0.01    0.11
  -8   6   1    0.24    0.11
  -8   6   1    0.23    0.10
   7  -6  -1    0.35    0.11
   7  -6  -1    0.50    0.15
   7  -6  -1    0.28    0.11
   7  -6  -1    0.14    0.19
  -7   6   1    0.31    0.11
  -7   6   1    0.26    0.11
   6  -6  -1    1.69    0.19
   6  -6  -1    1.38    0.25
   6  -6  -1    1.53    0.17
   6  -6  -1    1.23    0.17
  -6   6   1    1.80    0.18
  -6   6   1    1.68    0.19
   5  -6  -1    3.74    0.27
   5  -6  -1    3.77    0.24
   5  -6  -1    2.98    0.32
   5  -6  -1    3.84    0.23
  -5   6   1    3.90    0.24
  -5   6   1    3.84    0.22
  -5   6   1    3.86    0.21
   4  -6  -1    3.38    0.37
   4  -6  -1    3.77    0.21
   4  -6  -1    3.43    0.23
   4  -6  -1    3.49    0.22
  -4   6   1    3.33    0.19
  -4   6   1    3.67    0.23
  -4   6   1    3.33    0.21
   3  -6  -1   13.86    0.43
   3  -6  -1   13.40    0.45
   3  -6  -1   14.67    0.41
   3  -6  -1   13.62    0.59
  -3   6   1   13.78    0.38
  -3   6   1   13.63    0.46
  -3   6   1   13.75    0.44
   2  -6  -1   20.72    0.54
   2  -6  -1   20.06    0.50
   2  -6  -1   20.65    0.50
   2  -6  -1   20.31    0.71
   2  -6  -1   20.99    0.57
  -2   6   1   20.51    0.59
  -2   6   1   20.67    0.61
  -2   6   1   20.47    0.56
   1  -6  -1   36.35    0.75
   1  -6  -1   35.69    0.84
   1  -6  -1   36.71    0.83
   1  -6  -1   35.85    0.77
   1  -6  -1   36.58    0.82
   1  -6  -1   36.21    1.02
  -1   6   1   35.98    0.94
  -1   6   1   36.57    0.83
  -1   6   1   35.14    0.87
   0  -6  -1    5.52    0.22
   0  -6  -1    5.64    0.23
   0  -6  -1    5.93    0.23
   0  -6  -1    5.70    0.16
   0  -6  -1    5.98    0.23
   0  -6  -1    5.89    0.31
   0   6   1    5.43    0.25
   0   6   1    5.53    0.23
  -1  -6  -1    6.30    0.23
  -1  -6  -1    6.33    0.23
  -1  -6  -1    5.95    0.22
  -1  -6  -1    6.02    0.22
  -1  -6  -1    6.21    0.25
   1   6   1    6.20    0.26
   1   6   1    5.99    0.31
   1   6   1    6.39    0.24
  -2  -6  -1   23.94    0.61
  -2  -6  -1   23.36    0.54
  -2  -6  -1   23.50    0.55
  -2  -6  -1   23.72    0.56
  -2  -6  -1   23.69    0.58
   2   6   1   24.21    0.62
   2   6   1   25.31    0.72
   2   6   1   23.78    0.55
   2   6   1   24.83    0.57
  -3  -6  -1    6.77    0.20
  -3  -6  -1    6.61    0.25
  -3  -6  -1    6.85    0.23
  -3  -6  -1    6.48    0.26
  -3  -6  -1    7.20    0.27
  -3  -6  -1    6.76    0.22
   3   6   1    6.51    0.17
   3   6   1    6.73    0.21
   3   6   1    6.95    0.22
   3   6   1    6.54    0.31
   3   6   1    6.56    0.27
  -4  -6  -1    3.49    0.19
  -4  -6  -1    3.32    0.11
  -4  -6  -1    3.42    0.14
  -4  -6  -1    3.48    0.14
  -4  -6  -1    3.36    0.18
  -4  -6  -1    3.29    0.19
   4   6   1    3.46    0.14
   4   6   1    3.54    0.19
   4   6   1    3.37    0.14
  -5  -6  -1   22.15    0.60
  -5  -6  -1   22.21    0.57
  -5  -6  -1   22.46    0.48
  -5  -6  -1   22.94    0.56
   5   6   1   23.80    0.49
   5   6   1   23.95    0.62
   5   6   1   22.50    0.48
  -6  -6  -1    5.09    0.25
  -6  -6  -1    5.03    0.14
  -6  -6  -1    4.96    0.23
  -6  -6  -1    5.03    0.25
  -6  -6  -1    4.78    0.13
   6   6   1    5.49    0.26
   6   6   1    4.90    0.13
   6   6   1    5.04    0.13
  -7  -6  -1    0.65    0.11
  -7  -6  -1    0.79    0.14
  -7  -6  -1    0.55    0.11
   7   6   1    0.67    0.11
  -8  -6  -1    0.37    0.12
  -8  -6  -1    0.24    0.10
  -8  -6  -1    0.24    0.10
   8   6   1    0.38    0.10
  -9  -6  -1    0.32    0.11
  -9  -6  -1    0.20    0.10
  -9  -6  -1    0.10    0.11
   9   6   1    0.29    0.10
   9   6   1    0.16    0.11
   9   6   1    0.31    0.10
 -10  -6  -1    0.14    0.13
 -10  -6  -1    0.14    0.12
 -10  -6  -1    0.16    0.11
  10   6   1    0.08    0.12
  10   6   1    0.00    0.10
  10   6   1    0.06    0.09
  10   6   1    0.11    0.10
 -11  -6  -1    0.21    0.14
 -11  -6  -1    0.15    0.11
 -11  -6  -1    0.20    0.14
  11   6   1    0.03    0.10
  11   6   1    0.15    0.13
  11   6   1    0.00    0.11
  11   6   1    0.19    0.11
 -12  -6  -1    0.19    0.15
 -12  -6  -1    0.25    0.16
 -12  -6  -1    0.23    0.13
   9  -7  -1    0.56    0.18
  -9   7   1    0.67    0.16
   8  -7  -1    0.37    0.15
   8  -7  -1    0.47    0.16
  -8   7   1    0.28    0.12
   7  -7  -1   -0.04    0.09
   7  -7  -1   -0.26    0.20
   7  -7  -1    0.06    0.11
  -7   7   1    0.02    0.08
  -7   7   1   -0.05    0.07
   6  -7  -1    3.06    0.23
   6  -7  -1    3.06    0.24
   6  -7  -1    3.57    0.29
   6  -7  -1    3.00    0.37
  -6   7   1    3.37    0.23
  -6   7   1    3.15    0.25
   5  -7  -1    0.10    0.17
   5  -7  -1    0.15    0.10
   5  -7  -1    0.12    0.09
   5  -7  -1    0.08    0.08
  -5   7   1    0.19    0.07
  -5   7   1    0.15    0.09
   4  -7  -1    4.42    0.41
   4  -7  -1    4.46    0.26
   4  -7  -1    4.45    0.23
   4  -7  -1    4.25    0.23
  -4   7   1    4.59    0.22
  -4   7   1    4.17    0.25
   3  -7  -1    1.95    0.26
   3  -7  -1    1.99    0.21
   3  -7  -1    2.20    0.17
   3  -7  -1    2.08    0.15
   3  -7  -1    1.89    0.17
  -3   7   1    1.50    0.18
  -3   7   1    1.66    0.17
  -3   7   1    2.28    0.14
   2  -7  -1    0.36    0.09
   2  -7  -1    0.21    0.06
   2  -7  -1    0.15    0.13
   2  -7  -1    0.44    0.10
   2  -7  -1    0.15    0.09
  -2   7   1    0.45    0.07
  -2   7   1    0.34    0.09
  -2   7   1    0.36    0.11
   1  -7  -1    4.39    0.33
   1  -7  -1    4.11    0.20
   1  -7  -1    4.49    0.17
   1  -7  -1    4.40    0.24
   1  -7  -1    4.15    0.22
  -1   7   1    4.06    0.23
  -1   7   1    4.17    0.25
   0  -7  -1    0.02    0.05
   0  -7  -1    0.10    0.06
   0  -7  -1   -0.04    0.09
   0  -7  -1    0.06    0.03
   0  -7  -1    0.12    0.07
   0  -7  -1    0.02    0.07
   0   7   1   -0.03    0.07
   0   7   1    0.07    0.06
  -1  -7  -1    3.00    0.18
  -1  -7  -1    2.87    0.17
  -1  -7  -1    2.67    0.16
  -1  -7  -1    2.72    0.17
   1   7   1    2.72    0.19
   1   7   1    2.77    0.17
  -2  -7  -1    1.92    0.14
  -2  -7  -1    1.68    0.12
  -2  -7  -1    1.67    0.13
  -2  -7  -1    1.95    0.15
   2   7   1    1.59    0.13
   2   7   1    1.88    0.16
  -3  -7  -1    3.00    0.14
  -3  -7  -1    3.11    0.19
  -3  -7  -1    3.08    0.16
  -3  -7  -1    2.60    0.17
  -3  -7  -1    2.98    0.16
   3   7   1    2.78    0.19
   3   7   1    2.87    0.16
  -4  -7  -1    1.42    0.11
  -4  -7  -1    1.55    0.16
  -4  -7  -1    1.53    0.16
  -4  -7  -1    1.52    0.11
  -4  -7  -1    1.40    0.09
   4   7   1    1.52    0.09
   4   7   1    1.82    0.16
   4   7   1    1.61    0.12
  -5  -7  -1    0.26    0.09
  -5  -7  -1    0.19    0.05
  -5  -7  -1    0.16    0.05
  -5  -7  -1    0.10    0.10
   5   7   1    0.05    0.07
   5   7   1    0.24    0.05
  -6  -7  -1   -0.07    0.06
  -6  -7  -1   -0.01    0.03
  -6  -7  -1   -0.04    0.07
  -6  -7  -1    0.03    0.05
  -6  -7  -1   -0.04    0.03
   6   7   1    0.02    0.07
  -7  -7  -1    0.34    0.11
  -7  -7  -1    0.31    0.09
  -7  -7  -1    0.28    0.10
   7   7   1    0.31    0.08
   7   7   1    0.27    0.09
  -8  -7  -1    0.14    0.10
  -8  -7  -1    0.23    0.10
  -8  -7  -1    0.13    0.09
   8   7   1    0.17    0.08
   8   7   1    0.11    0.08
  -9  -7  -1    3.26    0.26
  -9  -7  -1    3.14    0.27
  -9  -7  -1    3.16    0.25
   9   7   1    3.34    0.25
   9   7   1    3.07    0.31
   9   7   1    3.52    0.24
 -10  -7  -1    0.62    0.16
 -10  -7  -1    0.77    0.16
 -10  -7  -1    0.88    0.18
  10   7   1    0.80    0.16
  10   7   1    0.44    0.16
  10   7   1    0.86    0.15
  10   7   1    0.89    0.19
 -11  -7  -1    0.12    0.12
 -11  -7  -1    0.08    0.11
 -11  -7  -1   -0.01    0.14
  11   7   1   -0.05    0.12
  11   7   1    0.03    0.13
 -12  -7  -1    0.07    0.11
 -12  -7  -1    0.13    0.15
 -12  -7  -1    0.16    0.14
   8  -8  -1    0.04    0.14
   8  -8  -1    0.16    0.14
  -8   8   1    0.13    0.11
   7  -8  -1    0.02    0.12
   7  -8  -1   -0.16    0.10
  -7   8   1   -0.02    0.08
   6  -8  -1    0.39    0.15
   6  -8  -1    0.49    0.25
   6  -8  -1    0.57    0.14
   6  -8  -1    0.50    0.14
  -6   8   1    0.47    0.14
  -6   8   1    0.60    0.12
   5  -8  -1    0.45    0.14
   5  -8  -1    0.29    0.11
   5  -8  -1    0.06    0.20
   5  -8  -1    0.17    0.10
  -5   8   1    0.18    0.08
  -5   8   1    0.26    0.11
   4  -8  -1    0.72    0.22
   4  -8  -1    0.82    0.14
   4  -8  -1    1.02    0.15
   4  -8  -1    1.00    0.17
   4  -8  -1    0.96    0.13
  -4   8   1    0.81    0.14
  -4   8   1    0.80    0.11
   3  -8  -1    0.68    0.11
   3  -8  -1    0.49    0.13
   3  -8  -1    0.45    0.17
   3  -8  -1    0.74    0.13
   3  -8  -1    0.37    0.11
  -3   8   1    0.70    0.14
  -3   8   1    0.92    0.17
  -3   8   1    0.64    0.10
   2  -8  -1    1.97    0.21
   2  -8  -1    1.83    0.19
   2  -8  -1    1.65    0.13
   2  -8  -1    1.88    0.17
   2  -8  -1    1.75    0.24
  -2   8   1    1.73    0.12
  -2   8   1    1.77    0.19
  -2   8   1    1.47    0.19
   1  -8  -1    8.85    0.45
   1  -8  -1    8.72    0.32
   1  -8  -1    8.75    0.36
   1  -8  -1    8.74    0.34
   1  -8  -1    8.42    0.25
  -1   8   1    8.68    0.35
  -1   8   1    8.31    0.38
   0  -8  -1    3.94    0.12
   0  -8  -1    3.93    0.23
   0  -8  -1    4.31    0.22
   0  -8  -1    4.01    0.23
   0   8   1    3.95    0.25
   0   8   1    4.29    0.24
  -1  -8  -1    2.67    0.18
  -1  -8  -1    2.88    0.19
  -1  -8  -1    2.61    0.18
  -1  -8  -1    2.82    0.19
   1   8   1    2.93    0.23
   1   8   1    2.57    0.18
  -2  -8  -1    2.54    0.17
  -2  -8  -1    2.53    0.19
  -2  -8  -1    2.41    0.16
  -2  -8  -1    2.40    0.17
   2   8   1    2.72    0.22
   2   8   1    2.43    0.17
  -3  -8  -1    0.50    0.08
  -3  -8  -1    0.54    0.09
  -3  -8  -1    0.65    0.12
  -3  -8  -1    0.58    0.10
  -3  -8  -1    0.76    0.13
   3   8   1    0.50    0.12
   3   8   1    0.48    0.09
  -4  -8  -1    4.08    0.20
  -4  -8  -1    4.25    0.25
  -4  -8  -1    4.01    0.24
  -4  -8  -1    4.28    0.20
  -4  -8  -1    4.21    0.17
   4   8   1    4.13    0.25
   4   8   1    4.35    0.20
  -5  -8  -1   -0.07    0.08
  -5  -8  -1   -0.02    0.06
  -5  -8  -1   -0.02    0.03
  -5  -8  -1   -0.01    0.05
   5   8   1   -0.06    0.06
   5   8   1    0.01    0.05
   5   8   1   -0.01    0.03
  -6  -8  -1    8.26    0.37
  -6  -8  -1    8.86    0.26
  -6  -8  -1    8.67    0.36
   6   8   1    9.12    0.38
   6   8   1    8.57    0.27
  -7  -8  -1   12.32    0.42
  -7  -8  -1   11.69    0.45
  -7  -8  -1   11.81    0.46
  -7  -8  -1   12.27    0.28
   7   8   1   12.33    0.37
   7   8   1   12.76    0.48
  -8  -8  -1    0.74    0.15
  -8  -8  -1    0.78    0.14
  -8  -8  -1    0.64    0.16
   8   8   1    0.69    0.15
  -9  -8  -1    0.22    0.12
  -9  -8  -1    0.10    0.11
  -9  -8  -1    0.30    0.12
   9   8   1    0.31    0.12
 -10  -8  -1    0.21    0.12
 -10  -8  -1    0.18    0.12
 -10  -8  -1   -0.02    0.11
  10   8   1    0.15    0.12
  10   8   1    0.14    0.13
 -11  -8  -1    0.16    0.13
 -11  -8  -1    0.37    0.15
 -11  -8  -1    0.01    0.15
  11   8   1    0.32    0.16
   7  -9  -1    0.03    0.15
   6  -9  -1    0.00    0.11
   6  -9  -1    0.21    0.14
   5  -9  -1    5.32    0.37
   5  -9  -1    3.63    0.40
   5  -9  -1    4.28    0.30
  -5   9   1    4.13    0.30
   4  -9  -1    0.53    0.21
   4  -9  -1    0.86    0.18
   4  -9  -1    0.89    0.14
   4  -9  -1    0.84    0.16
  -4   9   1    0.90    0.18
   3  -9  -1    0.03    0.09
   3  -9  -1   -0.10    0.07
   3  -9  -1    0.05    0.15
   3  -9  -1    0.12    0.09
  -3   9   1   -0.05    0.11
  -3   9   1   -0.04    0.08
   2  -9  -1    0.04    0.14
   2  -9  -1    0.18    0.10
   2  -9  -1    0.29    0.10
   2  -9  -1    0.19    0.10
  -2   9   1    0.10    0.10
  -2   9   1    0.29    0.12
   1  -9  -1    0.71    0.13
   1  -9  -1    1.08    0.16
   1  -9  -1    0.58    0.17
   1  -9  -1    0.81    0.14
  -1   9   1    0.93    0.17
  -1   9   1    0.94    0.15
   0  -9  -1    0.07    0.08
   0  -9  -1    0.15    0.09
   0  -9  -1    0.11    0.09
   0   9   1    0.11    0.10
   0   9   1    0.13    0.09
  -1  -9  -1    1.56    0.17
  -1  -9  -1    1.31    0.15
  -1  -9  -1    1.27    0.16
   1   9   1    1.93    0.19
   1   9   1    1.26    0.17
  -2  -9  -1    0.08    0.07
  -2  -9  -1    0.04    0.09
  -2  -9  -1    0.03    0.07
   2   9   1    0.11    0.07
   2   9   1   -0.06    0.09
  -3  -9  -1    0.30    0.11
  -3  -9  -1    0.32    0.08
  -3  -9  -1    0.32    0.11
  -3  -9  -1    0.17    0.08
   3   9   1    0.28    0.09
   3   9   1    0.34    0.12
  -4  -9  -1    2.81    0.21
  -4  -9  -1    3.11    0.22
  -4  -9  -1    2.77    0.15
  -4  -9  -1    2.92    0.19
   4   9   1    2.78    0.18
   4   9   1    3.05    0.25
  -5  -9  -1    3.20    0.18
  -5  -9  -1    3.48    0.24
  -5  -9  -1    3.03    0.23
   5   9   1    3.52    0.27
  -6  -9  -1    0.09    0.05
  -6  -9  -1   -0.06    0.08
  -6  -9  -1    0.00    0.10
   6   9   1   -0.01    0.09
  -7  -9  -1    0.19    0.05
  -7  -9  -1    0.10    0.10
  -7  -9  -1    0.26    0.14
   7   9   1    0.20    0.11
  -8  -9  -1    0.12    0.11
  -8  -9  -1    0.22    0.14
   8   9   1    0.08    0.10
  -9  -9  -1    0.07    0.13
  -9  -9  -1   -0.03    0.11
   9   9   1    0.16    0.12
 -10  -9  -1    0.38    0.15
 -10  -9  -1    0.48    0.16
 -10  -9  -1    0.59    0.17
  10   9   1    0.44    0.14
 -11  -9  -1    0.18    0.14
 -11  -9  -1    0.22    0.13
 -11  -9  -1    0.15    0.16
   6 -10  -1    0.02    0.14
   5 -10  -1    0.35    0.15
   5 -10  -1    0.60    0.19
   4 -10  -1    0.27    0.13
   4 -10  -1    0.45    0.23
   4 -10  -1    0.03    0.13
  -4  10   1    0.14    0.13
   3 -10  -1    0.25    0.12
   3 -10  -1    0.58    0.13
   3 -10  -1    0.45    0.15
   3 -10  -1    0.58    0.21
  -3  10   1    0.51    0.14
   2 -10  -1    0.14    0.15
   2 -10  -1    0.12    0.10
   2 -10  -1    0.17    0.11
   2 -10  -1   -0.01    0.10
  -2  10   1   -0.01    0.13
  -2  10   1   -0.10    0.09
   1 -10  -1    1.49    0.18
   1 -10  -1    1.56    0.20
   1 -10  -1    0.84    0.15
  -1  10   1    1.14    0.19
  -1  10   1    1.23    0.18
   0 -10  -1    0.33    0.12
   0 -10  -1    0.14    0.10
   0 -10  -1    0.06    0.09
   0  10   1    0.21    0.11
   0  10   1    0.13    0.12
  -1 -10  -1    0.07    0.09
  -1 -10  -1    0.16    0.09
  -1 -10  -1   -0.01    0.07
   1  10   1    0.07    0.12
   1  10   1    0.12    0.09
  -2 -10  -1    0.37    0.11
  -2 -10  -1    0.34    0.10
  -2 -10  -1    0.35    0.12
  -2 -10  -1    0.37    0.13
   2  10   1    0.14    0.11
   2  10   1    0.30    0.10
  -3 -10  -1    0.44    0.12
  -3 -10  -1    0.57    0.14
  -3 -10  -1    0.65    0.11
  -3 -10  -1    0.67    0.11
   3  10   1    0.38    0.10
   3  10   1    0.48    0.14
  -4 -10  -1    0.69    0.15
  -4 -10  -1    0.74    0.10
  -4 -10  -1    0.57    0.13
  -4 -10  -1    0.69    0.12
   4  10   1    0.61    0.15
  -5 -10  -1    0.11    0.10
  -5 -10  -1   -0.04    0.06
  -5 -10  -1    0.15    0.11
   5  10   1    0.08    0.10
  -6 -10  -1    0.09    0.10
  -6 -10  -1    0.09    0.06
  -6 -10  -1    0.21    0.12
   6  10   1    0.19    0.11
  -7 -10  -1    1.36    0.21
  -7 -10  -1    1.41    0.20
  -7 -10  -1    1.47    0.12
   7  10   1    1.23    0.19
  -8 -10  -1    1.47    0.24
  -8 -10  -1    1.73    0.23
   8  10   1    1.72    0.23
  -9 -10  -1    0.15    0.14
  -9 -10  -1   -0.17    0.10
   9  10   1    0.07    0.12
 -10 -10  -1    0.04    0.13
 -10 -10  -1   -0.06    0.13
   5 -11  -1    0.04    0.14
   4 -11  -1    0.39    0.18
   3 -11  -1    1.04    0.17
   3 -11  -1    0.99    0.21
   3 -11  -1    0.79    0.19
  -3  11   1    0.83    0.19
   2 -11  -1    0.04    0.13
   2 -11  -1   -0.09    0.09
   2 -11  -1   -0.03    0.10
  -2  11   1    0.22    0.16
  -2  11   1   -0.01    0.10
   1 -11  -1    0.11    0.11
   1 -11  -1    0.07    0.11
   1 -11  -1    0.08    0.11
  -1  11   1    0.01    0.14
  -1  11   1    0.10    0.12
   0 -11  -1    0.21    0.11
   0 -11  -1    0.32    0.12
   0 -11  -1    0.18    0.12
   0  11   1    0.25    0.15
   0  11   1    0.30    0.12
  -1 -11  -1    0.02    0.09
  -1 -11  -1    0.29    0.13
  -1 -11  -1    0.16    0.10
   1  11   1    0.06    0.09
   1  11   1    0.15    0.13
  -2 -11  -1    0.18    0.10
  -2 -11  -1    0.15    0.11
  -2 -11  -1    0.21    0.10
  -2 -11  -1    0.14    0.10
   2  11   1    0.11    0.14
  -3 -11  -1    0.38    0.12
  -3 -11  -1    0.38    0.11
  -3 -11  -1    0.50    0.11
  -3 -11  -1    0.63    0.16
   3  11   1    0.50    0.16
  -4 -11  -1    0.31    0.13
  -4 -11  -1    0.23    0.11
  -4 -11  -1    0.27    0.10
   4  11   1    0.36    0.14
  -5 -11  -1   -0.13    0.09
  -5 -11  -1   -0.09    0.08
  -5 -11  -1   -0.04    0.07
   5  11   1    0.03    0.11
  -6 -11  -1    0.06    0.07
  -6 -11  -1    0.05    0.11
  -6 -11  -1   -0.21    0.08
   6  11   1   -0.09    0.10
  -7 -11  -1    0.00    0.12
  -7 -11  -1    0.01    0.11
  -7 -11  -1    0.05    0.07
   7  11   1   -0.18    0.10
  -8 -11  -1    0.27    0.14
  -8 -11  -1    0.06    0.13
   8  11   1   -0.05    0.12
  -9 -11  -1   -0.09    0.11
  -9 -11  -1   -0.05    0.14
   3 -12  -1    0.97    0.23
   2 -12  -1    0.83    0.18
   2 -12  -1    0.91    0.21
   1 -12  -1    0.24    0.14
   1 -12  -1    0.01    0.11
  -1  12   1   -0.01    0.12
   0 -12  -1    0.27    0.14
   0 -12  -1    0.48    0.15
   0  12   1    0.47    0.15
  -1 -12  -1    0.11    0.11
  -1 -12  -1    0.14    0.12
   1  12   1   -0.01    0.15
  -2 -12  -1   -0.05    0.10
  -2 -12  -1    0.01    0.11
  -2 -12  -1   -0.03    0.11
  -2 -12  -1    0.04    0.10
   2  12   1   -0.08    0.13
  -3 -12  -1    0.75    0.16
  -3 -12  -1    0.66    0.16
  -3 -12  -1    0.64    0.17
   3  12   1    0.45    0.17
  -4 -12  -1    0.03    0.10
  -4 -12  -1    0.06    0.12
  -4 -12  -1    0.00    0.09
   4  12   1   -0.14    0.12
  -5 -12  -1    0.08    0.10
  -5 -12  -1   -0.01    0.10
  -5 -12  -1    0.03    0.12
   5  12   1    0.13    0.14
  -6 -12  -1    0.01    0.12
  -6 -12  -1    0.01    0.08
  -6 -12  -1    0.03    0.10
   6  12   1   -0.01    0.13
  -7 -12  -1    0.09    0.15
  -7 -12  -1   -0.19    0.10
  -8 -12  -1    0.40    0.18
  -8 -12  -1    0.08    0.13
   1 -13  -1    0.05    0.11
   1 -13  -1   -0.04    0.14
   0 -13  -1    0.50    0.15
   0 -13  -1    0.58    0.18
  -1 -13  -1    0.03    0.12
  -1 -13  -1    0.00    0.13
  -1 -13  -1    0.06    0.11
  -2 -13  -1    0.27    0.15
  -2 -13  -1    0.33    0.14
  -3 -13  -1   -0.09    0.10
  -3 -13  -1    0.05    0.11
  -4 -13  -1    0.35    0.16
  -4 -13  -1    0.42    0.18
  -5 -13  -1    0.04    0.14
  -5 -13  -1    0.10    0.12
  -6 -13  -1   -0.09    0.12
  -6 -13  -1    0.01    0.13
  -6 -12   2    0.12    0.13
  -6 -12   2    0.09    0.14
  -5 -12   2    0.21    0.16
  -5 -12   2    0.07    0.13
  -4 -12   2   -0.04    0.12
  -4 -12   2    0.31    0.15
  -3 -12   2    0.03    0.14
  -3 -12   2   -0.01    0.13
  -2 -12   2    0.20    0.14
  -2 -12   2    0.56    0.18
  -2 -12   2    0.46    0.14
  -1 -12   2    3.23    0.33
  -1 -12   2    3.31    0.29
  -1 -12   2    3.27    0.32
   0 -12   2    0.18    0.14
   0 -12   2    0.30    0.16
   0 -12   2    0.34    0.17
   1 -12   2    0.38    0.17
   1 -12   2    0.23    0.15
   2 -12   2    0.75    0.19
   2 -12   2    0.38    0.18
  -8 -11   2    0.13    0.13
  -8 -11   2   -0.13    0.13
  -7 -11   2    0.08    0.12
  -7 -11   2   -0.04    0.14
  -6 -11   2   -0.04    0.10
  -6 -11   2    0.08    0.15
  -6 -11   2   -0.08    0.08
   5  11  -2   -0.07    0.12
  -5 -11   2    0.14    0.15
  -5 -11   2    0.09    0.09
  -5 -11   2    0.16    0.12
   4  11  -2   -0.02    0.14
  -4 -11   2    0.01    0.09
  -4 -11   2   -0.04    0.13
  -4 -11   2    0.01    0.11
   3  11  -2    0.46    0.18
  -3 -11   2    0.48    0.13
  -3 -11   2    0.57    0.16
  -3 -11   2    0.67    0.18
  -3 -11   2    0.53    0.12
   2  11  -2    0.17    0.14
  -2 -11   2   -0.07    0.09
  -2 -11   2    0.11    0.12
  -2 -11   2    0.11    0.10
  -2 -11   2   -0.03    0.13
   1  11  -2    1.54    0.24
  -1 -11   2    1.46    0.20
  -1 -11   2    1.52    0.21
  -1 -11   2    1.85    0.25
  -1 -11   2    2.03    0.23
   0  11  -2    0.58    0.16
   0  11  -2    0.57    0.20
   0 -11   2    0.81    0.17
   0 -11   2    0.88    0.19
   0 -11   2    0.58    0.16
   0 -11   2    0.73    0.17
  -1  11  -2   -0.05    0.12
   1 -11   2   -0.17    0.12
   1 -11   2    0.15    0.13
  -2  11  -2    1.42    0.22
   2 -11   2    2.10    0.26
   2 -11   2    2.02    0.27
   3 -11   2   -0.04    0.15
   3 -11   2    0.23    0.14
   4 -11   2    0.07    0.15
   4 -11   2    0.06    0.17
  -9 -10   2   -0.03    0.12
  -9 -10   2   -0.16    0.13
  -8 -10   2    0.13    0.13
  -8 -10   2   -0.04    0.11
   7  10  -2    2.65    0.30
  -7 -10   2    1.99    0.25
  -7 -10   2    2.25    0.28
   6  10  -2    0.06    0.12
  -6 -10   2    0.16    0.13
  -6 -10   2    0.52    0.15
  -6 -10   2    0.14    0.08
   5  10  -2   -0.02    0.12
  -5 -10   2    0.13    0.14
  -5 -10   2    0.03    0.08
  -5 -10   2   -0.05    0.10
   4  10  -2   -0.17    0.12
  -4 -10   2   -0.20    0.08
  -4 -10   2    0.07    0.13
  -4 -10   2    0.07    0.08
   3  10  -2   -0.06    0.11
  -3 -10   2   -0.03    0.09
  -3 -10   2   -0.11    0.11
  -3 -10   2    0.15    0.09
  -3 -10   2   -0.11    0.07
   2  10  -2   -0.16    0.11
  -2 -10   2   -0.11    0.08
  -2 -10   2   -0.01    0.08
  -2 -10   2   -0.06    0.07
  -2 -10   2   -0.08    0.11
   1  10  -2    1.24    0.18
   1  10  -2    1.73    0.25
  -1 -10   2    1.68    0.21
  -1 -10   2    1.85    0.21
  -1 -10   2    1.30    0.19
  -1 -10   2    1.59    0.19
   0  10  -2    1.72    0.24
   0  10  -2    1.61    0.20
   0 -10   2    1.48    0.20
   0 -10   2    1.68    0.20
   0 -10   2    2.08    0.23
  -1  10  -2    0.17    0.14
  -1  10  -2    0.32    0.13
   1 -10   2    0.39    0.14
   1 -10   2    0.18    0.10
   1 -10   2    0.23    0.13
  -2  10  -2   -0.05    0.11
  -2  10  -2    0.07    0.14
   2 -10   2    0.22    0.14
   2 -10   2   -0.15    0.09
   2 -10   2    0.25    0.16
   2 -10   2    0.18    0.12
  -3  10  -2    1.11    0.22
  -3  10  -2    1.38    0.22
   3 -10   2    1.38    0.21
   3 -10   2    1.23    0.20
   3 -10   2    1.14    0.25
   3 -10   2    1.33    0.24
   4 -10   2    1.14    0.29
   4 -10   2    1.45    0.23
   4 -10   2    1.48    0.23
   4 -10   2    1.68    0.27
   5 -10   2   -0.03    0.14
   5 -10   2   -0.15    0.14
   6 -10   2    0.16    0.17
 -10  -9   2    0.25    0.17
 -10  -9   2    0.47    0.16
 -10  -9   2    0.26    0.14
  -9  -9   2    0.08    0.09
  -9  -9   2    0.18    0.15
  -9  -9   2    0.07    0.12
   8   9  -2    0.06    0.12
  -8  -9   2   -0.04    0.11
  -8  -9   2    0.28    0.12
  -8  -9   2    0.20    0.10
   7   9  -2    0.04    0.11
  -7  -9   2   -0.06    0.10
  -7  -9   2   -0.09    0.10
  -7  -9   2   -0.01    0.05
   6   9  -2   -0.20    0.08
  -6  -9   2   -0.06    0.09
  -6  -9   2   -0.08    0.11
  -6  -9   2    0.00    0.05
   5   9  -2    2.12    0.25
  -5  -9   2    1.84    0.23
  -5  -9   2    1.90    0.16
  -5  -9   2    1.95    0.22
   4   9  -2    2.42    0.25
  -4  -9   2    2.34    0.16
  -4  -9   2    2.32    0.25
  -4  -9   2    2.14    0.18
  -4  -9   2    1.89    0.21
   3   9  -2    1.08    0.18
   3   9  -2    1.14    0.14
  -3  -9   2    1.32    0.19
  -3  -9   2    1.23    0.14
  -3  -9   2    0.92    0.13
  -3  -9   2    1.25    0.17
   2   9  -2    0.01    0.07
   2   9  -2   -0.03    0.10
  -2  -9   2    0.14    0.10
  -2  -9   2   -0.01    0.08
  -2  -9   2   -0.01    0.07
  -2  -9   2    0.03    0.09
   1   9  -2    2.37    0.25
   1   9  -2    2.46    0.21
  -1  -9   2    2.27    0.23
  -1  -9   2    2.39    0.24
  -1  -9   2    2.54    0.20
  -1  -9   2    2.37    0.20
   0   9  -2    0.97    0.18
   0   9  -2    1.28    0.17
   0  -9   2    1.21    0.19
   0  -9   2    1.24    0.16
   0  -9   2    1.53    0.19
  -1   9  -2   -0.03    0.08
  -1   9  -2   -0.10    0.10
   1  -9   2   -0.02    0.11
   1  -9   2    0.23    0.14
   1  -9   2    0.16    0.10
   1  -9   2    0.12    0.10
  -2   9  -2    0.04    0.12
  -2   9  -2    0.13    0.10
   2  -9   2    0.22    0.16
   2  -9   2    0.31    0.13
   2  -9   2    0.08    0.09
   2  -9   2    0.21    0.13
  -3   9  -2    1.30    0.20
  -3   9  -2    1.15    0.20
   3  -9   2    1.29    0.24
   3  -9   2    1.53    0.21
   3  -9   2    1.53    0.22
   3  -9   2    1.66    0.21
  -4   9  -2    0.03    0.11
  -4   9  -2   -0.03    0.12
   4  -9   2    0.06    0.10
   4  -9   2    0.00    0.11
   4  -9   2   -0.01    0.19
   4  -9   2   -0.08    0.12
  -5   9  -2    0.11    0.12
   5  -9   2    0.33    0.14
   5  -9   2   -0.14    0.14
   5  -9   2    0.19    0.15
   5  -9   2   -0.01    0.21
   6  -9   2   -0.28    0.15
   6  -9   2   -0.07    0.14
   6  -9   2   -0.12    0.11
   7  -9   2   -0.13    0.15
 -11  -8   2    0.52    0.18
 -11  -8   2    0.51    0.17
 -11  -8   2    0.45    0.17
 -10  -8   2    0.21    0.16
 -10  -8   2    0.15    0.13
 -10  -8   2    0.09    0.11
   9   8  -2    0.09    0.11
  -9  -8   2    0.08    0.10
  -9  -8   2   -0.07    0.10
  -9  -8   2    0.03    0.09
   8   8  -2    0.03    0.11
  -8  -8   2    0.08    0.08
  -8  -8   2    0.15    0.11
  -8  -8   2   -0.06    0.11
   7   8  -2    0.18    0.11
  -7  -8   2   -0.09    0.09
  -7  -8   2    0.13    0.04
  -7  -8   2    0.15    0.08
  -7  -8   2    0.07    0.10
   6   8  -2    0.80    0.16
  -6  -8   2    0.91    0.09
  -6  -8   2    0.99    0.17
  -6  -8   2    0.60    0.13
  -6  -8   2    0.87    0.11
   5   8  -2    0.16    0.10
  -5  -8   2    0.09    0.06
  -5  -8   2    0.07    0.09
  -5  -8   2    0.10    0.10
   4   8  -2    1.09    0.18
   4   8  -2    1.15    0.12
  -4  -8   2    1.12    0.16
  -4  -8   2    1.20    0.12
  -4  -8   2    1.37    0.13
  -4  -8   2    1.31    0.19
   3   8  -2    0.78    0.11
   3   8  -2    0.94    0.16
  -3  -8   2    1.05    0.14
  -3  -8   2    0.79    0.11
  -3  -8   2    0.77    0.11
  -3  -8   2    0.61    0.13
  -3  -8   2    0.80    0.15
   2   8  -2    3.61    0.21
   2   8  -2    3.63    0.27
  -2  -8   2    3.84    0.21
  -2  -8   2    3.43    0.24
  -2  -8   2    3.92    0.22
  -2  -8   2    4.23    0.24
  -2  -8   2    3.68    0.23
   1   8  -2    3.08    0.25
   1   8  -2    3.53    0.22
  -1  -8   2    3.23    0.21
  -1  -8   2    3.21    0.22
  -1  -8   2    3.75    0.25
  -1  -8   2    3.58    0.22
   0   8  -2    1.39    0.16
   0   8  -2    1.37    0.19
   0  -8   2    1.59    0.18
   0  -8   2    1.63    0.18
   0  -8   2    1.63    0.17
  -1   8  -2    4.00    0.29
  -1   8  -2    3.44    0.24
   1  -8   2    3.90    0.25
   1  -8   2    3.57    0.33
   1  -8   2    3.56    0.23
   1  -8   2    3.18    0.24
  -2   8  -2    0.06    0.11
  -2   8  -2    0.09    0.10
   2  -8   2    0.03    0.05
   2  -8   2    0.21    0.11
   2  -8   2    0.06    0.09
   2  -8   2    0.13    0.14
   2  -8   2   -0.11    0.08
  -3   8  -2    0.83    0.15
  -3   8  -2    0.70    0.16
   3  -8   2    0.95    0.18
   3  -8   2    0.78    0.10
   3  -8   2    0.53    0.18
   3  -8   2    1.07    0.18
   3  -8   2    0.88    0.15
  -4   8  -2    0.03    0.11
  -4   8  -2   -0.07    0.07
   4  -8   2   -0.05    0.05
   4  -8   2   -0.05    0.07
   4  -8   2   -0.07    0.09
   4  -8   2    0.14    0.18
  -5   8  -2    0.01    0.10
   5  -8   2   -0.15    0.18
   5  -8   2   -0.08    0.08
   5  -8   2   -0.15    0.09
  -6   8  -2    0.32    0.14
   6  -8   2    0.27    0.23
   6  -8   2    0.49    0.15
   6  -8   2    0.59    0.18
   7  -8   2    3.77    0.35
   8  -8   2    2.50    0.33
 -11  -7   2    0.00    0.12
 -11  -7   2   -0.11    0.13
 -11  -7   2    0.08    0.12
  10   7  -2    4.38    0.34
 -10  -7   2    4.31    0.32
 -10  -7   2    4.97    0.34
 -10  -7   2    4.57    0.33
   9   7  -2    0.14    0.10
   9   7  -2    0.01    0.10
  -9  -7   2    0.12    0.10
  -9  -7   2    0.09    0.11
  -9  -7   2    0.13    0.12
   8   7  -2    0.52    0.13
  -8  -7   2    0.25    0.10
  -8  -7   2    0.44    0.12
  -8  -7   2    0.47    0.14
   7   7  -2    0.20    0.10
   7   7  -2    0.21    0.08
  -7  -7   2    0.20    0.08
  -7  -7   2    0.16    0.11
  -7  -7   2    0.21    0.10
   6   7  -2    0.63    0.13
   6   7  -2    0.61    0.09
  -6  -7   2    0.51    0.12
  -6  -7   2    0.61    0.07
  -6  -7   2    0.76    0.11
  -6  -7   2    0.73    0.14
   5   7  -2    1.86    0.11
   5   7  -2    1.88    0.20
   5   7  -2    1.68    0.12
  -5  -7   2    1.81    0.13
  -5  -7   2    1.74    0.13
  -5  -7   2    2.14    0.22
  -5  -7   2    2.01    0.12
  -5  -7   2    1.56    0.17
   4   7  -2    2.85    0.16
   4   7  -2    2.93    0.23
  -4  -7   2    3.08    0.15
  -4  -7   2    3.02    0.22
  -4  -7   2    2.73    0.19
  -4  -7   2    3.00    0.16
  -4  -7   2    2.98    0.17
   3   7  -2   76.05    1.69
   3   7  -2   76.23    1.53
  -3  -7   2   76.32    1.54
  -3  -7   2   76.85    1.54
  -3  -7   2   76.97    1.51
  -3  -7   2   79.80    1.53
  -3  -7   2   73.51    1.59
   2   7  -2    0.02    0.09
   2   7  -2    0.09    0.07
  -2  -7   2    0.17    0.08
  -2  -7   2    0.02    0.08
  -2  -7   2    0.04    0.07
  -2  -7   2    0.00    0.07
  -2  -7   2    0.08    0.11
   1   7  -2    0.67    0.13
   1   7  -2    0.85    0.12
  -1  -7   2    0.69    0.13
  -1  -7   2    0.73    0.11
  -1  -7   2    0.90    0.13
  -1  -7   2    0.75    0.11
   0   7  -2    1.95    0.20
   0   7  -2    2.17    0.18
   0  -7   2    2.16    0.21
   0  -7   2    2.21    0.24
   0  -7   2    2.14    0.18
   0  -7   2    2.08    0.17
  -1   7  -2   14.34    0.50
  -1   7  -2   14.55    0.47
   1  -7   2   15.01    0.58
   1  -7   2   14.15    0.47
   1  -7   2   14.73    0.47
   1  -7   2   14.09    0.32
   1  -7   2   14.71    0.46
  -2   7  -2    5.36    0.31
  -2   7  -2    5.47    0.28
   2  -7   2    5.35    0.28
   2  -7   2    5.13    0.38
   2  -7   2    5.23    0.27
   2  -7   2    5.33    0.19
  -3   7  -2    1.23    0.16
  -3   7  -2    2.02    0.22
   3  -7   2    1.64    0.13
   3  -7   2    1.72    0.20
   3  -7   2    1.49    0.23
   3  -7   2    1.54    0.17
  -4   7  -2    0.03    0.08
  -4   7  -2    0.02    0.09
   4  -7   2    0.07    0.08
   4  -7   2    0.11    0.09
   4  -7   2    0.20    0.08
   4  -7   2    0.13    0.17
  -5   7  -2   -0.05    0.08
   5  -7   2    0.00    0.07
   5  -7   2   -0.08    0.06
   5  -7   2   -0.02    0.10
   5  -7   2   -0.16    0.16
  -6   7  -2    0.80    0.16
   6  -7   2    1.08    0.17
   6  -7   2    0.72    0.24
   6  -7   2    0.63    0.17
   6  -7   2    1.01    0.16
  -7   7  -2    0.04    0.11
   7  -7   2   -0.29    0.20
   7  -7   2    0.19    0.12
   7  -7   2    0.20    0.11
   7  -7   2    0.14    0.10
   8  -7   2    0.01    0.12
   8  -7   2    0.05    0.11
   9  -7   2   -0.12    0.14
 -11  -6   2    0.19    0.13
 -11  -6   2    0.25    0.14
 -11  -6   2    0.26    0.14
  10   6  -2    0.86    0.19
  10   6  -2    0.93    0.17
  10   6  -2    1.25    0.20
 -10  -6   2    1.33    0.21
 -10  -6   2    1.19    0.20
 -10  -6   2    1.07    0.18
   9   6  -2   -0.05    0.08
   9   6  -2   -0.03    0.08
   9   6  -2   -0.03    0.08
  -9  -6   2   -0.02    0.09
  -9  -6   2    0.04    0.10
  -9  -6   2    0.04    0.10
   8   6  -2    0.15    0.09
   8   6  -2    0.09    0.08
  -8  -6   2    0.00    0.08
  -8  -6   2    0.03    0.10
  -8  -6   2    0.07    0.08
   7   6  -2    0.88    0.12
   7   6  -2    0.92    0.15
  -7  -6   2    1.00    0.15
  -7  -6   2    0.85    0.14
  -7  -6   2    0.79    0.12
   6   6  -2    0.20    0.07
   6   6  -2    0.18    0.04
   6   6  -2    0.10    0.09
  -6  -6   2    0.30    0.10
  -6  -6   2    0.00    0.07
  -6  -6   2    0.14    0.06
  -6  -6   2    0.11    0.04
  -6  -6   2    0.18    0.04
   5   6  -2    0.05    0.05
   5   6  -2    0.00    0.03
   5   6  -2    0.11    0.07
  -5  -6   2   -0.07    0.05
  -5  -6   2    0.03    0.03
  -5  -6   2   -0.02    0.04
  -5  -6   2    0.02    0.05
  -5  -6   2   -0.03    0.07
   4   6  -2    0.81    0.07
   4   6  -2    0.76    0.12
   4   6  -2    0.84    0.09
   4   6  -2    0.74    0.12
  -4  -6   2    0.82    0.12
  -4  -6   2    0.73    0.08
  -4  -6   2    0.70    0.08
  -4  -6   2    0.86    0.13
  -4  -6   2    0.85    0.09
   3   6  -2   15.47    0.50
   3   6  -2   15.57    0.41
   3   6  -2   16.61    0.53
  -3  -6   2   15.48    0.41
  -3  -6   2   15.65    0.47
  -3  -6   2   15.78    0.45
  -3  -6   2   16.26    0.42
  -3  -6   2   15.85    0.40
   2   6  -2   14.93    0.51
   2   6  -2   14.35    0.41
   2   6  -2   14.14    0.47
  -2  -6   2   14.55    0.44
  -2  -6   2   16.01    0.42
  -2  -6   2   14.99    0.42
  -2  -6   2   14.74    0.40
  -2  -6   2   14.07    0.39
   1   6  -2    3.51    0.18
   1   6  -2    3.29    0.24
   1   6  -2    3.15    0.21
  -1  -6   2    3.36    0.17
  -1  -6   2    3.16    0.18
  -1  -6   2    3.14    0.19
  -1  -6   2    3.10    0.17
   0   6  -2    5.98    0.28
   0   6  -2    6.20    0.31
   0   6  -2    6.03    0.26
   0  -6   2    5.85    0.27
   0  -6   2    6.00    0.25
   0  -6   2    6.18    0.24
   0  -6   2    6.01    0.32
   0  -6   2    5.60    0.25
  -1   6  -2   10.78    0.40
  -1   6  -2   10.94    0.37
   1  -6   2   10.22    0.35
   1  -6   2   10.87    0.46
   1  -6   2   10.75    0.26
   1  -6   2   10.52    0.37
  -2   6  -2    6.56    0.29
  -2   6  -2    6.41    0.31
   2  -6   2    6.29    0.28
   2  -6   2    6.15    0.21
   2  -6   2    6.26    0.38
   2  -6   2    6.77    0.29
  -3   6  -2    6.64    0.33
  -3   6  -2    6.57    0.30
  -3   6  -2    6.41    0.20
   3  -6   2    6.43    0.24
   3  -6   2    6.51    0.29
   3  -6   2    6.60    0.31
   3  -6   2    6.52    0.43
  -4   6  -2    0.52    0.13
  -4   6  -2    0.79    0.09
  -4   6  -2    0.65    0.12
   4  -6   2    0.76    0.15
   4  -6   2    0.60    0.12
   4  -6   2    0.64    0.10
   4  -6   2    0.54    0.19
  -5   6  -2    0.14    0.07
  -5   6  -2    0.09    0.10
   5  -6   2    0.05    0.07
   5  -6   2    0.08    0.09
   5  -6   2   -0.09    0.15
   5  -6   2    0.05    0.09
  -6   6  -2    0.27    0.09
  -6   6  -2    0.44    0.12
   6  -6   2    0.19    0.12
   6  -6   2    0.13    0.18
   6  -6   2    0.38    0.10
   6  -6   2    0.38    0.12
  -7   6  -2    0.19    0.10
  -7   6  -2    0.50    0.11
   7  -6   2    0.12    0.19
   7  -6   2    0.46    0.14
   7  -6   2    0.41    0.12
   7  -6   2    0.21    0.10
  -8   6  -2    1.28    0.19
  -8   6  -2    1.44    0.19
   8  -6   2    0.90    0.19
   8  -6   2    1.36    0.20
   8  -6   2    0.86    0.28
  -9   6  -2    0.02    0.10
   9  -6   2    0.14    0.13
   9  -6   2    0.07    0.13
 -12  -5   2   -0.07    0.12
 -12  -5   2   -0.12    0.12
 -12  -5   2    0.15    0.13
  11   5  -2    0.48    0.16
  11   5  -2    0.41    0.15
 -11  -5   2    0.40    0.15
 -11  -5   2    0.48    0.16
 -11  -5   2    0.55    0.15
  10   5  -2    0.10    0.12
  10   5  -2    0.15    0.11
  10   5  -2    0.04    0.10
  10   5  -2    0.20    0.12
 -10  -5   2    0.18    0.12
 -10  -5   2    0.37    0.14
 -10  -5   2    0.25    0.12
   9   5  -2    0.95    0.16
   9   5  -2    1.03    0.18
   9   5  -2    1.30    0.19
   9   5  -2    1.16    0.19
  -9  -5   2    1.22    0.18
  -9  -5   2    1.17    0.18
  -9  -5   2    1.52    0.20
   8   5  -2    0.66    0.13
   8   5  -2    0.60    0.13
   8   5  -2    0.52    0.12
  -8  -5   2    0.47    0.11
  -8  -5   2    0.52    0.13
  -8  -5   2    0.72    0.13
   7   5  -2    0.07    0.07
   7   5  -2    0.07    0.06
  -7  -5   2    0.03    0.08
  -7  -5   2   -0.01    0.06
  -7  -5   2   -0.02    0.06
   6   5  -2    0.48    0.10
   6   5  -2    0.55    0.09
  -6  -5   2    0.47    0.11
  -6  -5   2    0.43    0.09
  -6  -5   2    0.51    0.10
   5   5  -2    0.81    0.09
   5   5  -2    0.98    0.06
   5   5  -2    0.72    0.11
   5   5  -2    0.95    0.06
   5   5  -2    0.84    0.06
  -5  -5   2    0.96    0.07
  -5  -5   2    1.06    0.12
  -5  -5   2    0.60    0.10
  -5  -5   2    1.03    0.13
  -5  -5   2    0.96    0.07
   4   5  -2    2.22    0.11
   4   5  -2    1.92    0.11
   4   5  -2    1.98    0.16
   4   5  -2    1.99    0.10
  -4  -5   2    1.70    0.13
  -4  -5   2    1.90    0.10
  -4  -5   2    1.70    0.14
  -4  -5   2    2.03    0.12
  -4  -5   2    1.95    0.11
   3   5  -2    0.51    0.09
   3   5  -2    0.27    0.05
   3   5  -2    0.30    0.04
   3   5  -2    0.31    0.08
   3   5  -2    0.39    0.06
  -3  -5   2    0.33    0.07
  -3  -5   2    0.36    0.06
  -3  -5   2    0.39    0.06
  -3  -5   2    0.64    0.08
  -3  -5   2    0.23    0.08
  -3  -5   2    0.35    0.05
   2   5  -2   80.30    1.56
   2   5  -2   80.92    1.57
   2   5  -2   83.00    1.91
   2   5  -2   78.09    1.68
  -2  -5   2   82.06    1.59
  -2  -5   2   79.01    1.59
  -2  -5   2   81.59    1.56
  -2  -5   2   82.41    1.51
  -2  -5   2   82.90    1.58
   1   5  -2    2.11    0.18
   1   5  -2    2.05    0.13
   1   5  -2    2.34    0.16
   1   5  -2    2.12    0.13
  -1  -5   2    1.98    0.13
  -1  -5   2    1.91    0.13
  -1  -5   2    1.91    0.15
  -1  -5   2    1.60    0.14
  -1  -5   2    2.03    0.13
   0   5  -2    7.77    0.27
   0   5  -2    8.35    0.33
   0   5  -2    8.10    0.30
   0   5  -2    7.95    0.35
   0   5  -2    8.06    0.27
   0  -5   2    7.71    0.29
   0  -5   2    7.58    0.33
   0  -5   2    8.02    0.27
   0  -5   2    7.46    0.27
   0  -5   2    7.52    0.27
   0  -5   2    7.61    0.27
   0  -5   2    7.80    0.17
   0  -5   2    7.62    0.17
  -1   5  -2    6.03    0.31
  -1   5  -2    6.13    0.27
  -1   5  -2    6.15    0.29
  -1   5  -2    5.83    0.24
   1  -5   2    5.86    0.24
   1  -5   2    6.31    0.32
   1  -5   2    5.81    0.23
   1  -5   2    6.38    0.25
  -2   5  -2    1.13    0.13
  -2   5  -2    1.02    0.13
  -2   5  -2    1.13    0.15
   2  -5   2    0.93    0.15
   2  -5   2    1.02    0.12
   2  -5   2    1.27    0.14
  -3   5  -2   12.55    0.43
  -3   5  -2   12.90    0.42
  -3   5  -2   12.48    0.31
   3  -5   2   12.91    0.54
   3  -5   2   13.08    0.40
   3  -5   2   13.15    0.43
  -4   5  -2    1.60    0.11
  -4   5  -2    1.48    0.16
  -4   5  -2    1.70    0.18
   4  -5   2    1.38    0.21
   4  -5   2    1.42    0.17
   4  -5   2    1.48    0.15
  -5   5  -2    3.98    0.20
  -5   5  -2    4.29    0.25
   5  -5   2    4.29    0.38
   5  -5   2    4.04    0.23
   5  -5   2    4.08    0.26
  -6   5  -2    1.29    0.15
  -6   5  -2    0.93    0.15
   6  -5   2    0.97    0.14
   6  -5   2    1.27    0.24
   6  -5   2    1.17    0.16
   6  -5   2    1.27    0.19
  -7   5  -2    0.63    0.12
  -7   5  -2    0.47    0.12
   7  -5   2    0.26    0.10
   7  -5   2    0.30    0.19
   7  -5   2    0.49    0.13
   7  -5   2    0.40    0.11
  -8   5  -2    1.80    0.20
  -8   5  -2    2.29    0.20
   8  -5   2    1.68    0.30
   8  -5   2    1.95    0.23
   8  -5   2    2.06    0.25
  -9   5  -2    3.37    0.27
  -9   5  -2    2.83    0.25
   9  -5   2    3.02    0.32
   9  -5   2    3.05    0.30
 -10   5  -2   -0.21    0.11
  10  -5   2   -0.11    0.11
 -12  -4   2   -0.15    0.12
 -12  -4   2   -0.18    0.12
 -12  -4   2   -0.02    0.13
  11   4  -2    0.74    0.18
  11   4  -2    1.01    0.19
  11   4  -2    0.92    0.18
 -11  -4   2    0.77    0.17
 -11  -4   2    0.78    0.19
 -11  -4   2    0.88    0.18
  10   4  -2    0.41    0.12
  10   4  -2    0.55    0.16
  10   4  -2    0.60    0.14
  10   4  -2    0.39    0.13
 -10  -4   2    0.60    0.14
 -10  -4   2    0.65    0.15
 -10  -4   2    0.52    0.16
   9   4  -2    0.22    0.10
   9   4  -2    0.46    0.13
   9   4  -2    0.32    0.11
   9   4  -2    0.42    0.12
  -9  -4   2    0.47    0.13
  -9  -4   2    0.55    0.12
  -9  -4   2    0.32    0.12
   8   4  -2    5.54    0.30
   8   4  -2    5.22    0.32
   8   4  -2    5.24    0.28
  -8  -4   2    5.13    0.28
  -8  -4   2    5.14    0.28
  -8  -4   2    5.17    0.27
   7   4  -2    2.13    0.17
   7   4  -2    1.77    0.19
   7   4  -2    2.29    0.19
  -7  -4   2    1.66    0.17
  -7  -4   2    2.06    0.17
  -7  -4   2    2.05    0.17
   6   4  -2   14.25    0.46
   6   4  -2   13.78    0.42
   6   4  -2   13.83    0.30
  -6  -4   2   13.61    0.42
  -6  -4   2   14.14    0.42
  -6  -4   2   13.88    0.42
   5   4  -2    7.41    0.19
   5   4  -2    7.71    0.31
   5   4  -2    7.35    0.17
   5   4  -2    7.39    0.17
   5   4  -2    7.57    0.26
  -5  -4   2    7.17    0.17
  -5  -4   2    7.09    0.27
  -5  -4   2    7.46    0.17
  -5  -4   2    7.47    0.26
   4   4  -2    1.25    0.13
   4   4  -2    1.47    0.08
   4   4  -2    1.57    0.10
   4   4  -2    1.34    0.07
   4   4  -2    1.41    0.07
  -4  -4   2    1.52    0.12
  -4  -4   2    1.38    0.12
  -4  -4   2    1.38    0.10
  -4  -4   2    1.40    0.08
   3   4  -2    4.64    0.15
   3   4  -2    4.90    0.15
   3   4  -2    5.20    0.16
   3   4  -2    5.04    0.23
  -3  -4   2    4.59    0.20
  -3  -4   2    4.81    0.16
  -3  -4   2    4.88    0.19
  -3  -4   2    4.76    0.16
  -3  -4   2    5.09    0.17
   2   4  -2  134.25    2.47
   2   4  -2  129.98    2.61
   2   4  -2  135.55    2.45
   2   4  -2  136.17    3.00
   2   4  -2  132.61    2.47
  -2  -4   2  133.93    2.61
  -2  -4   2  132.55    2.34
  -2  -4   2  134.29    2.48
  -2  -4   2  133.70    2.47
  -2  -4   2  135.91    2.52
  -2  -4   2  132.93    2.48
   1   4  -2   93.38    1.88
   1   4  -2   93.65    2.16
   1   4  -2   94.34    1.79
   1   4  -2   95.23    1.78
  -1  -4   2   94.96    1.82
  -1  -4   2   94.79    1.88
  -1  -4   2   94.55    1.79
  -1  -4   2   89.79    1.77
  -1  -4   2   96.30    1.79
  -1  -4   2   92.99    1.67
   0   4  -2    1.98    0.11
   0   4  -2    1.93    0.15
   0   4  -2    1.99    0.17
   0   4  -2    1.81    0.12
   0   4  -2    1.96    0.14
   0  -4   2    1.83    0.11
   0  -4   2    1.92    0.07
   0  -4   2    1.77    0.12
   0  -4   2    1.75    0.11
   0  -4   2    2.00    0.16
   0  -4   2    1.72    0.12
  -1   4  -2    9.22    0.31
  -1   4  -2    9.16    0.28
  -1   4  -2    8.83    0.29
  -1   4  -2    9.60    0.36
  -1   4  -2    9.66    0.35
   1  -4   2   10.75    0.31
   1  -4   2    9.53    0.29
   1  -4   2    9.91    0.31
   1  -4   2   10.08    0.32
   1  -4   2    9.64    0.37
  -2   4  -2   52.89    1.27
  -2   4  -2   52.59    1.08
  -2   4  -2   53.77    1.33
  -2   4  -2   52.71    1.14
  -2   4  -2   50.50    1.09
   2  -4   2   52.32    1.12
   2  -4   2   51.60    1.08
   2  -4   2   52.16    1.34
   2  -4   2   54.38    1.10
   2  -4   2   51.93    1.13
  -3   4  -2    1.16    0.12
  -3   4  -2    1.07    0.12
  -3   4  -2    1.40    0.09
  -3   4  -2    1.33    0.12
  -3   4  -2    1.11    0.13
   3  -4   2    1.00    0.14
   3  -4   2    1.34    0.12
   3  -4   2    1.14    0.13
   3  -4   2    0.88    0.14
  -4   4  -2    4.30    0.22
  -4   4  -2    4.34    0.17
  -4   4  -2    4.16    0.23
  -4   4  -2    4.07    0.23
  -4   4  -2    4.35    0.20
   4  -4   2    4.09    0.23
   4  -4   2    4.24    0.21
   4  -4   2    4.55    0.28
   4  -4   2    4.49    0.31
  -5   4  -2   44.70    1.02
  -5   4  -2   45.56    1.00
  -5   4  -2   44.35    0.95
   5  -4   2   46.14    1.07
   5  -4   2   44.96    1.00
   5  -4   2   45.42    1.17
   5  -4   2   45.19    1.30
  -6   4  -2    8.49    0.34
  -6   4  -2    8.45    0.32
   6  -4   2    8.59    0.49
   6  -4   2    8.44    0.32
   6  -4   2    8.66    0.38
   6  -4   2    8.53    0.41
  -7   4  -2    4.73    0.26
  -7   4  -2    5.00    0.27
   7  -4   2    4.47    0.29
   7  -4   2    5.11    0.41
   7  -4   2    5.29    0.30
   7  -4   2    4.58    0.33
   7  -4   2    4.90    0.25
  -8   4  -2    0.03    0.08
  -8   4  -2    0.30    0.10
   8  -4   2    0.00    0.15
   8  -4   2   -0.04    0.12
   8  -4   2    0.37    0.12
   8  -4   2    0.35    0.12
  -9   4  -2    0.57    0.13
  -9   4  -2    0.48    0.14
   9  -4   2    0.24    0.13
   9  -4   2    0.43    0.14
   9  -4   2    0.03    0.18
 -10   4  -2    0.68    0.17
  10  -4   2    0.61    0.16
 -11   4  -2   -0.05    0.12
  11  -4   2    0.13    0.13
 -12  -3   2    0.47    0.17
  11   3  -2   -0.04    0.12
  11   3  -2   -0.07    0.10
 -11  -3   2   -0.04    0.10
 -11  -3   2    0.04    0.11
 -11  -3   2   -0.06    0.11
  10   3  -2    2.51    0.26
  10   3  -2    2.40    0.27
  10   3  -2    2.76    0.25
 -10  -3   2    2.30    0.23
 -10  -3   2    2.88    0.24
 -10  -3   2    2.43    0.27
   9   3  -2    2.46    0.27
   9   3  -2    2.61    0.23
   9   3  -2    2.59    0.24
  -9  -3   2    2.59    0.22
  -9  -3   2    2.63    0.21
  -9  -3   2    2.60    0.26
   8   3  -2    0.06    0.04
   8   3  -2    0.06    0.08
   8   3  -2    0.04    0.08
   8   3  -2    0.04    0.07
  -8  -3   2    0.18    0.09
  -8  -3   2    0.08    0.08
  -8  -3   2    0.06    0.08
   7   3  -2    5.99    0.29
   7   3  -2    6.52    0.34
  -7  -3   2    6.10    0.28
  -7  -3   2    5.98    0.26
  -7  -3   2    6.28    0.26
   6   3  -2    2.68    0.18
   6   3  -2    2.28    0.19
  -6  -3   2    2.42    0.16
  -6  -3   2    2.26    0.16
  -6  -3   2    2.20    0.16
   5   3  -2    4.41    0.20
   5   3  -2    4.40    0.21
   5   3  -2    4.58    0.14
  -5  -3   2    4.44    0.20
  -5  -3   2    4.15    0.19
  -5  -3   2    4.83    0.20
   4   3  -2    3.00    0.09
   4   3  -2    3.07    0.09
   4   3  -2    3.03    0.17
   4   3  -2    3.00    0.11
   4   3  -2    2.79    0.14
  -4  -3   2    3.22    0.15
  -4  -3   2    3.13    0.15
  -4  -3   2    3.02    0.10
  -4  -3   2    3.06    0.15
  -4  -3   2    3.04    0.09
   3   3  -2    9.43    0.24
   3   3  -2    9.05    0.22
   3   3  -2    8.87    0.29
   3   3  -2    8.76    0.22
   3   3  -2    9.12    0.22
  -3  -3   2    8.87    0.27
  -3  -3   2    8.32    0.22
  -3  -3   2    9.36    0.25
  -3  -3   2    8.77    0.21
  -3  -3   2    9.22    0.26
   2   3  -2  134.84    2.48
   2   3  -2  134.59    2.46
   2   3  -2  134.73    2.45
   2   3  -2  141.13    2.54
   2   3  -2  128.60    2.59
  -2  -3   2  134.83    2.46
  -2  -3   2  133.75    2.32
  -2  -3   2  133.22    2.47
  -2  -3   2  136.55    2.51
  -2  -3   2  135.24    2.45
  -2  -3   2  132.51    2.59
   1   3  -2   35.49    0.86
   1   3  -2   35.21    0.78
   1   3  -2   35.79    0.72
   1   3  -2   36.29    0.72
   1   3  -2   35.23    0.67
  -1  -3   2   35.06    0.67
  -1  -3   2   35.41    0.72
  -1  -3   2   35.61    0.77
  -1  -3   2   34.29    0.73
  -1  -3   2   36.51    0.74
  -1  -3   2   36.31    0.73
  -1  -3   2   35.56    0.68
   0   3  -2   21.84    0.57
   0   3  -2   21.25    0.48
   0   3  -2   20.72    0.51
   0   3  -2   21.09    0.58
   0   3  -2   21.08    0.47
   0  -3   2   22.18    0.49
   0  -3   2   21.38    0.48
   0  -3   2   20.99    0.42
   0  -3   2   21.82    0.57
   0  -3   2   21.92    0.51
   0  -3   2   21.04    0.49
  -1   3  -2   25.18    0.58
  -1   3  -2   25.69    0.60
  -1   3  -2   26.10    0.68
  -1   3  -2   25.72    0.68
  -1   3  -2   26.09    0.57
   1  -3   2   25.90    0.57
   1  -3   2   25.77    0.70
   1  -3   2   26.27    0.58
   1  -3   2   26.20    0.59
   1  -3   2   26.28    0.60
  -2   3  -2    6.26    0.26
  -2   3  -2    5.99    0.25
  -2   3  -2    5.93    0.22
  -2   3  -2    6.18    0.21
   2  -3   2    6.22    0.23
   2  -3   2    6.57    0.22
   2  -3   2    6.10    0.21
   2  -3   2    5.94    0.27
   2  -3   2    6.43    0.23
   2  -3   2    6.11    0.27
  -3   3  -2    0.69    0.09
  -3   3  -2    0.58    0.08
  -3   3  -2    0.73    0.07
  -3   3  -2    0.45    0.07
  -3   3  -2    0.74    0.09
   3  -3   2    0.63    0.08
   3  -3   2    0.66    0.09
   3  -3   2    0.58    0.07
   3  -3   2    0.60    0.11
   3  -3   2    0.62    0.10
   3  -3   2    0.60    0.09
  -4   3  -2    1.28    0.12
  -4   3  -2    0.97    0.09
  -4   3  -2    1.04    0.10
  -4   3  -2    0.97    0.11
   4  -3   2    0.75    0.09
   4  -3   2    0.82    0.12
   4  -3   2    1.06    0.13
   4  -3   2    0.56    0.11
  -5   3  -2    0.08    0.05
  -5   3  -2    0.10    0.05
  -5   3  -2    0.04    0.06
  -5   3  -2    0.04    0.05
   5  -3   2    0.12    0.10
   5  -3   2    0.07    0.09
   5  -3   2    0.01    0.05
   5  -3   2    0.07    0.07
  -6   3  -2   15.96    0.45
  -6   3  -2   16.05    0.46
  -6   3  -2   15.78    0.47
   6  -3   2   15.85    0.51
   6  -3   2   15.61    0.45
   6  -3   2   15.97    0.65
   6  -3   2   16.51    0.55
  -7   3  -2    0.15    0.08
  -7   3  -2    0.17    0.08
  -7   3  -2    0.10    0.08
   7  -3   2    0.25    0.10
   7  -3   2    0.13    0.13
   7  -3   2    0.18    0.08
   7  -3   2    0.17    0.11
  -8   3  -2    3.31    0.23
  -8   3  -2    3.15    0.21
   8  -3   2    3.09    0.29
   8  -3   2    3.57    0.36
   8  -3   2    2.99    0.23
  -9   3  -2    2.56    0.20
  -9   3  -2    2.34    0.24
   9  -3   2    2.02    0.30
   9  -3   2    2.28    0.24
   9  -3   2    2.68    0.24
 -10   3  -2    3.88    0.24
 -10   3  -2    3.07    0.27
  10  -3   2    4.04    0.30
  10  -3   2    3.70    0.33
  10  -3   2    3.08    0.42
 -11   3  -2    1.31    0.23
  11  -3   2    1.32    0.21
 -12  -2   2    0.01    0.12
  11   2  -2   -0.18    0.12
  11   2  -2   -0.01    0.11
 -11  -2   2   -0.02    0.10
  10   2  -2    0.12    0.11
  10   2  -2   -0.06    0.10
 -10  -2   2    0.03    0.09
 -10  -2   2    0.01    0.10
 -10  -2   2    0.02    0.11
   9   2  -2    0.14    0.08
   9   2  -2    0.02    0.10
   9   2  -2    0.21    0.12
  -9  -2   2    0.12    0.10
  -9  -2   2    0.00    0.09
  -9  -2   2   -0.06    0.09
   8   2  -2   -0.08    0.08
   8   2  -2   -0.03    0.08
   8   2  -2   -0.10    0.04
   8   2  -2    0.00    0.06
  -8  -2   2   -0.10    0.08
  -8  -2   2    0.07    0.07
  -8  -2   2    0.03    0.07
   7   2  -2    0.51    0.10
   7   2  -2    0.42    0.11
   7   2  -2    0.37    0.10
  -7  -2   2    0.35    0.09
  -7  -2   2    0.64    0.10
  -7  -2   2    0.57    0.10
   6   2  -2   16.78    0.56
   6   2  -2   16.77    0.49
  -6  -2   2   17.10    0.48
  -6  -2   2   16.57    0.45
  -6  -2   2   16.39    0.44
   5   2  -2   42.77    1.11
   5   2  -2   44.24    0.96
  -5  -2   2   43.50    0.92
  -5  -2   2   43.24    0.89
  -5  -2   2   42.91    0.88
   4   2  -2   20.45    0.58
   4   2  -2   20.41    0.50
   4   2  -2   20.96    0.40
   4   2  -2   20.73    0.40
  -4  -2   2   20.40    0.47
  -4  -2   2   20.61    0.40
  -4  -2   2   20.89    0.49
  -4  -2   2   20.34    0.40
  -4  -2   2   20.76    0.48
   3   2  -2   27.40    0.59
   3   2  -2   27.44    0.53
   3   2  -2   27.41    0.53
  -3  -2   2   27.05    0.56
  -3  -2   2   26.66    0.52
  -3  -2   2   27.66    0.57
  -3  -2   2   26.90    0.58
   2   2  -2    3.05    0.10
   2   2  -2    2.88    0.13
   2   2  -2    2.92    0.11
   2   2  -2    3.12    0.10
   2   2  -2    2.83    0.10
  -2  -2   2    2.82    0.11
  -2  -2   2    3.03    0.10
  -2  -2   2    2.78    0.12
  -2  -2   2    3.07    0.10
  -2  -2   2    2.96    0.11
   1   2  -2  132.16    2.49
   1   2  -2  128.06    2.38
   1   2  -2  128.23    2.38
   1   2  -2  130.11    2.43
   1   2  -2  130.39    2.87
   1   2  -2  129.71    2.40
  -1  -2   2  131.38    2.38
  -1  -2   2  131.74    2.22
  -1  -2   2  131.44    2.38
  -1  -2   2  129.72    2.40
  -1  -2   2  130.71    2.37
  -1  -2   2  134.52    2.44
  -1  -2   2  132.93    2.49
   0   2  -2  172.36    3.57
   0   2  -2  169.43    3.67
   0   2  -2  163.20    3.14
   0   2  -2  169.55    3.04
   0   2  -2  169.54    3.05
   0  -2   2  166.55    3.11
   0  -2   2  168.16    3.04
   0  -2   2  171.05    3.68
   0  -2   2  163.87    3.06
   0  -2   2  164.07    3.04
   0  -2   2  163.39    3.14
  -1   2  -2   24.53    0.53
  -1   2  -2   25.79    0.54
  -1   2  -2   25.28    0.64
  -1   2  -2   25.18    0.56
  -1   2  -2   25.51    0.64
   1  -2   2   25.18    0.56
   1  -2   2   25.37    0.53
   1  -2   2   25.84    0.55
   1  -2   2   24.71    0.54
   1  -2   2   25.60    0.64
   1  -2   2   25.08    0.64
  -2   2  -2    0.44    0.06
  -2   2  -2    0.50    0.06
  -2   2  -2    0.82    0.09
  -2   2  -2    0.50    0.07
   2  -2   2    0.55    0.09
   2  -2   2    0.52    0.06
   2  -2   2    0.78    0.07
   2  -2   2    0.48    0.06
   2  -2   2    0.45    0.07
  -3   2  -2    1.19    0.10
  -3   2  -2    1.21    0.10
  -3   2  -2    1.01    0.11
  -3   2  -2    1.10    0.09
  -3   2  -2    1.24    0.08
  -3   2  -2    1.28    0.10
   3  -2   2    1.06    0.09
   3  -2   2    1.23    0.09
   3  -2   2    1.24    0.10
   3  -2   2    1.30    0.14
   3  -2   2    1.21    0.13
   3  -2   2    1.18    0.09
  -4   2  -2    0.98    0.12
  -4   2  -2    1.27    0.10
  -4   2  -2    1.35    0.10
  -4   2  -2    1.11    0.09
  -4   2  -2    1.30    0.11
   4  -2   2    1.40    0.16
   4  -2   2    1.32    0.10
   4  -2   2    1.31    0.11
   4  -2   2    0.93    0.11
   4  -2   2    1.12    0.09
   4  -2   2    1.16    0.10
  -5   2  -2    0.47    0.07
  -5   2  -2    0.54    0.09
  -5   2  -2    0.66    0.09
  -5   2  -2    0.67    0.09
   5  -2   2    0.58    0.08
   5  -2   2    0.43    0.10
   5  -2   2    0.71    0.10
   5  -2   2    0.57    0.10
   5  -2   2    0.60    0.10
  -6   2  -2   42.78    0.93
  -6   2  -2   42.84    0.94
  -6   2  -2   41.87    1.09
  -6   2  -2   43.16    0.92
   6  -2   2   41.99    0.98
   6  -2   2   43.46    1.10
   6  -2   2   42.76    0.91
   6  -2   2   43.87    1.23
  -7   2  -2   44.70    0.96
  -7   2  -2   43.60    0.97
  -7   2  -2   43.64    1.00
   7  -2   2   44.94    1.31
   7  -2   2   43.71    0.95
   7  -2   2   44.95    1.16
   7  -2   2   44.48    1.04
  -8   2  -2    2.57    0.18
  -8   2  -2    2.73    0.21
   8  -2   2    2.25    0.24
   8  -2   2    2.82    0.20
   8  -2   2    3.10    0.32
  -9   2  -2    1.57    0.16
  -9   2  -2    1.51    0.19
   9  -2   2    2.16    0.20
   9  -2   2    1.64    0.20
   9  -2   2    1.14    0.22
   9  -2   2    1.55    0.19
 -10   2  -2    2.81    0.28
 -10   2  -2    2.61    0.19
  10  -2   2    3.05    0.25
  10  -2   2    2.19    0.32
  10  -2   2    3.31    0.28
 -11   2  -2    0.33    0.15
 -11   2  -2    0.25    0.09
  11  -2   2    0.40    0.14
 -12   2  -2    0.20    0.15
 -12  -1   2    0.40    0.17
  11   1  -2    5.14    0.43
 -11  -1   2    5.94    0.38
  10   1  -2    0.57    0.16
  10   1  -2    0.57    0.16
 -10  -1   2    0.33    0.13
   9   1  -2    0.31    0.08
   9   1  -2    0.29    0.12
   9   1  -2    0.14    0.10
   9   1  -2    0.26    0.08
  -9  -1   2    0.53    0.14
   8   1  -2    8.29    0.34
   8   1  -2    8.05    0.28
   8   1  -2    7.49    0.36
   8   1  -2    8.59    0.43
  -8  -1   2    8.09    0.18
  -8  -1   2    8.50    0.36
  -8  -1   2    7.95    0.18
  -8  -1   2    8.04    0.33
  -8  -1   2    8.10    0.30
   7   1  -2    1.73    0.07
   7   1  -2    1.84    0.07
   7   1  -2    1.61    0.18
   7   1  -2    1.91    0.15
   7   1  -2    2.25    0.19
  -7  -1   2    1.83    0.07
  -7  -1   2    1.89    0.17
  -7  -1   2    1.71    0.14
  -7  -1   2    1.55    0.15
  -7  -1   2    1.79    0.07
   6   1  -2    0.97    0.05
   6   1  -2    0.65    0.10
   6   1  -2    0.86    0.10
   6   1  -2    0.66    0.11
   6   1  -2    0.85    0.05
  -6  -1   2    1.01    0.06
  -6  -1   2    1.00    0.12
  -6  -1   2    1.15    0.11
  -6  -1   2    1.04    0.06
  -6  -1   2    0.76    0.11
   5   1  -2    5.81    0.27
   5   1  -2    5.76    0.15
   5   1  -2    6.17    0.25
   5   1  -2    6.11    0.15
  -5  -1   2    6.44    0.22
  -5  -1   2    6.16    0.24
  -5  -1   2    5.81    0.20
  -5  -1   2    5.85    0.15
  -5  -1   2    5.96    0.15
   4   1  -2    4.89    0.20
   4   1  -2    5.16    0.13
   4   1  -2    4.67    0.21
   4   1  -2    5.05    0.13
  -4  -1   2    5.16    0.17
  -4  -1   2    5.13    0.18
  -4  -1   2    4.88    0.13
  -4  -1   2    4.69    0.19
  -4  -1   2    4.95    0.13
   3   1  -2    6.59    0.15
   3   1  -2    6.40    0.15
   3   1  -2    6.45    0.22
  -3  -1   2    6.49    0.15
  -3  -1   2    6.55    0.20
  -3  -1   2    6.97    0.19
  -3  -1   2    6.18    0.19
   2   1  -2    4.23    0.14
   2   1  -2    4.22    0.11
   2   1  -2    4.22    0.11
  -2  -1   2    4.06    0.11
  -2  -1   2    4.22    0.11
  -2  -1   2    4.07    0.14
  -2  -1   2    4.36    0.13
  -2  -1   2    4.10    0.13
   1   1  -2  355.85    6.93
   1   1  -2  364.04    6.63
   1   1  -2  369.46    6.68
   1   1  -2  363.63    6.79
   1   1  -2  364.90    6.80
  -1  -1   2  359.53    6.70
  -1  -1   2  359.50    6.75
  -1  -1   2  373.66    6.55
  -1  -1   2  361.91    6.62
   0   1  -2    0.42    0.06
   0   1  -2    0.45    0.04
   0   1  -2    0.60    0.04
   0   1  -2    0.47    0.04
   0   1  -2    0.57    0.05
   0   1  -2    0.48    0.04
   0  -1   2    0.57    0.05
   0  -1   2    0.50    0.04
   0  -1   2    0.64    0.05
   0  -1   2    0.51    0.04
   0  -1   2    0.50    0.04
   0  -1   2    0.58    0.07
  -1   1  -2   12.56    0.29
  -1   1  -2   12.20    0.29
  -1   1  -2   12.38    0.34
  -1   1  -2   12.12    0.29
  -1   1  -2   14.37    0.35
   1  -1   2   12.53    0.29
   1  -1   2   12.50    0.29
   1  -1   2   13.00    0.35
   1  -1   2   12.67    0.30
   1  -1   2   12.91    0.29
   1  -1   2   12.68    0.34
  -2   1  -2   16.01    0.36
  -2   1  -2   16.42    0.38
  -2   1  -2   16.78    0.46
  -2   1  -2   16.79    0.44
  -2   1  -2   15.86    0.37
   2  -1   2   16.45    0.37
   2  -1   2   17.09    0.39
   2  -1   2   16.23    0.44
   2  -1   2   16.61    0.37
   2  -1   2   16.68    0.38
   2  -1   2   16.19    0.46
  -3   1  -2    5.32    0.17
  -3   1  -2    5.19    0.17
  -3   1  -2    5.46    0.21
  -3   1  -2    5.12    0.17
  -3   1  -2    5.14    0.23
   3  -1   2    5.21    0.18
   3  -1   2    4.98    0.18
   3  -1   2    5.29    0.17
   3  -1   2    5.18    0.21
   3  -1   2    5.38    0.24
  -4   1  -2   11.32    0.40
  -4   1  -2   10.67    0.35
  -4   1  -2   10.42    0.29
  -4   1  -2   10.53    0.28
  -4   1  -2   10.44    0.29
   4  -1   2   10.26    0.28
   4  -1   2   10.10    0.30
   4  -1   2   10.46    0.30
   4  -1   2   10.25    0.39
   4  -1   2   10.25    0.34
   4  -1   2   10.64    0.28
  -5   1  -2    7.00    0.24
  -5   1  -2    6.61    0.21
  -5   1  -2    6.84    0.28
  -5   1  -2    6.38    0.22
   5  -1   2    6.46    0.27
   5  -1   2    6.46    0.32
   5  -1   2    6.28    0.24
   5  -1   2    6.69    0.22
   5  -1   2    6.58    0.24
   5  -1   2    6.47    0.21
  -6   1  -2    7.74    0.25
  -6   1  -2    7.77    0.29
  -6   1  -2    7.99    0.33
  -6   1  -2    8.23    0.26
   6  -1   2    7.99    0.25
   6  -1   2    7.58    0.28
   6  -1   2    8.06    0.30
   6  -1   2    8.19    0.33
   6  -1   2    7.95    0.39
  -7   1  -2    0.42    0.08
  -7   1  -2    0.33    0.09
  -7   1  -2    0.49    0.08
   7  -1   2    0.32    0.12
   7  -1   2    0.41    0.09
   7  -1   2    0.52    0.08
   7  -1   2    0.40    0.09
  -8   1  -2    2.91    0.17
  -8   1  -2    3.25    0.22
   8  -1   2    3.32    0.31
   8  -1   2    3.10    0.24
   8  -1   2    3.19    0.17
   8  -1   2    3.22    0.20
  -9   1  -2    1.54    0.19
  -9   1  -2    1.70    0.14
   9  -1   2    1.41    0.17
   9  -1   2    1.39    0.22
   9  -1   2    1.57    0.18
 -10   1  -2    0.03    0.11
 -10   1  -2    0.01    0.06
  10  -1   2    0.16    0.11
  10  -1   2    0.02    0.14
  10  -1   2    0.07    0.09
 -11   1  -2    0.13    0.07
 -11   1  -2    0.03    0.12
  11  -1   2    0.08    0.09
 -12   1  -2    0.88    0.20
 -12   0   2    0.24    0.16
  11   0  -2   -0.21    0.13
 -11   0   2    0.13    0.12
  10   0  -2    0.19    0.15
  10   0  -2    0.41    0.10
  10   0  -2    0.10    0.11
 -10   0   2    0.28    0.12
   9   0  -2    0.79    0.12
   9   0  -2    0.71    0.17
   9   0  -2    0.87    0.17
  -9   0   2    0.73    0.07
  -9   0   2    0.78    0.15
   8   0  -2    0.06    0.09
   8   0  -2   -0.03    0.05
   8   0  -2   -0.05    0.04
   8   0  -2    0.06    0.09
  -8   0   2   -0.08    0.06
  -8   0   2   -0.05    0.03
   7   0  -2    0.00    0.04
   7   0  -2   -0.01    0.07
   7   0  -2   -0.02    0.07
   7   0  -2    0.04    0.03
  -7   0   2    0.02    0.02
  -7   0   2   -0.03    0.03
  -7   0   2    0.02    0.07
   6   0  -2    8.55    0.23
   6   0  -2    9.17    0.38
   6   0  -2    9.05    0.34
   6   0  -2    8.58    0.23
   6   0  -2    8.76    0.30
  -6   0   2    8.74    0.23
  -6   0   2    8.41    0.29
  -6   0   2    8.31    0.26
  -6   0   2    8.40    0.31
   5   0  -2    0.03    0.03
   5   0  -2    0.06    0.03
   5   0  -2    0.04    0.05
   5   0  -2    0.06    0.03
   5   0  -2    0.02    0.05
  -5   0   2    0.03    0.04
  -5   0   2    0.06    0.05
  -5   0   2    0.02    0.03
  -5   0   2    0.05    0.03
  -5   0   2    0.03    0.04
   4   0  -2   10.05    0.29
   4   0  -2   10.00    0.24
   4   0  -2    9.86    0.24
   4   0  -2   10.20    0.35
   4   0  -2    9.81    0.31
  -4   0   2   10.16    0.24
  -4   0   2   10.07    0.27
  -4   0   2   10.07    0.25
  -4   0   2   10.18    0.24
  -4   0   2   10.40    0.35
   3   0  -2    8.83    0.26
   3   0  -2    8.79    0.28
   3   0  -2    8.80    0.20
   3   0  -2    8.72    0.20
  -3   0   2    8.86    0.21
  -3   0   2    8.47    0.28
  -3   0   2    8.76    0.21
  -3   0   2    8.35    0.22
  -3   0   2    8.59    0.20
   2   0  -2   37.22    0.71
   2   0  -2   38.61    0.77
   2   0  -2   37.70    0.71
   2   0  -2   37.50    0.88
  -2   0   2   38.25    0.88
  -2   0   2   38.08    0.71
  -2   0   2   38.00    0.70
  -2   0   2   37.76    0.77
  -2   0   2   37.18    0.72
  -2   0   2   37.21    0.69
   1   0  -2    1.28    0.07
   1   0  -2    1.18    0.06
   1   0  -2    1.32    0.06
   1   0  -2    1.17    0.05
  -1   0   2    1.17    0.05
  -1   0   2    1.30    0.05
  -1   0   2    1.18    0.06
  -1   0   2    1.27    0.06
   0   0  -2   13.87    0.29
   0   0  -2   13.76    0.29
   0   0  -2   13.96    0.29
   0   0  -2   14.01    0.33
   0   0   2   13.76    0.29
   0   0   2   13.45    0.29
   0   0   2   13.78    0.29
   0   0   2   13.79    0.33
  -1   0  -2   70.33    1.29
  -1   0  -2   69.43    1.26
  -1   0  -2   70.83    1.49
  -1   0  -2   67.98    1.28
  -1   0  -2   67.88    1.27
   1   0   2   68.04    1.28
   1   0   2   70.06    1.49
   1   0   2   63.68    1.26
   1   0   2   70.07    1.27
  -2   0  -2   75.77    1.66
  -2   0  -2   76.33    1.44
  -2   0  -2   74.00    1.40
  -2   0  -2   76.29    1.40
   2   0   2   75.60    1.43
   2   0   2   75.79    1.40
   2   0   2   74.65    1.44
   2   0   2   77.19    1.66
   2   0   2   76.52    1.40
   2   0   2   77.06    1.74
  -3   0  -2   20.26    0.44
  -3   0  -2   21.02    0.55
  -3   0  -2   20.67    0.45
  -3   0  -2   20.72    0.43
   3   0   2   21.16    0.44
   3   0   2   20.95    0.54
   3   0   2   20.17    0.58
   3   0   2   20.96    0.46
   3   0   2   20.70    0.44
   3   0   2   21.11    0.45
  -4   0  -2    9.06    0.24
  -4   0  -2    8.98    0.26
  -4   0  -2    9.22    0.31
  -4   0  -2    8.88    0.23
   4   0   2    8.49    0.34
   4   0   2    8.50    0.25
   4   0   2    8.85    0.23
   4   0   2    8.63    0.30
   4   0   2    8.89    0.23
  -5   0  -2    0.02    0.04
  -5   0  -2    0.00    0.03
  -5   0  -2    0.02    0.03
  -5   0  -2   -0.02    0.03
   5   0   2   -0.02    0.04
   5   0   2    0.05    0.03
   5   0   2   -0.02    0.03
   5   0   2    0.01    0.03
   5   0   2   -0.06    0.03
  -6   0  -2    0.44    0.09
  -6   0  -2    0.58    0.07
  -6   0  -2    0.52    0.06
  -6   0  -2    0.50    0.09
   6   0   2    0.51    0.06
   6   0   2    0.56    0.11
   6   0   2    0.58    0.06
   6   0   2    0.45    0.08
   6   0   2    0.62    0.08
  -7   0  -2   26.39    0.68
  -7   0  -2   26.84    0.59
  -7   0  -2   26.85    0.59
   7   0   2   26.45    0.87
   7   0   2   25.72    0.64
   7   0   2   27.05    0.77
   7   0   2   27.13    0.58
  -8   0  -2   10.21    0.39
  -8   0  -2    9.96    0.30
  -8   0  -2   10.27    0.30
   8   0   2   10.39    0.29
   8   0   2   10.03    0.34
   8   0   2    9.77    0.49
   8   0   2   10.15    0.42
  -9   0  -2   -0.04    0.04
  -9   0  -2    0.06    0.08
   9   0   2    0.04    0.07
   9   0   2    0.07    0.07
   9   0   2    0.03    0.11
 -10   0  -2   -0.08    0.09
 -10   0  -2    0.09    0.05
  10   0   2    0.06    0.13
  10   0   2    0.15    0.08
  10   0   2   -0.01    0.09
 -11   0  -2    0.58    0.16
  11   0   2    0.60    0.21
  11   0   2    0.75    0.20
 -12   0  -2   -0.05    0.13
 -12   1   2    0.14    0.14
  11  -1  -2   -0.11    0.16
 -11   1   2   -0.04    0.10
  10  -1  -2    1.57    0.26
  10  -1  -2    1.51    0.18
  10  -1  -2    2.12    0.26
 -10   1   2    1.60    0.22
 -10   1   2    1.89    0.13
   9  -1  -2    1.69    0.18
   9  -1  -2    1.07    0.18
   9  -1  -2    1.72    0.24
  -9   1   2    1.87    0.22
  -9   1   2    1.77    0.13
   8  -1  -2    0.56    0.13
   8  -1  -2    0.63    0.09
   8  -1  -2    0.70    0.11
   8  -1  -2    0.36    0.14
  -8   1   2    0.57    0.12
  -8   1   2    0.50    0.08
   7  -1  -2   19.63    0.47
   7  -1  -2   19.82    0.62
   7  -1  -2   20.13    0.71
   7  -1  -2   20.54    0.55
  -7   1   2   19.97    0.48
  -7   1   2   20.68    0.47
  -7   1   2   19.64    0.58
   6  -1  -2    7.46    0.32
   6  -1  -2    7.95    0.23
   6  -1  -2    8.06    0.38
   6  -1  -2    8.00    0.26
  -6   1   2    7.90    0.31
  -6   1   2    7.79    0.24
  -6   1   2    7.97    0.23
   5  -1  -2   10.90    0.37
   5  -1  -2   11.19    0.28
   5  -1  -2   11.15    0.42
   5  -1  -2   11.20    0.31
   5  -1  -2   11.07    0.29
  -5   1   2   11.03    0.28
  -5   1   2   10.44    0.29
  -5   1   2   10.82    0.34
  -5   1   2   11.04    0.42
   4  -1  -2   67.31    1.66
   4  -1  -2   67.01    1.41
   4  -1  -2   69.84    1.50
   4  -1  -2   68.83    1.31
   4  -1  -2   69.76    1.31
  -4   1   2   70.61    1.31
  -4   1   2   69.76    1.35
  -4   1   2   68.93    1.32
  -4   1   2   70.46    1.67
   3  -1  -2  128.17    2.49
   3  -1  -2  133.37    2.39
   3  -1  -2  129.86    2.95
   3  -1  -2  130.93    2.74
   3  -1  -2  131.79    2.39
  -3   1   2  132.05    2.40
  -3   1   2  129.03    2.37
  -3   1   2  132.94    2.39
  -3   1   2  128.17    2.33
  -3   1   2  132.64    2.95
   2  -1  -2    4.02    0.17
   2  -1  -2    3.97    0.09
   2  -1  -2    4.08    0.12
   2  -1  -2    3.84    0.12
   2  -1  -2    3.80    0.14
  -2   1   2    3.92    0.14
  -2   1   2    3.88    0.12
  -2   1   2    3.86    0.16
  -2   1   2    4.02    0.13
   1  -1  -2   32.71    0.65
   1  -1  -2   33.21    0.67
   1  -1  -2   33.94    0.65
   1  -1  -2   33.51    0.79
  -1   1   2   32.52    0.65
  -1   1   2   34.55    0.64
  -1   1   2   33.12    0.67
  -1   1   2   33.94    0.79
   0  -1  -2    8.87    0.21
   0  -1  -2    8.89    0.21
   0  -1  -2    8.84    0.23
   0  -1  -2    8.77    0.21
   0   1   2    8.73    0.20
   0   1   2    8.98    0.23
   0   1   2    8.85    0.21
   0   1   2    8.87    0.21
   0   1   2    9.06    0.24
  -1  -1  -2  165.50    3.13
  -1  -1  -2  169.11    3.13
  -1  -1  -2  174.29    3.60
  -1  -1  -2  178.13    3.05
   1   1   2  172.44    3.60
   1   1   2  169.57    3.12
   1   1   2  166.95    3.10
   1   1   2  170.75    3.16
  -2  -1  -2   73.71    1.39
  -2  -1  -2   73.43    1.36
  -2  -1  -2   77.71    1.37
  -2  -1  -2   74.38    1.36
  -2  -1  -2   74.61    1.64
   2   1   2   74.06    1.36
   2   1   2   72.27    1.39
   2   1   2   74.95    1.36
   2   1   2   74.63    1.64
  -3  -1  -2    6.67    0.17
  -3  -1  -2    7.08    0.17
  -3  -1  -2    6.95    0.18
  -3  -1  -2    7.02    0.20
  -3  -1  -2    6.95    0.20
  -3  -1  -2    7.07    0.25
  -3  -1  -2    6.85    0.17
   3   1   2    6.79    0.17
   3   1   2    6.94    0.17
   3   1   2    6.80    0.18
   3   1   2    7.05    0.25
  -4  -1  -2    4.29    0.13
  -4  -1  -2    4.40    0.17
  -4  -1  -2    4.48    0.20
  -4  -1  -2    4.37    0.13
  -4  -1  -2    4.70    0.15
  -4  -1  -2    4.15    0.16
   4   1   2    4.24    0.14
   4   1   2    4.34    0.20
   4   1   2    4.58    0.13
   4   1   2    4.38    0.13
   4   1   2    4.09    0.22
  -5  -1  -2    5.70    0.16
  -5  -1  -2    4.54    0.15
  -5  -1  -2    5.57    0.22
  -5  -1  -2    6.11    0.19
   5   1   2    5.73    0.18
   5   1   2    5.92    0.16
   5   1   2    5.88    0.25
   5   1   2    5.61    0.16
  -6  -1  -2    0.00    0.02
  -6  -1  -2   -0.04    0.05
  -6  -1  -2    0.02    0.03
  -6  -1  -2   -0.03    0.04
   6   1   2    0.00    0.06
   6   1   2    0.00    0.03
   6   1   2    0.03    0.03
   6   1   2    0.00    0.02
   6   1   2    0.13    0.06
  -7  -1  -2   28.40    0.60
  -7  -1  -2   28.28    0.72
  -7  -1  -2   30.06    0.65
   7   1   2   28.93    0.59
   7   1   2   28.93    0.60
   7   1   2   29.66    0.92
   7   1   2   28.52    0.82
   7   1   2   28.37    0.66
  -8  -1  -2   14.15    0.47
  -8  -1  -2   14.14    0.34
  -8  -1  -2   12.52    0.33
   8   1   2   14.50    0.61
   8   1   2   14.14    0.33
   8   1   2   13.76    0.52
   8   1   2   13.90    0.40
  -9  -1  -2    0.38    0.12
  -9  -1  -2    0.45    0.06
   9   1   2    0.30    0.10
   9   1   2    0.34    0.14
   9   1   2    0.29    0.08
 -10  -1  -2    1.26    0.09
 -10  -1  -2    1.46    0.21
  10   1   2    1.03    0.16
  10   1   2    1.10    0.21
  10   1   2    1.16    0.14
 -11  -1  -2   -0.03    0.11
  11   1   2    0.02    0.13
  11   1   2    0.20    0.12
 -12  -1  -2    0.07    0.14
  11  -2  -2   -0.12    0.08
 -11   2   2    0.05    0.11
  10  -2  -2    0.46    0.15
  10  -2  -2    0.48    0.13
  10  -2  -2   -0.02    0.15
 -10   2   2    0.52    0.09
 -10   2   2    0.37    0.13
   9  -2  -2    0.58    0.15
   9  -2  -2    0.51    0.18
   9  -2  -2    0.68    0.13
  -9   2   2    0.57    0.09
  -9   2   2    0.60    0.14
   8  -2  -2    0.20    0.14
   8  -2  -2    0.45    0.11
   8  -2  -2    0.31    0.12
  -8   2   2    0.41    0.08
  -8   2   2    0.35    0.11
   7  -2  -2    1.20    0.18
   7  -2  -2    1.55    0.18
   7  -2  -2    1.52    0.13
   7  -2  -2    1.76    0.13
  -7   2   2    1.56    0.12
  -7   2   2    1.56    0.12
  -7   2   2    1.37    0.16
   6  -2  -2    4.17    0.29
   6  -2  -2    4.15    0.18
   6  -2  -2    3.97    0.17
   6  -2  -2    4.18    0.24
  -6   2   2    3.74    0.17
  -6   2   2    3.82    0.18
  -6   2   2    3.68    0.21
   5  -2  -2    5.58    0.25
   5  -2  -2    5.62    0.20
   5  -2  -2    5.67    0.19
   5  -2  -2    5.75    0.31
  -5   2   2    5.23    0.20
  -5   2   2    5.47    0.20
  -5   2   2    5.96    0.24
   4  -2  -2    5.35    0.19
   4  -2  -2    5.22    0.22
   4  -2  -2    5.45    0.19
   4  -2  -2    5.64    0.28
   4  -2  -2    5.50    0.17
  -4   2   2    5.54    0.21
  -4   2   2    5.37    0.26
  -4   2   2    5.27    0.18
  -4   2   2    5.56    0.19
   3  -2  -2   63.01    1.21
   3  -2  -2   62.29    1.27
   3  -2  -2   63.13    1.34
   3  -2  -2   63.67    1.21
   3  -2  -2   61.04    1.51
  -3   2   2   62.18    1.34
  -3   2   2   61.96    1.22
  -3   2   2   63.87    1.21
  -3   2   2   63.27    1.51
  -3   2   2   63.07    1.21
   2  -2  -2   19.85    0.55
   2  -2  -2   18.85    0.43
   2  -2  -2   19.70    0.44
   2  -2  -2   19.21    0.46
  -2   2   2   19.97    0.46
  -2   2   2   19.54    0.43
  -2   2   2   20.12    0.55
  -2   2   2   20.79    0.43
  -2   2   2   19.87    0.44
   1  -2  -2   16.55    0.37
   1  -2  -2   17.80    0.38
   1  -2  -2   17.09    0.38
   1  -2  -2   17.24    0.48
   1  -2  -2   17.67    0.40
  -1   2   2   17.32    0.37
  -1   2   2   17.41    0.47
  -1   2   2   16.52    0.38
  -1   2   2   16.96    0.38
   0  -2  -2  187.62    4.07
   0  -2  -2  178.60    3.41
   0  -2  -2  187.17    3.34
   0  -2  -2  178.29    3.45
   0  -2  -2  187.49    3.47
   0   2   2  187.03    4.07
   0   2   2  192.63    3.37
   0   2   2  190.62    3.44
   0   2   2  176.89    3.39
   0   2   2  187.07    3.55
  -1  -2  -2  254.52    4.66
  -1  -2  -2  243.92    4.33
  -1  -2  -2  240.58    4.41
  -1  -2  -2  243.00    4.58
  -1  -2  -2  247.93    4.56
   1   2   2  245.99    4.66
   1   2   2  244.85    4.43
   1   2   2  245.48    4.57
   1   2   2  241.79    4.61
  -2  -2  -2   20.29    0.40
  -2  -2  -2   20.97    0.43
  -2  -2  -2   19.86    0.40
  -2  -2  -2   20.38    0.39
   2   2   2   19.66    0.40
   2   2   2   20.06    0.40
   2   2   2   20.08    0.41
   2   2   2   19.97    0.53
  -3  -2  -2   -0.01    0.03
  -3  -2  -2    0.00    0.01
  -3  -2  -2    0.04    0.03
  -3  -2  -2    0.03    0.02
  -3  -2  -2    0.03    0.02
   3   2   2    0.03    0.02
   3   2   2    0.05    0.03
   3   2   2    0.01    0.02
  -4  -2  -2   35.37    0.67
  -4  -2  -2   33.64    0.72
  -4  -2  -2   34.65    0.73
  -4  -2  -2   34.29    0.66
   4   2   2   33.87    0.88
   4   2   2   34.34    0.65
   4   2   2   35.52    0.65
   4   2   2   34.49    0.67
  -5  -2  -2    0.52    0.04
  -5  -2  -2    0.55    0.04
  -5  -2  -2    0.48    0.08
  -5  -2  -2    0.48    0.08
  -5  -2  -2    0.50    0.07
   5   2   2    0.55    0.05
   5   2   2    0.55    0.04
   5   2   2    0.53    0.04
   5   2   2    0.42    0.08
  -6  -2  -2    0.17    0.07
  -6  -2  -2    0.32    0.04
  -6  -2  -2    0.14    0.05
  -6  -2  -2    0.49    0.09
  -6  -2  -2    0.30    0.04
   6   2   2    0.32    0.03
   6   2   2    0.45    0.10
   6   2   2    0.34    0.05
   6   2   2    0.30    0.08
   6   2   2    0.29    0.03
  -7  -2  -2    3.40    0.21
  -7  -2  -2    3.20    0.10
  -7  -2  -2    3.40    0.20
  -7  -2  -2    3.25    0.10
  -7  -2  -2    3.19    0.17
   7   2   2    3.20    0.22
   7   2   2    3.62    0.26
   7   2   2    3.21    0.10
   7   2   2    3.20    0.14
   7   2   2    3.32    0.10
  -8  -2  -2    2.01    0.16
  -8  -2  -2    2.04    0.08
  -8  -2  -2    2.12    0.18
   8   2   2    2.10    0.07
   8   2   2    2.15    0.08
   8   2   2    2.05    0.21
   8   2   2    2.38    0.26
   8   2   2    2.16    0.12
  -9  -2  -2   -0.03    0.08
  -9  -2  -2    0.00    0.08
   9   2   2    0.09    0.05
   9   2   2   -0.02    0.08
   9   2   2    0.07    0.09
 -10  -2  -2    0.08    0.11
  10   2   2   -0.06    0.07
  10   2   2   -0.12    0.09
 -11  -2  -2    0.13    0.12
  11   2   2   -0.01    0.09
  11   2   2    0.05    0.13
  11   2   2    0.13    0.10
 -12  -2  -2    0.65    0.18
  11  -3  -2    0.02    0.11
 -11   3   2   -0.09    0.07
 -11   3   2   -0.10    0.11
  10  -3  -2   -0.06    0.19
  10  -3  -2   -0.07    0.08
  10  -3  -2   -0.12    0.12
 -10   3   2    0.07    0.07
 -10   3   2    0.06    0.10
   9  -3  -2   -0.02    0.09
   9  -3  -2   -0.07    0.10
   9  -3  -2   -0.14    0.13
  -9   3   2    0.03    0.06
  -9   3   2    0.05    0.09
   8  -3  -2    0.22    0.10
   8  -3  -2    0.36    0.13
   8  -3  -2    0.23    0.14
  -8   3   2    0.26    0.10
  -8   3   2    0.24    0.07
   7  -3  -2    0.16    0.10
   7  -3  -2    0.15    0.12
   7  -3  -2    0.02    0.06
   7  -3  -2   -0.09    0.06
   7  -3  -2   -0.04    0.07
  -7   3   2    0.08    0.08
  -7   3   2    0.15    0.07
   6  -3  -2    2.18    0.19
   6  -3  -2    1.99    0.23
   6  -3  -2    1.89    0.14
   6  -3  -2    2.30    0.15
  -6   3   2    2.08    0.16
  -6   3   2    2.42    0.15
  -6   3   2    2.21    0.15
   5  -3  -2    4.56    0.18
   5  -3  -2    4.43    0.23
   5  -3  -2    4.35    0.19
   5  -3  -2    4.34    0.30
  -5   3   2    4.24    0.17
  -5   3   2    4.38    0.21
  -5   3   2    4.34    0.20
  -5   3   2    4.65    0.19
   4  -3  -2   23.64    0.72
   4  -3  -2   22.74    0.59
   4  -3  -2   23.36    0.54
   4  -3  -2   23.98    0.59
  -4   3   2   23.10    0.54
  -4   3   2   23.53    0.71
  -4   3   2   23.23    0.56
  -4   3   2   22.09    0.55
  -4   3   2   23.29    0.55
   3  -3  -2   39.08    1.04
   3  -3  -2   38.70    0.85
   3  -3  -2   39.06    0.87
   3  -3  -2   39.90    0.82
   3  -3  -2   37.34    0.81
  -3   3   2   39.16    0.81
  -3   3   2   39.00    0.82
  -3   3   2   39.99    0.81
  -3   3   2   39.01    1.02
  -3   3   2   39.39    0.87
   2  -3  -2  215.39    4.04
   2  -3  -2  223.32    4.11
   2  -3  -2  217.24    3.97
   2  -3  -2  212.35    4.86
   2  -3  -2  221.97    3.97
  -2   3   2  220.61    4.86
  -2   3   2  217.25    3.98
  -2   3   2  218.09    4.56
  -2   3   2  221.00    3.96
  -2   3   2  212.41    4.04
   1  -3  -2   32.46    0.67
   1  -3  -2   32.93    0.68
   1  -3  -2   31.71    0.84
   1  -3  -2   32.52    0.61
   1  -3  -2   32.33    0.67
   1  -3  -2   32.65    0.70
  -1   3   2   33.09    0.67
  -1   3   2   32.48    0.84
  -1   3   2   32.95    0.67
  -1   3   2   31.84    0.68
   0  -3  -2   10.16    0.33
   0  -3  -2    9.76    0.26
   0  -3  -2    9.68    0.25
   0  -3  -2    9.92    0.23
   0  -3  -2    9.59    0.25
   0  -3  -2    9.93    0.24
   0   3   2   10.12    0.27
   0   3   2   10.34    0.26
   0   3   2    9.87    0.24
   0   3   2    9.84    0.25
  -1  -3  -2   83.74    1.58
  -1  -3  -2   85.62    1.59
  -1  -3  -2   89.05    1.64
  -1  -3  -2   88.17    1.59
  -1  -3  -2   86.04    1.56
   1   3   2   85.68    1.59
   1   3   2   82.59    1.59
   1   3   2   84.45    1.58
   1   3   2   82.96    1.63
  -2  -3  -2    0.07    0.03
  -2  -3  -2    0.03    0.03
  -2  -3  -2    0.04    0.03
  -2  -3  -2    0.08    0.03
  -2  -3  -2    0.04    0.02
   2   3   2    0.06    0.03
   2   3   2    0.08    0.03
   2   3   2    0.04    0.02
  -3  -3  -2    2.99    0.10
  -3  -3  -2    2.87    0.13
  -3  -3  -2    3.02    0.08
  -3  -3  -2    3.06    0.13
  -3  -3  -2    3.02    0.12
  -3  -3  -2    2.71    0.09
   3   3   2    3.07    0.10
   3   3   2    3.09    0.12
   3   3   2    2.86    0.09
  -4  -3  -2   42.61    0.82
  -4  -3  -2   43.15    0.80
  -4  -3  -2   42.40    0.80
  -4  -3  -2   42.96    0.88
  -4  -3  -2   42.37    0.87
   4   3   2   42.09    0.79
   4   3   2   43.41    0.88
   4   3   2   42.84    0.80
  -5  -3  -2    7.33    0.26
  -5  -3  -2    7.01    0.25
  -5  -3  -2    7.37    0.16
  -5  -3  -2    7.31    0.23
  -5  -3  -2    7.51    0.16
   5   3   2    7.53    0.16
   5   3   2    7.04    0.31
   5   3   2    7.42    0.16
  -6  -3  -2   10.16    0.30
  -6  -3  -2   10.21    0.33
  -6  -3  -2    9.83    0.34
   6   3   2   10.74    0.42
   6   3   2    9.82    0.22
  -7  -3  -2   -0.02    0.07
  -7  -3  -2   -0.05    0.04
  -7  -3  -2   -0.01    0.06
   7   3   2    0.01    0.06
   7   3   2   -0.03    0.06
   7   3   2    0.03    0.02
  -8  -3  -2   16.84    0.52
  -8  -3  -2   18.37    0.56
  -8  -3  -2   17.24    0.49
   8   3   2   17.67    0.69
   8   3   2   17.87    0.63
   8   3   2   17.58    0.39
  -9  -3  -2    8.00    0.33
  -9  -3  -2    7.75    0.36
  -9  -3  -2    8.12    0.38
   9   3   2    8.47    0.47
   9   3   2    7.82    0.41
 -10  -3  -2    0.03    0.10
 -10  -3  -2    0.01    0.08
  10   3   2    0.01    0.09
  10   3   2    0.00    0.10
 -11  -3  -2    0.19    0.12
 -11  -3  -2    0.28    0.13
  11   3   2    0.34    0.12
  11   3   2    0.31    0.16
  11   3   2    0.22    0.12
 -12  -3  -2   -0.05    0.11
  11  -4  -2    0.10    0.13
 -11   4   2    0.40    0.16
  10  -4  -2    0.05    0.11
 -10   4   2    0.05    0.11
 -10   4   2    0.03    0.08
   9  -4  -2    1.19    0.21
   9  -4  -2    0.93    0.25
   9  -4  -2    1.77    0.22
  -9   4   2    1.15    0.19
  -9   4   2    1.30    0.16
   8  -4  -2    1.69    0.21
   8  -4  -2    1.49    0.26
   8  -4  -2    1.54    0.20
  -8   4   2    1.72    0.17
  -8   4   2    2.02    0.22
   7  -4  -2    3.14    0.24
   7  -4  -2    3.88    0.37
   7  -4  -2    3.58    0.20
   7  -4  -2    3.19    0.24
  -7   4   2    3.17    0.20
  -7   4   2    3.51    0.23
   6  -4  -2   13.27    0.46
   6  -4  -2   12.98    0.40
   6  -4  -2   12.88    0.46
   6  -4  -2   12.85    0.59
  -6   4   2   13.41    0.40
  -6   4   2   13.52    0.42
  -6   4   2   13.19    0.38
  -6   4   2   12.82    0.43
   5  -4  -2    8.13    0.29
   5  -4  -2    8.33    0.45
   5  -4  -2    8.26    0.34
  -5   4   2    8.36    0.27
  -5   4   2    8.61    0.29
  -5   4   2    8.49    0.31
  -5   4   2    8.58    0.31
   4  -4  -2    0.82    0.11
   4  -4  -2    0.67    0.09
   4  -4  -2    0.82    0.15
  -4   4   2    0.86    0.10
  -4   4   2    0.85    0.10
  -4   4   2    0.78    0.10
  -4   4   2    0.73    0.07
   3  -4  -2    1.94    0.20
   3  -4  -2    1.45    0.12
   3  -4  -2    1.72    0.15
   3  -4  -2    1.60    0.12
   3  -4  -2    1.55    0.12
  -3   4   2    1.56    0.12
  -3   4   2    1.67    0.10
  -3   4   2    1.73    0.12
  -3   4   2    1.41    0.12
  -3   4   2    1.92    0.17
   2  -4  -2    7.71    0.26
   2  -4  -2    7.71    0.20
   2  -4  -2    7.71    0.35
   2  -4  -2    7.59    0.25
   2  -4  -2    7.60    0.27
   2  -4  -2    7.54    0.25
  -2   4   2    8.02    0.25
  -2   4   2    7.65    0.32
  -2   4   2    7.69    0.25
  -2   4   2    7.72    0.26
   1  -4  -2    1.66    0.09
   1  -4  -2    1.74    0.10
   1  -4  -2    1.69    0.12
   1  -4  -2    1.78    0.18
   1  -4  -2    1.76    0.11
  -1   4   2    1.64    0.11
  -1   4   2    1.83    0.16
  -1   4   2    1.72    0.09
  -1   4   2    1.66    0.10
  -1   4   2    1.66    0.12
   0  -4  -2   22.66    0.52
   0  -4  -2   23.31    0.49
   0  -4  -2   24.52    0.66
   0  -4  -2   22.69    0.51
   0  -4  -2   23.19    0.54
   0  -4  -2   23.80    0.49
   0   4   2   22.40    0.52
   0   4   2   23.52    0.65
   0   4   2   22.70    0.54
   0   4   2   24.06    0.52
   0   4   2   22.93    0.49
  -1  -4  -2   38.95    0.79
  -1  -4  -2   39.54    0.82
  -1  -4  -2   39.68    0.76
  -1  -4  -2   39.34    0.79
  -1  -4  -2   38.32    0.77
   1   4   2   39.16    0.76
   1   4   2   38.59    0.78
   1   4   2   39.32    0.83
   1   4   2   39.44    0.79
   1   4   2   38.83    0.99
  -2  -4  -2    0.22    0.04
  -2  -4  -2    0.26    0.04
  -2  -4  -2    0.24    0.04
  -2  -4  -2    0.28    0.05
   2   4   2    0.29    0.05
   2   4   2    0.40    0.05
   2   4   2    0.36    0.05
   2   4   2    0.25    0.04
  -3  -4  -2    2.38    0.10
  -3  -4  -2    2.48    0.10
  -3  -4  -2    2.29    0.12
  -3  -4  -2    2.59    0.12
  -3  -4  -2    2.45    0.12
  -3  -4  -2    2.52    0.12
   3   4   2    2.64    0.12
   3   4   2    2.42    0.10
   3   4   2    2.56    0.10
  -4  -4  -2    4.18    0.17
  -4  -4  -2    3.86    0.17
  -4  -4  -2    4.08    0.12
  -4  -4  -2    3.70    0.17
   4   4   2    4.08    0.12
   4   4   2    4.01    0.12
   4   4   2    4.24    0.17
  -5  -4  -2    4.19    0.11
  -5  -4  -2    4.16    0.11
  -5  -4  -2    4.39    0.20
  -5  -4  -2    4.18    0.18
  -5  -4  -2    4.14    0.19
   5   4   2    4.07    0.18
   5   4   2    4.14    0.11
   5   4   2    4.24    0.11
  -6  -4  -2    1.81    0.14
  -6  -4  -2    1.45    0.12
  -6  -4  -2    1.73    0.15
   6   4   2    1.70    0.17
   6   4   2    1.82    0.13
  -7  -4  -2    0.04    0.05
  -7  -4  -2    0.00    0.07
  -7  -4  -2    0.03    0.05
   7   4   2    0.01    0.06
   7   4   2   -0.02    0.05
  -8  -4  -2    1.29    0.16
  -8  -4  -2    0.97    0.15
  -8  -4  -2    1.16    0.14
   8   4   2    1.42    0.18
   8   4   2    0.88    0.17
   8   4   2    1.60    0.14
  -9  -4  -2    4.09    0.25
  -9  -4  -2    4.70    0.29
  -9  -4  -2    4.10    0.27
   9   4   2    3.87    0.34
   9   4   2    4.31    0.24
   9   4   2    4.20    0.32
 -10  -4  -2    0.04    0.12
 -10  -4  -2    0.28    0.12
 -10  -4  -2    0.38    0.11
  10   4   2    0.12    0.11
  10   4   2    0.15    0.13
  10   4   2    0.25    0.09
 -11  -4  -2    0.22    0.12
 -11  -4  -2    0.42    0.14
  11   4   2    0.34    0.12
  11   4   2    0.25    0.14
  11   4   2    0.28    0.13
  11   4   2    0.51    0.12
 -12  -4  -2   -0.14    0.11
 -12  -4  -2   -0.05    0.09
  10  -5  -2    0.12    0.12
 -10   5   2    0.18    0.13
   9  -5  -2   -0.07    0.11
   9  -5  -2    0.05    0.10
   9  -5  -2   -0.14    0.20
  -9   5   2    0.03    0.08
  -9   5   2    0.21    0.11
   8  -5  -2   -0.03    0.16
   8  -5  -2    0.27    0.13
   8  -5  -2    0.06    0.11
  -8   5   2    0.20    0.09
  -8   5   2    0.29    0.12
   7  -5  -2    1.23    0.18
   7  -5  -2    1.42    0.19
   7  -5  -2    0.93    0.23
   7  -5  -2    1.37    0.16
  -7   5   2    1.06    0.15
  -7   5   2    1.21    0.17
   6  -5  -2    0.66    0.11
   6  -5  -2    0.50    0.17
   6  -5  -2    0.72    0.16
   6  -5  -2    0.77    0.14
  -6   5   2    0.69    0.12
  -6   5   2    0.79    0.13
   5  -5  -2    0.12    0.07
   5  -5  -2    0.11    0.08
   5  -5  -2    0.11    0.14
   5  -5  -2    0.01    0.08
  -5   5   2    0.06    0.04
  -5   5   2    0.12    0.07
  -5   5   2   -0.08    0.05
   4  -5  -2    2.05    0.16
   4  -5  -2    1.98    0.23
   4  -5  -2    1.93    0.16
  -4   5   2    2.07    0.15
  -4   5   2    1.99    0.14
  -4   5   2    1.99    0.13
  -4   5   2    1.87    0.16
   3  -5  -2   13.82    0.39
   3  -5  -2   13.18    0.55
   3  -5  -2   12.88    0.39
  -3   5   2   13.30    0.41
  -3   5   2   13.45    0.40
  -3   5   2   13.37    0.37
  -3   5   2   13.30    0.39
   2  -5  -2    9.61    0.29
   2  -5  -2    9.89    0.32
   2  -5  -2    9.62    0.26
   2  -5  -2    9.83    0.31
   2  -5  -2    9.16    0.42
  -2   5   2    9.66    0.32
  -2   5   2   10.09    0.35
  -2   5   2    9.70    0.33
  -2   5   2    9.51    0.30
   1  -5  -2   12.93    0.38
   1  -5  -2   12.65    0.35
   1  -5  -2   12.36    0.31
   1  -5  -2   12.86    0.36
   1  -5  -2   12.72    0.47
   1  -5  -2   12.59    0.32
  -1   5   2   12.16    0.35
  -1   5   2   12.52    0.32
  -1   5   2   12.36    0.36
  -1   5   2   13.01    0.39
   0  -5  -2   80.76    1.54
   0  -5  -2   81.20    1.52
   0  -5  -2   80.74    1.64
   0  -5  -2   82.73    1.59
   0  -5  -2   79.73    1.57
   0  -5  -2   82.19    1.94
   0   5   2   81.75    1.57
   0   5   2   78.91    1.64
   0   5   2   80.36    1.95
   0   5   2   82.36    1.54
   0   5   2   81.00    1.59
  -1  -5  -2    0.14    0.03
  -1  -5  -2    0.14    0.04
  -1  -5  -2    0.22    0.05
  -1  -5  -2    0.10    0.05
  -1  -5  -2    0.14    0.05
   1   5   2    0.15    0.03
   1   5   2    0.28    0.06
   1   5   2    0.37    0.06
   1   5   2    0.19    0.09
   1   5   2    0.11    0.05
  -2  -5  -2   71.77    1.37
  -2  -5  -2   70.28    1.43
  -2  -5  -2   68.88    1.37
  -2  -5  -2   69.17    1.36
   2   5   2   70.71    1.43
   2   5   2   72.47    1.71
   2   5   2   70.04    1.36
   2   5   2   72.02    1.37
   2   5   2   71.37    1.34
  -3  -5  -2    5.77    0.21
  -3  -5  -2    5.42    0.15
  -3  -5  -2    5.52    0.18
  -3  -5  -2    5.39    0.17
  -3  -5  -2    5.40    0.20
  -3  -5  -2    5.14    0.21
   3   5   2    5.36    0.17
   3   5   2    5.45    0.18
   3   5   2    5.75    0.17
   3   5   2    5.50    0.21
  -4  -5  -2   31.18    0.63
  -4  -5  -2   30.14    0.68
  -4  -5  -2   31.13    0.63
  -4  -5  -2   31.22    0.67
  -4  -5  -2   30.93    0.71
   4   5   2   31.49    0.71
   4   5   2   29.62    0.62
   4   5   2   31.14    0.63
  -5  -5  -2    1.11    0.07
  -5  -5  -2    1.00    0.06
  -5  -5  -2    1.05    0.13
  -5  -5  -2    0.78    0.10
  -5  -5  -2    0.88    0.10
   5   5   2    0.99    0.10
   5   5   2    0.98    0.06
   5   5   2    0.99    0.06
  -6  -5  -2   19.71    0.51
  -6  -5  -2   19.49    0.54
  -6  -5  -2   19.09    0.53
   6   5   2   20.63    0.53
  -7  -5  -2    2.15    0.18
  -7  -5  -2    2.20    0.17
  -7  -5  -2    2.72    0.20
   7   5   2    2.79    0.24
   7   5   2    2.58    0.17
  -8  -5  -2    4.71    0.26
  -8  -5  -2    4.28    0.24
  -8  -5  -2    4.79    0.27
   8   5   2    4.70    0.24
   8   5   2    4.83    0.33
  -9  -5  -2    0.22    0.11
  -9  -5  -2    0.04    0.09
  -9  -5  -2    0.16    0.10
   9   5   2    0.14    0.08
   9   5   2    0.21    0.11
   9   5   2    0.05    0.10
 -10  -5  -2    2.19    0.22
 -10  -5  -2    1.96    0.24
 -10  -5  -2    2.15    0.24
  10   5   2    1.57    0.22
  10   5   2    2.12    0.27
  10   5   2    2.27    0.21
 -11  -5  -2    0.17    0.13
 -11  -5  -2    0.20    0.14
 -11  -5  -2    0.07    0.10
  11   5   2    0.19    0.12
  11   5   2    0.32    0.12
  11   5   2    0.14    0.14
 -12  -5  -2   -0.16    0.09
 -12  -5  -2    0.05    0.13
  12   5   2   -0.06    0.11
  10  -6  -2    1.19    0.23
 -10   6   2    0.92    0.20
   9  -6  -2    0.11    0.12
  -9   6   2    0.00    0.11
   8  -6  -2    1.45    0.22
   8  -6  -2    0.70    0.25
   8  -6  -2    1.21    0.20
  -8   6   2    1.44    0.19
  -8   6   2    0.93    0.17
   7  -6  -2    3.40    0.27
   7  -6  -2    2.88    0.36
   7  -6  -2    2.82    0.22
   7  -6  -2    3.00    0.29
  -7   6   2    2.78    0.22
  -7   6   2    2.97    0.24
   6  -6  -2    1.06    0.16
   6  -6  -2    1.00    0.25
   6  -6  -2    0.94    0.13
   6  -6  -2    1.04    0.17
  -6   6   2    1.00    0.15
  -6   6   2    0.98    0.14
   5  -6  -2   12.77    0.43
   5  -6  -2   12.87    0.48
   5  -6  -2   12.80    0.44
   5  -6  -2   12.42    0.62
  -5   6   2   12.67    0.41
  -5   6   2   11.93    0.43
   4  -6  -2    9.71    0.40
   4  -6  -2    9.72    0.36
   4  -6  -2    9.97    0.51
   4  -6  -2   10.09    0.36
  -4   6   2    9.97    0.34
  -4   6   2    9.50    0.34
  -4   6   2   10.31    0.38
   3  -6  -2    3.21    0.19
   3  -6  -2    3.31    0.16
   3  -6  -2    3.03    0.21
   3  -6  -2    3.31    0.19
   3  -6  -2    3.42    0.33
  -3   6   2    3.07    0.20
  -3   6   2    3.39    0.18
  -3   6   2    3.26    0.20
   2  -6  -2    8.55    0.26
   2  -6  -2    8.79    0.29
   2  -6  -2    9.31    0.32
   2  -6  -2    9.08    0.45
  -2   6   2    8.73    0.34
  -2   6   2    8.79    0.35
  -2   6   2    8.91    0.33
   1  -6  -2    0.89    0.15
   1  -6  -2    1.28    0.13
   1  -6  -2    1.24    0.10
   1  -6  -2    1.15    0.10
   1  -6  -2    1.25    0.13
  -1   6   2    0.96    0.12
  -1   6   2    1.23    0.13
   0  -6  -2    3.03    0.17
   0  -6  -2    3.07    0.25
   0  -6  -2    3.38    0.19
   0  -6  -2    3.08    0.17
   0  -6  -2    3.26    0.15
   0  -6  -2    2.94    0.13
   0   6   2    2.96    0.12
   0   6   2    2.73    0.18
   0   6   2    3.14    0.17
  -1  -6  -2    1.00    0.07
  -1  -6  -2    1.21    0.12
  -1  -6  -2    1.03    0.11
  -1  -6  -2    0.98    0.10
  -1  -6  -2    1.20    0.10
  -1  -6  -2    0.94    0.10
   1   6   2    0.83    0.10
   1   6   2    0.81    0.13
   1   6   2    1.16    0.07
   1   6   2    0.89    0.11
  -2  -6  -2   15.69    0.42
  -2  -6  -2   15.57    0.40
  -2  -6  -2   16.07    0.41
  -2  -6  -2   15.91    0.39
  -2  -6  -2   15.96    0.44
   2   6   2   15.59    0.40
   2   6   2   15.95    0.34
   2   6   2   16.00    0.54
   2   6   2   16.06    0.45
   2   6   2   15.51    0.41
  -3  -6  -2    2.80    0.12
  -3  -6  -2    2.85    0.14
  -3  -6  -2    2.91    0.17
  -3  -6  -2    2.97    0.16
  -3  -6  -2    2.91    0.16
  -3  -6  -2    2.89    0.14
   3   6   2    3.06    0.17
   3   6   2    2.93    0.13
   3   6   2    2.95    0.12
   3   6   2    3.11    0.14
  -4  -6  -2   -0.01    0.04
  -4  -6  -2   -0.01    0.03
  -4  -6  -2    0.05    0.04
  -4  -6  -2    0.00    0.04
  -4  -6  -2    0.03    0.06
  -4  -6  -2    0.01    0.02
   4   6   2    0.03    0.04
   4   6   2    0.01    0.03
   4   6   2   -0.01    0.03
   4   6   2   -0.02    0.04
  -5  -6  -2    3.35    0.18
  -5  -6  -2    3.56    0.13
  -5  -6  -2    3.71    0.21
  -5  -6  -2    3.16    0.19
   5   6   2    3.40    0.13
   5   6   2    3.37    0.19
   5   6   2    3.46    0.13
  -6  -6  -2   12.89    0.29
  -6  -6  -2   12.97    0.40
  -6  -6  -2   12.71    0.41
  -6  -6  -2   12.98    0.29
  -6  -6  -2   13.17    0.43
   6   6   2   12.30    0.28
   6   6   2   13.47    0.42
   6   6   2   13.28    0.29
  -7  -6  -2    0.95    0.13
  -7  -6  -2    1.32    0.17
  -7  -6  -2    1.02    0.14
   7   6   2    1.04    0.13
  -8  -6  -2    0.76    0.14
  -8  -6  -2    0.85    0.14
  -8  -6  -2    0.57    0.11
   8   6   2    0.65    0.15
   8   6   2    0.91    0.13
  -9  -6  -2    0.13    0.11
  -9  -6  -2    0.04    0.08
  -9  -6  -2    0.04    0.08
   9   6   2    0.00    0.09
   9   6   2    0.00    0.07
 -10  -6  -2    1.61    0.21
 -10  -6  -2    1.64    0.22
 -10  -6  -2    1.78    0.23
  10   6   2    1.57    0.18
  10   6   2    1.27    0.22
  10   6   2    1.77    0.24
 -11  -6  -2    0.43    0.14
 -11  -6  -2    0.70    0.16
 -11  -6  -2    0.25    0.15
  11   6   2    0.76    0.19
  11   6   2    0.85    0.17
  11   6   2    0.37    0.15
 -12  -6  -2    0.39    0.18
 -12  -6  -2    0.19    0.14
 -12  -6  -2    0.31    0.13
   9  -7  -2    0.00    0.12
  -9   7   2    0.12    0.12
   8  -7  -2   -0.05    0.12
   8  -7  -2    0.29    0.15
  -8   7   2    0.00    0.10
   7  -7  -2   -0.02    0.10
   7  -7  -2   -0.29    0.19
   7  -7  -2   -0.02    0.11
  -7   7   2    0.04    0.10
  -7   7   2    0.11    0.09
   6  -7  -2    5.12    0.33
   6  -7  -2    5.13    0.29
   6  -7  -2    4.61    0.30
   6  -7  -2    4.87    0.48
  -6   7   2    4.22    0.28
  -6   7   2    4.43    0.26
   5  -7  -2    1.23    0.18
   5  -7  -2    1.19    0.25
   5  -7  -2    1.75    0.19
   5  -7  -2    1.37    0.17
  -5   7   2    1.51    0.16
  -5   7   2    1.36    0.17
   4  -7  -2    4.06    0.27
   4  -7  -2    4.06    0.24
   4  -7  -2    3.98    0.39
   4  -7  -2    3.88    0.19
   4  -7  -2    3.77    0.24
  -4   7   2    3.55    0.23
  -4   7   2    3.63    0.25
  -4   7   2    4.07    0.21
   3  -7  -2    0.22    0.08
   3  -7  -2    0.05    0.15
   3  -7  -2    0.32    0.09
   3  -7  -2    0.17    0.08
   3  -7  -2    0.29    0.10
  -3   7   2    0.20    0.07
  -3   7   2    0.07    0.09
  -3   7   2    0.13    0.08
   2  -7  -2    0.73    0.12
   2  -7  -2    0.48    0.16
   2  -7  -2    0.46    0.10
   2  -7  -2    0.75    0.10
   2  -7  -2    0.62    0.09
  -2   7   2    0.38    0.11
  -2   7   2    0.76    0.12
  -2   7   2    0.60    0.12
   1  -7  -2   15.26    0.46
   1  -7  -2   15.43    0.39
   1  -7  -2   15.40    0.47
   1  -7  -2   15.85    0.61
   1  -7  -2   15.15    0.41
  -1   7   2   15.60    0.50
  -1   7   2   15.36    0.47
   0  -7  -2    1.71    0.13
   0  -7  -2    1.83    0.15
   0  -7  -2    1.90    0.11
   0  -7  -2    1.67    0.14
   0  -7  -2    1.89    0.15
   0   7   2    1.80    0.14
   0   7   2    1.79    0.17
  -1  -7  -2    0.63    0.09
  -1  -7  -2    0.66    0.10
  -1  -7  -2    0.57    0.10
  -1  -7  -2    0.54    0.08
   1   7   2    0.64    0.11
   1   7   2    0.64    0.10
   1   7   2    0.54    0.05
  -2  -7  -2    1.10    0.12
  -2  -7  -2    1.17    0.11
  -2  -7  -2    1.08    0.12
  -2  -7  -2    1.11    0.11
   2   7   2    1.01    0.06
   2   7   2    1.06    0.13
   2   7   2    1.16    0.12
  -3  -7  -2    1.32    0.10
  -3  -7  -2    1.07    0.13
  -3  -7  -2    1.43    0.12
  -3  -7  -2    1.37    0.12
  -3  -7  -2    1.41    0.14
   3   7   2    1.31    0.11
   3   7   2    1.38    0.15
   3   7   2    1.34    0.08
  -4  -7  -2    1.90    0.10
  -4  -7  -2    1.99    0.12
  -4  -7  -2    2.20    0.13
  -4  -7  -2    2.30    0.17
  -4  -7  -2    2.01    0.15
   4   7   2    2.17    0.13
   4   7   2    2.24    0.11
   4   7   2    1.99    0.17
  -5  -7  -2    5.70    0.27
  -5  -7  -2    6.13    0.27
  -5  -7  -2    5.66    0.20
  -5  -7  -2    6.02    0.20
   5   7   2    5.75    0.27
   5   7   2    5.99    0.20
  -6  -7  -2    0.00    0.08
  -6  -7  -2    0.02    0.04
  -6  -7  -2   -0.01    0.03
  -6  -7  -2    0.03    0.07
   6   7   2    0.07    0.03
   6   7   2    0.08    0.07
  -7  -7  -2    0.66    0.05
  -7  -7  -2    0.67    0.13
  -7  -7  -2    0.77    0.05
  -7  -7  -2    0.52    0.11
  -7  -7  -2    0.60    0.12
   7   7   2    0.68    0.12
  -8  -7  -2    1.98    0.22
  -8  -7  -2    1.94    0.20
  -8  -7  -2    1.56    0.18
   8   7   2    1.62    0.18
  -9  -7  -2    0.70    0.14
  -9  -7  -2    1.01    0.17
  -9  -7  -2    1.28    0.20
   9   7   2    1.12    0.16
   9   7   2    0.84    0.18
 -10  -7  -2    0.02    0.10
 -10  -7  -2    0.10    0.13
 -10  -7  -2   -0.08    0.10
  10   7   2    0.16    0.09
  10   7   2    0.06    0.12
  10   7   2    0.04    0.08
 -11  -7  -2    0.37    0.15
 -11  -7  -2    0.34    0.13
 -11  -7  -2    0.40    0.15
  11   7   2    0.30    0.12
  11   7   2    0.06    0.14
  11   7   2    0.04    0.13
 -12  -7  -2   -0.12    0.10
 -12  -7  -2   -0.02    0.10
 -12  -7  -2   -0.05    0.13
   8  -8  -2   -0.17    0.13
   8  -8  -2   -0.03    0.13
  -8   8   2    0.00    0.10
   7  -8  -2    0.20    0.12
   7  -8  -2   -0.02    0.12
  -7   8   2    0.13    0.11
   6  -8  -2    0.51    0.16
   6  -8  -2    0.47    0.14
   6  -8  -2    0.42    0.14
   6  -8  -2    0.35    0.23
  -6   8   2    0.37    0.12
  -6   8   2    0.33    0.12
   5  -8  -2    1.51    0.27
   5  -8  -2    1.59    0.19
   5  -8  -2    1.79    0.23
   5  -8  -2    1.74    0.19
  -5   8   2    1.41    0.18
  -5   8   2    1.31    0.16
   4  -8  -2    0.30    0.18
   4  -8  -2    0.37    0.12
   4  -8  -2    0.42    0.11
   4  -8  -2    0.43    0.10
   4  -8  -2    0.38    0.14
  -4   8   2    0.69    0.11
  -4   8   2    0.48    0.13
   3  -8  -2    1.57    0.25
   3  -8  -2    1.52    0.15
   3  -8  -2    1.39    0.18
   3  -8  -2    1.41    0.17
   3  -8  -2    1.82    0.15
  -3   8   2    1.59    0.19
  -3   8   2    1.80    0.14
   2  -8  -2    4.20    0.24
   2  -8  -2    4.19    0.36
   2  -8  -2    3.82    0.25
   2  -8  -2    4.07    0.20
   2  -8  -2    4.41    0.21
  -2   8   2    3.94    0.25
  -2   8   2    4.16    0.28
   1  -8  -2    2.00    0.18
   1  -8  -2    1.45    0.21
   1  -8  -2    1.71    0.15
   1  -8  -2    1.70    0.18
   1  -8  -2    1.65    0.12
  -1   8   2    1.78    0.20
  -1   8   2    1.59    0.18
   0  -8  -2    0.13    0.08
   0  -8  -2   -0.08    0.06
   0  -8  -2   -0.01    0.04
   0  -8  -2   -0.04    0.07
   0   8   2    0.07    0.07
   0   8   2    0.02    0.08
  -1  -8  -2    4.97    0.24
  -1  -8  -2    4.47    0.22
  -1  -8  -2    4.32    0.22
  -1  -8  -2    5.08    0.26
   1   8   2    4.67    0.24
   1   8   2    4.71    0.27
  -2  -8  -2    3.23    0.19
  -2  -8  -2    3.16    0.17
  -2  -8  -2    3.73    0.20
  -2  -8  -2    3.42    0.20
   2   8   2    3.20    0.19
   2   8   2    3.06    0.22
  -3  -8  -2    6.82    0.29
  -3  -8  -2    6.90    0.26
  -3  -8  -2    6.66    0.24
  -3  -8  -2    7.09    0.29
  -3  -8  -2    6.87    0.27
   3   8   2    6.77    0.27
   3   8   2    6.75    0.31
   3   8   2    6.56    0.15
  -4  -8  -2    5.76    0.28
  -4  -8  -2    5.89    0.23
  -4  -8  -2    6.05    0.29
  -4  -8  -2    5.95    0.24
  -4  -8  -2    6.20    0.20
   4   8   2    5.75    0.17
   4   8   2    5.67    0.29
   4   8   2    5.70    0.23
  -5  -8  -2    2.62    0.15
  -5  -8  -2    2.63    0.20
  -5  -8  -2    2.42    0.09
  -5  -8  -2    2.69    0.15
  -5  -8  -2    2.46    0.21
   5   8   2    2.63    0.14
   5   8   2    2.70    0.21
  -6  -8  -2    1.66    0.11
  -6  -8  -2    1.52    0.17
  -6  -8  -2    1.46    0.19
   6   8   2    1.64    0.17
  -7  -8  -2    1.90    0.20
  -7  -8  -2    2.33    0.11
  -7  -8  -2    1.93    0.22
   7   8   2    2.13    0.20
  -8  -8  -2    0.91    0.15
  -8  -8  -2    0.74    0.15
  -8  -8  -2    1.09    0.20
   8   8   2    1.25    0.17
  -9  -8  -2    0.16    0.10
  -9  -8  -2    0.20    0.13
  -9  -8  -2    0.10    0.10
   9   8   2    0.22    0.11
   9   8   2    0.03    0.11
 -10  -8  -2    0.22    0.13
 -10  -8  -2    0.06    0.11
 -10  -8  -2    0.13    0.13
  10   8   2    0.06    0.12
  10   8   2   -0.03    0.09
 -11  -8  -2   -0.01    0.12
 -11  -8  -2    0.02    0.11
 -11  -8  -2   -0.18    0.11
   7  -9  -2   -0.16    0.12
   6  -9  -2    0.01    0.12
   6  -9  -2    0.17    0.13
   5  -9  -2    1.50    0.21
   5  -9  -2    1.37    0.18
   5  -9  -2    1.22    0.27
   5  -9  -2    1.59    0.24
  -5   9   2    1.79    0.23
   4  -9  -2    2.14    0.25
   4  -9  -2    1.75    0.29
   4  -9  -2    2.64    0.25
   4  -9  -2    2.38    0.20
  -4   9   2    2.81    0.25
  -4   9   2    2.58    0.20
   3  -9  -2    1.85    0.27
   3  -9  -2    2.00    0.17
   3  -9  -2    2.10    0.21
   3  -9  -2    2.39    0.18
   3  -9  -2    1.92    0.23
  -3   9   2    2.50    0.22
  -3   9   2    2.25    0.17
   2  -9  -2    0.00    0.09
   2  -9  -2   -0.06    0.08
   2  -9  -2   -0.12    0.13
   2  -9  -2    0.17    0.09
   2  -9  -2   -0.05    0.06
  -2   9   2   -0.05    0.08
  -2   9   2   -0.02    0.10
  -2   9   2    0.06    0.06
   1  -9  -2   -0.10    0.05
   1  -9  -2   -0.06    0.07
   1  -9  -2    0.00    0.12
   1  -9  -2    0.01    0.08
   1  -9  -2   -0.06    0.07
  -1   9   2    0.07    0.09
  -1   9   2   -0.07    0.09
   0  -9  -2    2.10    0.10
   0  -9  -2    2.36    0.19
   0  -9  -2    1.96    0.17
   0  -9  -2    2.00    0.20
   0   9   2    2.21    0.23
   0   9   2    2.15    0.21
  -1  -9  -2    1.01    0.14
  -1  -9  -2    1.28    0.16
  -1  -9  -2    0.95    0.13
   1   9   2    0.90    0.14
   1   9   2    1.05    0.16
  -2  -9  -2    0.54    0.10
  -2  -9  -2    0.72    0.12
  -2  -9  -2    0.56    0.12
   2   9   2    0.63    0.11
   2   9   2    0.52    0.12
  -3  -9  -2    4.17    0.24
  -3  -9  -2    4.08    0.23
  -3  -9  -2    3.72    0.23
  -3  -9  -2    4.10    0.20
  -3  -9  -2    4.26    0.22
   3   9   2    4.41    0.28
   3   9   2    4.31    0.23
  -4  -9  -2    0.07    0.07
  -4  -9  -2    0.08    0.05
  -4  -9  -2    0.05    0.07
  -4  -9  -2    0.08    0.10
   4   9   2    0.01    0.06
   4   9   2    0.03    0.08
  -5  -9  -2   -0.04    0.09
  -5  -9  -2    0.04    0.08
  -5  -9  -2    0.04    0.06
   5   9   2    0.14    0.10
  -6  -9  -2    1.15    0.17
  -6  -9  -2    0.91    0.10
  -6  -9  -2    0.85    0.16
   6   9   2    0.84    0.15
  -7  -9  -2    1.99    0.12
  -7  -9  -2    2.26    0.25
  -7  -9  -2    2.15    0.23
   7   9   2    2.18    0.23
  -8  -9  -2    0.02    0.09
  -8  -9  -2   -0.11    0.09
   8   9   2   -0.23    0.07
  -9  -9  -2    0.42    0.14
  -9  -9  -2    0.54    0.16
   9   9   2    0.62    0.14
 -10  -9  -2    0.02    0.11
 -10  -9  -2    0.05    0.13
 -11  -9  -2    0.17    0.16
 -11  -9  -2    0.10    0.12
   6 -10  -2   -0.13    0.14
   6 -10  -2    0.12    0.15
   5 -10  -2    0.20    0.14
   5 -10  -2    0.27    0.15
   4 -10  -2    2.41    0.26
   4 -10  -2    1.81    0.30
   4 -10  -2    2.37    0.28
  -4  10   2    1.98    0.25
   3 -10  -2    0.12    0.09
   3 -10  -2    0.16    0.17
   3 -10  -2    0.04    0.09
   3 -10  -2    0.07    0.11
  -3  10   2    0.00    0.10
   2 -10  -2   -0.03    0.09
   2 -10  -2    0.03    0.09
   2 -10  -2    0.15    0.13
   2 -10  -2    0.08    0.09
  -2  10   2   -0.05    0.08
  -2  10   2   -0.09    0.09
   1 -10  -2    3.59    0.23
   1 -10  -2    3.31    0.26
   1 -10  -2    4.04    0.28
  -1  10   2    3.44    0.27
  -1  10   2    4.04    0.32
   0 -10  -2   -0.03    0.08
   0 -10  -2    0.03    0.09
   0 -10  -2    0.05    0.09
   0  10   2   -0.03    0.09
   0  10   2    0.03    0.10
  -1 -10  -2    0.75    0.13
  -1 -10  -2    0.61    0.12
  -1 -10  -2    0.49    0.12
   1  10   2    0.80    0.17
   1  10   2    0.68    0.13
  -2 -10  -2    5.36    0.28
  -2 -10  -2    5.19    0.26
  -2 -10  -2    5.35    0.29
   2  10   2    4.59    0.30
   2  10   2    4.89    0.27
  -3 -10  -2    0.07    0.07
  -3 -10  -2    0.20    0.11
  -3 -10  -2    0.02    0.08
  -3 -10  -2    0.09    0.09
   3  10   2   -0.04    0.07
   3  10   2   -0.04    0.09
  -4 -10  -2    0.31    0.09
  -4 -10  -2    0.33    0.11
  -4 -10  -2    0.53    0.09
  -4 -10  -2    0.53    0.14
   4  10   2    0.37    0.12
  -5 -10  -2    0.26    0.12
  -5 -10  -2    0.46    0.13
  -5 -10  -2    0.29    0.08
   5  10   2    0.13    0.10
  -6 -10  -2    0.10    0.11
  -6 -10  -2    0.00    0.06
  -6 -10  -2   -0.10    0.07
   6  10   2   -0.03    0.09
  -7 -10  -2    0.49    0.16
  -7 -10  -2    0.48    0.08
  -7 -10  -2    0.42    0.14
   7  10   2    0.58    0.15
  -8 -10  -2    0.03    0.09
  -8 -10  -2    0.01    0.12
   8  10   2   -0.10    0.10
  -9 -10  -2   -0.06    0.12
  -9 -10  -2    0.14    0.13
   9  10   2   -0.02    0.11
 -10 -10  -2    0.35    0.16
 -10 -10  -2    0.18    0.13
   5 -11  -2    0.07    0.14
   4 -11  -2   -0.17    0.13
   3 -11  -2    0.17    0.13
   3 -11  -2    0.03    0.12
  -3  11   2    0.12    0.12
   2 -11  -2    0.18    0.12
   2 -11  -2    0.09    0.10
   2 -11  -2    0.20    0.12
  -2  11   2    0.28    0.14
  -2  11   2    0.04    0.14
   1 -11  -2   -0.03    0.09
   1 -11  -2   -0.08    0.09
   1 -11  -2    0.01    0.09
  -1  11   2   -0.12    0.09
  -1  11   2   -0.05    0.13
   0 -11  -2    0.05    0.09
   0 -11  -2   -0.03    0.10
   0 -11  -2    0.04    0.10
   0  11   2   -0.17    0.09
   0  11   2   -0.08    0.08
  -1 -11  -2   -0.01    0.10
  -1 -11  -2    0.01    0.09
  -1 -11  -2   -0.07    0.08
   1  11   2    0.08    0.09
   1  11   2   -0.04    0.11
  -2 -11  -2    0.20    0.11
  -2 -11  -2    0.27    0.12
  -2 -11  -2    0.39    0.11
   2  11   2    0.35    0.14
   2  11   2    0.47    0.12
  -3 -11  -2    1.69    0.19
  -3 -11  -2    1.71    0.22
  -3 -11  -2    1.36    0.16
  -3 -11  -2    1.61    0.21
   3  11   2    1.43    0.21
  -4 -11  -2    1.43    0.17
  -4 -11  -2    1.32    0.20
  -4 -11  -2    1.45    0.19
   4  11   2    1.44    0.21
  -5 -11  -2    0.54    0.12
  -5 -11  -2    0.41    0.13
  -5 -11  -2    0.21    0.13
   5  11   2    0.48    0.15
  -6 -11  -2    0.03    0.07
  -6 -11  -2    0.17    0.12
  -6 -11  -2    0.03    0.12
   6  11   2   -0.05    0.10
  -7 -11  -2    0.10    0.13
  -7 -11  -2    0.09    0.07
  -7 -11  -2    0.03    0.11
   7  11   2    0.11    0.12
  -8 -11  -2    0.44    0.16
  -8 -11  -2    0.35    0.16
   8  11   2    0.37    0.15
  -9 -11  -2   -0.07    0.11
  -9 -11  -2   -0.01    0.12
   4 -12  -2    0.05    0.16
   3 -12  -2   -0.03    0.15
   2 -12  -2    1.14    0.22
   1 -12  -2    0.05    0.13
   1 -12  -2    0.00    0.09
  -1  12   2   -0.09    0.11
   0 -12  -2    0.03    0.11
   0 -12  -2   -0.04    0.10
   0  12   2    0.13    0.13
  -1 -12  -2    0.06    0.12
  -1 -12  -2    0.27    0.12
  -1 -12  -2    0.28    0.13
   1  12   2    0.03    0.14
  -2 -12  -2    0.03    0.10
  -2 -12  -2   -0.07    0.09
  -2 -12  -2    0.20    0.12
  -2 -12  -2   -0.10    0.09
   2  12   2    0.08    0.14
  -3 -12  -2    0.98    0.16
  -3 -12  -2    0.98    0.18
  -3 -12  -2    0.92    0.18
   3  12   2    1.13    0.21
  -4 -12  -2    1.37    0.18
  -4 -12  -2    1.29    0.20
  -4 -12  -2    1.39    0.22
   4  12   2    1.66    0.24
  -5 -12  -2    0.78    0.19
  -5 -12  -2    0.66    0.16
  -5 -12  -2    1.03    0.15
   5  12   2    0.61    0.18
  -6 -12  -2    0.33    0.15
  -6 -12  -2    0.47    0.16
  -6 -12  -2    0.23    0.10
   6  12   2    0.39    0.16
  -7 -12  -2    0.10    0.14
  -7 -12  -2    0.14    0.14
   7  12   2    0.13    0.14
  -8 -12  -2    0.06    0.12
  -8 -12  -2    0.29    0.16
   1 -13  -2    0.00    0.11
   1 -13  -2    0.08    0.14
   0 -13  -2   -0.04    0.13
   0 -13  -2    0.18    0.13
  -1 -13  -2    0.08    0.13
  -1 -13  -2    0.39    0.14
  -2 -13  -2   -0.02    0.11
  -2 -13  -2   -0.11    0.10
  -2 -13  -2   -0.04    0.10
  -3 -13  -2   -0.05    0.10
  -3 -13  -2    0.02    0.10
  -4 -13  -2    0.44    0.17
  -4 -13  -2    0.18    0.13
  -5 -13  -2    0.43    0.16
  -5 -13  -2    0.45    0.15
  -6 -13  -2    0.12    0.14
  -6 -13  -2    0.22    0.15
  -7 -13  -2    0.29    0.16
  -7 -13  -2    0.14    0.14
  -6 -12   3    0.34    0.17
  -5 -12   3    0.79    0.22
  -5 -12   3    0.71    0.18
  -4 -12   3    0.45    0.18
  -4 -12   3    0.41    0.16
  -3 -12   3    0.23    0.14
  -3 -12   3    0.56    0.19
  -2 -12   3    0.02    0.11
  -2 -12   3   -0.20    0.09
  -2 -12   3   -0.07    0.13
  -1 -12   3    0.35    0.15
  -1 -12   3    0.56    0.20
  -1 -12   3    0.48    0.16
   0 -12   3   -0.03    0.11
   0 -12   3    0.07    0.12
   0 -12   3    0.09    0.15
   1 -12   3   -0.14    0.14
   1 -12   3    0.04    0.12
   1 -12   3    0.22    0.15
  -7 -11   3    0.69    0.18
  -7 -11   3    0.34    0.17
  -6 -11   3    1.93    0.18
  -6 -11   3    1.74    0.25
  -6 -11   3    1.73    0.27
  -5 -11   3    0.36    0.12
  -5 -11   3    0.46    0.16
  -5 -11   3    0.26    0.17
  -4 -11   3    2.09    0.21
  -4 -11   3    1.96    0.24
  -4 -11   3    2.65    0.31
  -3 -11   3    0.04    0.10
  -3 -11   3    0.18    0.14
  -3 -11   3    0.14    0.12
  -2 -11   3    0.01    0.09
  -2 -11   3    0.03    0.13
  -2 -11   3   -0.06    0.09
  -2 -11   3   -0.01    0.10
  -1 -11   3    0.07    0.11
  -1 -11   3    0.09    0.14
  -1 -11   3   -0.14    0.08
   0 -11   3    0.12    0.11
   0 -11   3    0.27    0.16
   0 -11   3    0.11    0.12
  -1  11  -3    0.47    0.16
   1 -11   3    1.21    0.22
   1 -11   3    0.67    0.18
  -2  11  -3   -0.09    0.12
   2 -11   3   -0.27    0.12
   2 -11   3    0.34    0.17
   3 -11   3    0.35    0.17
   3 -11   3    0.22    0.17
   4 -11   3    0.17    0.17
   4 -11   3    0.27    0.17
  -9 -10   3   -0.06    0.14
  -9 -10   3   -0.11    0.11
  -8 -10   3    0.08    0.14
  -8 -10   3    0.15    0.13
  -7 -10   3   -0.13    0.12
  -7 -10   3    0.04    0.11
   6  10  -3    0.50    0.17
  -6 -10   3    0.68    0.16
  -6 -10   3    0.76    0.19
  -6 -10   3    0.48    0.10
   5  10  -3    0.00    0.13
  -5 -10   3    0.00    0.08
  -5 -10   3    0.03    0.14
  -5 -10   3    0.09    0.11
   4  10  -3   -0.14    0.11
  -4 -10   3    0.10    0.12
  -4 -10   3    0.09    0.13
  -4 -10   3    0.02    0.08
   3  10  -3    0.10    0.14
  -3 -10   3    0.28    0.10
  -3 -10   3    0.31    0.15
  -3 -10   3    0.12    0.09
  -3 -10   3    0.23    0.11
   2  10  -3    0.43    0.17
  -2 -10   3    0.72    0.14
  -2 -10   3    0.69    0.15
  -2 -10   3    0.91    0.15
  -2 -10   3    0.69    0.17
   1  10  -3   -0.08    0.13
   1  10  -3   -0.10    0.08
  -1 -10   3   -0.03    0.08
  -1 -10   3    0.00    0.09
  -1 -10   3   -0.01    0.13
  -1 -10   3   -0.05    0.10
   0  10  -3    0.49    0.17
   0  10  -3    0.80    0.16
   0 -10   3    0.97    0.17
   0 -10   3    0.68    0.18
   0 -10   3    0.53    0.13
   0 -10   3    0.38    0.12
  -1  10  -3    0.25    0.15
  -1  10  -3    0.27    0.13
   1 -10   3    0.24    0.15
   1 -10   3    0.24    0.13
   1 -10   3    0.37    0.14
  -2  10  -3    1.51    0.22
  -2  10  -3    1.29    0.23
   2 -10   3    0.95    0.17
   2 -10   3    1.02    0.19
   2 -10   3    1.01    0.22
   2 -10   3    1.16    0.22
  -3  10  -3   -0.07    0.11
   3 -10   3   -0.08    0.13
   3 -10   3    0.15    0.17
   3 -10   3    0.12    0.15
   3 -10   3    0.02    0.12
   4 -10   3    0.97    0.23
   4 -10   3    0.66    0.20
   5 -10   3   -0.25    0.13
   5 -10   3   -0.16    0.15
 -10  -9   3    0.56    0.18
 -10  -9   3    0.37    0.15
 -10  -9   3    0.37    0.17
  -9  -9   3    0.17    0.12
  -9  -9   3    0.03    0.11
  -9  -9   3    0.02    0.15
   8   9  -3    0.35    0.15
  -8  -9   3    0.35    0.16
  -8  -9   3    0.07    0.11
   7   9  -3    0.35    0.15
  -7  -9   3    0.48    0.16
  -7  -9   3    0.33    0.13
   6   9  -3    1.23    0.21
  -6  -9   3    1.00    0.12
  -6  -9   3    0.71    0.17
  -6  -9   3    0.99    0.17
   5   9  -3   12.24    0.54
  -5  -9   3   11.13    0.37
  -5  -9   3   11.51    0.48
  -5  -9   3   11.69    0.46
   4   9  -3   20.14    0.70
  -4  -9   3   19.74    0.65
  -4  -9   3   18.99    0.52
  -4  -9   3   19.29    0.54
  -4  -9   3   19.15    0.61
   3   9  -3   14.13    0.58
  -3  -9   3   14.16    0.46
  -3  -9   3   13.72    0.49
  -3  -9   3   14.15    0.52
  -3  -9   3   13.76    0.44
   2   9  -3    1.86    0.19
   2   9  -3    2.39    0.27
  -2  -9   3    2.14    0.23
  -2  -9   3    2.10    0.19
  -2  -9   3    1.84    0.20
  -2  -9   3    2.55    0.20
   1   9  -3    0.02    0.08
   1   9  -3   -0.14    0.08
  -1  -9   3   -0.04    0.08
  -1  -9   3    0.12    0.09
  -1  -9   3   -0.03    0.11
  -1  -9   3   -0.05    0.08
   0   9  -3    0.09    0.09
   0   9  -3    0.11    0.12
   0  -9   3    0.16    0.10
   0  -9   3    0.01    0.08
   0  -9   3    0.04    0.11
  -1   9  -3    0.70    0.16
  -1   9  -3    0.55    0.14
   1  -9   3    0.75    0.15
   1  -9   3    0.66    0.16
   1  -9   3    0.61    0.14
   1  -9   3    0.55    0.16
  -2   9  -3    0.42    0.14
  -2   9  -3    0.42    0.16
   2  -9   3    0.45    0.16
   2  -9   3    0.46    0.12
   2  -9   3    0.41    0.17
   2  -9   3    0.63    0.16
  -3   9  -3    0.95    0.19
  -3   9  -3    0.63    0.16
   3  -9   3    0.92    0.20
   3  -9   3    0.70    0.15
   3  -9   3    0.58    0.20
   3  -9   3    1.15    0.21
  -4   9  -3    0.87    0.19
  -4   9  -3    0.94    0.19
   4  -9   3    1.19    0.19
   4  -9   3    1.09    0.21
   4  -9   3    1.63    0.26
   4  -9   3    0.78    0.24
   5  -9   3    0.54    0.25
   5  -9   3    0.95    0.21
   5  -9   3    0.97    0.18
   5  -9   3    0.56    0.20
   6  -9   3    0.02    0.11
   6  -9   3   -0.06    0.13
   7  -9   3   -0.15    0.15
 -10  -8   3    0.10    0.12
 -10  -8   3    0.34    0.14
 -10  -8   3    0.22    0.15
   9   8  -3    0.11    0.12
  -9  -8   3    0.05    0.11
  -9  -8   3    0.06    0.13
  -9  -8   3   -0.01    0.08
   8   8  -3    0.09    0.10
  -8  -8   3    0.10    0.10
  -8  -8   3    0.07    0.09
  -8  -8   3    0.12    0.12
   7   8  -3    0.05    0.11
  -7  -8   3    0.04    0.07
  -7  -8   3   -0.02    0.04
  -7  -8   3   -0.14    0.08
  -7  -8   3   -0.17    0.08
   6   8  -3    0.46    0.14
  -6  -8   3    0.21    0.11
  -6  -8   3    0.27    0.13
  -6  -8   3    0.23    0.07
  -6  -8   3    0.20    0.07
   5   8  -3    0.94    0.17
  -5  -8   3    1.10    0.12
  -5  -8   3    0.94    0.15
  -5  -8   3    1.03    0.18
   4   8  -3    2.77    0.25
  -4  -8   3    2.28    0.24
  -4  -8   3    2.44    0.23
  -4  -8   3    2.57    0.18
   3   8  -3    6.73    0.29
   3   8  -3    6.71    0.36
  -3  -8   3    6.75    0.33
  -3  -8   3    6.83    0.28
  -3  -8   3    6.75    0.29
  -3  -8   3    7.06    0.32
   2   8  -3    0.00    0.07
   2   8  -3   -0.10    0.09
  -2  -8   3    0.09    0.08
  -2  -8   3    0.15    0.12
  -2  -8   3    0.16    0.09
  -2  -8   3    0.10    0.08
  -2  -8   3   -0.10    0.06
   1   8  -3   11.41    0.41
   1   8  -3   12.40    0.50
  -1  -8   3   12.13    0.42
  -1  -8   3   11.82    0.41
  -1  -8   3   11.71    0.44
  -1  -8   3   12.10    0.42
   0   8  -3    4.12    0.26
   0   8  -3    3.73    0.29
   0  -8   3    4.12    0.25
   0  -8   3    3.72    0.25
   0  -8   3    3.83    0.25
  -1   8  -3    1.26    0.19
  -1   8  -3    1.48    0.18
   1  -8   3    1.14    0.19
   1  -8   3    1.18    0.17
   1  -8   3    1.26    0.18
   1  -8   3    1.37    0.17
  -2   8  -3    4.03    0.30
  -2   8  -3    4.03    0.26
   2  -8   3    3.87    0.27
   2  -8   3    3.85    0.25
   2  -8   3    3.85    0.28
   2  -8   3    3.61    0.35
  -3   8  -3    0.14    0.12
  -3   8  -3    0.30    0.11
   3  -8   3    0.24    0.16
   3  -8   3    0.20    0.12
   3  -8   3    0.31    0.11
  -4   8  -3    0.12    0.11
  -4   8  -3    0.28    0.14
   4  -8   3   -0.05    0.16
   4  -8   3    0.36    0.14
   4  -8   3    0.29    0.12
  -5   8  -3    2.32    0.25
   5  -8   3    2.92    0.31
   5  -8   3    1.87    0.31
   5  -8   3    2.54    0.25
   6  -8   3   -0.45    0.20
   6  -8   3    0.07    0.14
   6  -8   3   -0.08    0.10
   7  -8   3    0.09    0.14
   8  -8   3    0.50    0.20
 -11  -7   3    0.05    0.13
 -11  -7   3    0.02    0.12
 -11  -7   3    0.00    0.12
 -10  -7   3    0.21    0.15
 -10  -7   3    0.52    0.15
 -10  -7   3    0.47    0.15
   9   7  -3    0.44    0.15
  -9  -7   3    0.57    0.16
  -9  -7   3    0.65    0.17
  -9  -7   3    0.55    0.14
   8   7  -3    1.06    0.18
  -8  -7   3    0.98    0.17
  -8  -7   3    1.26    0.17
  -8  -7   3    1.28    0.20
   7   7  -3    0.01    0.09
  -7  -7   3    0.12    0.10
  -7  -7   3    0.10    0.03
  -7  -7   3    0.19    0.09
  -7  -7   3    0.10    0.11
   6   7  -3    0.50    0.13
  -6  -7   3    0.50    0.10
  -6  -7   3    0.54    0.07
  -6  -7   3    0.41    0.12
  -6  -7   3    0.44    0.11
   5   7  -3   -0.09    0.04
   5   7  -3    0.10    0.09
  -5  -7   3    0.02    0.07
  -5  -7   3    0.01    0.05
  -5  -7   3    0.10    0.05
  -5  -7   3    0.11    0.10
   4   7  -3   15.84    0.54
   4   7  -3   14.61    0.41
   4   7  -3   14.35    0.53
  -4  -7   3   14.02    0.46
  -4  -7   3   14.20    0.49
  -4  -7   3   14.54    0.42
  -4  -7   3   15.12    0.37
  -4  -7   3   15.14    0.41
   3   7  -3   20.69    0.65
   3   7  -3   20.75    0.67
   3   7  -3   19.91    0.54
  -3  -7   3   20.82    0.53
  -3  -7   3   20.36    0.56
  -3  -7   3   20.69    0.53
  -3  -7   3   20.64    0.54
  -3  -7   3   18.99    0.58
   2   7  -3   46.81    1.04
   2   7  -3   45.07    1.14
  -2  -7   3   48.04    1.05
  -2  -7   3   48.38    1.05
  -2  -7   3   48.37    1.09
  -2  -7   3   46.31    1.02
  -2  -7   3   47.53    1.03
   1   7  -3    1.68    0.19
   1   7  -3    1.47    0.15
  -1  -7   3    2.05    0.17
  -1  -7   3    1.70    0.16
  -1  -7   3    2.12    0.21
  -1  -7   3    1.44    0.15
  -1  -7   3    2.06    0.18
   0   7  -3   16.31    0.54
   0   7  -3   16.88    0.51
   0  -7   3   15.47    0.50
   0  -7   3   16.28    0.50
   0  -7   3   15.05    0.47
   0  -7   3   16.44    0.59
  -1   7  -3    4.84    0.29
  -1   7  -3    4.82    0.26
   1  -7   3    4.65    0.28
   1  -7   3    5.32    0.27
   1  -7   3    4.92    0.15
   1  -7   3    5.21    0.35
   1  -7   3    4.75    0.15
   1  -7   3    4.78    0.27
  -2   7  -3    0.08    0.10
  -2   7  -3    0.09    0.11
   2  -7   3    0.18    0.05
   2  -7   3    0.10    0.08
   2  -7   3    0.13    0.09
   2  -7   3    0.01    0.12
  -3   7  -3    6.03    0.34
  -3   7  -3    5.41    0.30
   3  -7   3    5.46    0.31
   3  -7   3    5.53    0.23
   3  -7   3    5.66    0.29
   3  -7   3    5.23    0.41
  -4   7  -3    3.90    0.30
  -4   7  -3    3.57    0.25
   4  -7   3    3.49    0.39
   4  -7   3    3.91    0.21
   4  -7   3    3.60    0.25
   4  -7   3    3.64    0.28
  -5   7  -3    3.42    0.26
   5  -7   3    3.70    0.26
   5  -7   3    3.61    0.30
   5  -7   3    3.45    0.22
   5  -7   3    3.10    0.35
  -6   7  -3    1.15    0.19
   6  -7   3    0.80    0.15
   6  -7   3    0.91    0.15
   6  -7   3    0.67    0.26
   6  -7   3    1.01    0.19
   7  -7   3    0.08    0.12
   7  -7   3   -0.03    0.09
   7  -7   3   -0.32    0.21
   7  -7   3    0.02    0.09
   8  -7   3    0.24    0.16
   8  -7   3    0.35    0.15
   9  -7   3   -0.12    0.14
 -11  -6   3    0.07    0.12
 -11  -6   3   -0.04    0.13
 -11  -6   3    0.10    0.12
  10   6  -3    0.21    0.12
  10   6  -3    0.44    0.15
 -10  -6   3    0.10    0.12
 -10  -6   3    0.33    0.14
 -10  -6   3    0.40    0.14
   9   6  -3    0.80    0.16
   9   6  -3    0.72    0.14
  -9  -6   3    0.73    0.16
  -9  -6   3    0.37    0.12
  -9  -6   3    0.68    0.15
   8   6  -3    0.07    0.07
   8   6  -3   -0.07    0.07
   8   6  -3    0.01    0.08
  -8  -6   3   -0.06    0.06
  -8  -6   3    0.12    0.10
  -8  -6   3    0.05    0.08
   7   6  -3    0.22    0.09
   7   6  -3    0.38    0.12
  -7  -6   3    0.18    0.09
  -7  -6   3    0.40    0.10
  -7  -6   3    0.50    0.12
   6   6  -3    0.89    0.11
   6   6  -3    0.63    0.13
  -6  -6   3    0.84    0.12
  -6  -6   3    0.75    0.07
  -6  -6   3    0.96    0.08
  -6  -6   3    0.87    0.15
  -6  -6   3    0.64    0.12
   5   6  -3    0.31    0.10
   5   6  -3    0.32    0.06
   5   6  -3    0.40    0.07
  -5  -6   3    0.26    0.09
  -5  -6   3    0.20    0.06
  -5  -6   3    0.37    0.06
  -5  -6   3    0.32    0.11
  -5  -6   3    0.28    0.06
   4   6  -3    1.32    0.09
   4   6  -3    1.26    0.16
   4   6  -3    1.17    0.14
   4   6  -3    1.22    0.11
  -4  -6   3    1.34    0.12
  -4  -6   3    1.23    0.11
  -4  -6   3    1.23    0.10
  -4  -6   3    1.27    0.14
  -4  -6   3    1.38    0.17
   3   6  -3   40.05    0.87
   3   6  -3   41.27    1.07
   3   6  -3   40.07    1.00
  -3  -6   3   41.60    0.88
  -3  -6   3   41.47    0.88
  -3  -6   3   40.92    0.87
  -3  -6   3   40.79    0.88
  -3  -6   3   38.37    0.92
  -3  -6   3   41.12    0.79
   2   6  -3   17.57    0.47
   2   6  -3   17.08    0.54
   2   6  -3   17.18    0.56
  -2  -6   3   16.94    0.50
  -2  -6   3   17.82    0.47
  -2  -6   3   17.30    0.46
  -2  -6   3   17.26    0.46
  -2  -6   3   18.13    0.48
   1   6  -3    9.37    0.39
   1   6  -3   10.47    0.38
   1   6  -3    9.44    0.33
  -1  -6   3    9.04    0.35
  -1  -6   3    9.56    0.32
  -1  -6   3    9.59    0.33
  -1  -6   3    9.42    0.32
  -1  -6   3    9.71    0.32
   0   6  -3    5.83    0.30
   0   6  -3    5.72    0.26
   0   6  -3    5.28    0.28
   0  -6   3    5.84    0.25
   0  -6   3    5.90    0.26
   0  -6   3    5.39    0.25
   0  -6   3    5.72    0.31
   0  -6   3    5.90    0.27
  -1   6  -3    4.98    0.25
  -1   6  -3    4.89    0.27
   1  -6   3    4.58    0.24
   1  -6   3    5.00    0.25
   1  -6   3    4.79    0.15
   1  -6   3    5.25    0.32
  -2   6  -3    1.50    0.16
  -2   6  -3    1.46    0.17
   2  -6   3    1.38    0.15
   2  -6   3    1.34    0.19
   2  -6   3    1.34    0.16
  -3   6  -3    7.11    0.33
  -3   6  -3    6.76    0.34
   3  -6   3    6.84    0.33
   3  -6   3    7.02    0.43
   3  -6   3    6.61    0.30
  -4   6  -3   15.65    0.53
  -4   6  -3   16.84    0.57
   4  -6   3   16.97    0.52
   4  -6   3   16.81    0.69
   4  -6   3   15.28    0.54
  -5   6  -3   12.17    0.46
   5  -6   3   11.49    0.43
   5  -6   3   12.45    0.42
   5  -6   3   11.78    0.62
   5  -6   3   12.50    0.49
  -6   6  -3    0.16    0.09
   6  -6   3    0.18    0.09
   6  -6   3    0.09    0.08
   6  -6   3    0.04    0.17
   6  -6   3    0.02    0.10
  -7   6  -3    0.61    0.14
   7  -6   3    0.83    0.15
   7  -6   3    0.69    0.14
   7  -6   3    0.33    0.21
   7  -6   3    0.18    0.12
   8  -6   3    0.01    0.11
   8  -6   3    0.06    0.10
   8  -6   3   -0.20    0.20
   9  -6   3    0.08    0.13
 -12  -5   3   -0.06    0.11
  11   5  -3    0.47    0.17
 -11  -5   3    0.40    0.15
 -11  -5   3    0.23    0.13
 -11  -5   3    0.41    0.16
  10   5  -3    0.81    0.17
  10   5  -3    0.22    0.12
  10   5  -3    0.43    0.14
 -10  -5   3    0.52    0.15
 -10  -5   3    0.61    0.16
 -10  -5   3    0.70    0.17
   9   5  -3    0.02    0.10
   9   5  -3    0.02    0.08
   9   5  -3    0.04    0.09
  -9  -5   3   -0.11    0.08
  -9  -5   3   -0.03    0.09
  -9  -5   3    0.06    0.09
   8   5  -3   -0.01    0.07
   8   5  -3   -0.10    0.07
   8   5  -3   -0.04    0.08
  -8  -5   3    0.09    0.09
  -8  -5   3   -0.02    0.08
  -8  -5   3    0.10    0.08
   7   5  -3    0.06    0.08
   7   5  -3    0.05    0.07
   7   5  -3    0.15    0.07
  -7  -5   3    0.08    0.07
  -7  -5   3    0.04    0.07
  -7  -5   3    0.06    0.08
   6   5  -3    0.27    0.04
   6   5  -3    0.23    0.09
   6   5  -3    0.29    0.04
   6   5  -3    0.28    0.08
  -6  -5   3    0.31    0.04
  -6  -5   3    0.25    0.08
  -6  -5   3    0.17    0.08
  -6  -5   3    0.38    0.10
  -6  -5   3    0.29    0.04
   5   5  -3    1.33    0.08
   5   5  -3    1.10    0.08
   5   5  -3    1.09    0.15
   5   5  -3    1.40    0.12
  -5  -5   3    1.17    0.12
  -5  -5   3    1.13    0.08
  -5  -5   3    1.41    0.15
  -5  -5   3    0.92    0.12
   4   5  -3    0.97    0.13
   4   5  -3    0.91    0.08
   4   5  -3    0.85    0.08
  -4  -5   3    0.82    0.11
  -4  -5   3    0.80    0.08
  -4  -5   3    0.98    0.10
  -4  -5   3    0.85    0.12
  -4  -5   3    1.02    0.09
   3   5  -3    2.83    0.14
   3   5  -3    3.01    0.20
   3   5  -3    3.06    0.12
   3   5  -3    3.05    0.20
  -3  -5   3    2.71    0.16
  -3  -5   3    2.98    0.15
  -3  -5   3    2.99    0.13
  -3  -5   3    3.10    0.19
  -3  -5   3    3.07    0.15
   2   5  -3   10.30    0.37
   2   5  -3   10.45    0.31
   2   5  -3   10.68    0.38
  -2  -5   3   10.19    0.32
  -2  -5   3   10.49    0.31
  -2  -5   3   10.70    0.32
  -2  -5   3   10.15    0.35
  -2  -5   3   10.63    0.31
   1   5  -3    0.59    0.09
   1   5  -3    0.34    0.09
   1   5  -3    0.38    0.09
  -1  -5   3    0.44    0.07
  -1  -5   3    0.43    0.08
  -1  -5   3    0.35    0.07
  -1  -5   3    0.36    0.10
  -1  -5   3    0.48    0.08
   0   5  -3    7.01    0.26
   0   5  -3    7.14    0.30
   0   5  -3    7.38    0.30
   0  -5   3    7.59    0.27
   0  -5   3    7.21    0.31
   0  -5   3    7.21    0.18
   0  -5   3    7.47    0.27
   0  -5   3    7.26    0.26
  -1   5  -3   21.95    0.66
  -1   5  -3   21.02    0.56
  -1   5  -3   21.89    0.60
   1  -5   3   21.13    0.57
   1  -5   3   21.79    0.68
   1  -5   3   22.49    0.57
   1  -5   3   21.65    0.55
  -2   5  -3    5.09    0.26
  -2   5  -3    4.69    0.23
   2  -5   3    4.47    0.23
   2  -5   3    4.97    0.23
   2  -5   3    5.21    0.32
  -3   5  -3   11.75    0.41
  -3   5  -3   10.56    0.38
   3  -5   3   11.56    0.51
   3  -5   3   11.47    0.38
   3  -5   3   11.37    0.40
  -4   5  -3   25.58    0.71
  -4   5  -3   25.33    0.68
  -4   5  -3   26.03    0.57
   4  -5   3   26.89    0.88
   4  -5   3   25.56    0.71
   4  -5   3   25.60    0.66
  -5   5  -3   20.73    0.61
  -5   5  -3   20.04    0.51
   5  -5   3   21.63    0.65
   5  -5   3   20.73    0.80
   5  -5   3   20.96    0.59
  -6   5  -3   12.70    0.39
  -6   5  -3   12.08    0.45
   6  -5   3   12.44    0.54
   6  -5   3   13.11    0.45
   6  -5   3   12.72    0.49
   6  -5   3   13.30    0.64
  -7   5  -3    0.10    0.09
  -7   5  -3    0.34    0.10
   7  -5   3    0.19    0.10
   7  -5   3    0.19    0.11
   7  -5   3    0.01    0.16
   7  -5   3    0.25    0.10
   7  -5   3    0.22    0.14
  -8   5  -3    0.27    0.11
  -8   5  -3    0.37    0.12
   8  -5   3    0.09    0.14
   8  -5   3    0.38    0.13
   8  -5   3   -0.05    0.18
   8  -5   3    0.30    0.11
  -9   5  -3   -0.09    0.10
   9  -5   3   -0.09    0.10
   9  -5   3    0.06    0.12
 -10   5  -3    0.35    0.14
  10  -5   3    0.08    0.14
 -12  -4   3   -0.13    0.12
 -12  -4   3   -0.19    0.12
 -12  -4   3    0.07    0.12
  11   4  -3   -0.12    0.10
  11   4  -3   -0.12    0.11
 -11  -4   3   -0.04    0.11
 -11  -4   3   -0.07    0.11
 -11  -4   3   -0.09    0.10
  10   4  -3   -0.01    0.10
  10   4  -3   -0.02    0.09
  10   4  -3   -0.09    0.09
  10   4  -3    0.00    0.09
 -10  -4   3    0.08    0.11
 -10  -4   3    0.03    0.09
 -10  -4   3   -0.08    0.10
   9   4  -3    0.13    0.09
   9   4  -3    0.08    0.08
   9   4  -3   -0.07    0.09
   9   4  -3    0.02    0.08
  -9  -4   3    0.06    0.09
  -9  -4   3    0.02    0.10
  -9  -4   3    0.06    0.08
   8   4  -3    0.48    0.12
   8   4  -3    0.38    0.10
   8   4  -3    0.36    0.11
  -8  -4   3    0.52    0.12
  -8  -4   3    0.36    0.11
  -8  -4   3    0.51    0.12
   7   4  -3    0.76    0.14
   7   4  -3    0.50    0.11
   7   4  -3    0.56    0.11
  -7  -4   3    0.56    0.11
  -7  -4   3    0.61    0.11
  -7  -4   3    0.43    0.11
   6   4  -3    3.59    0.23
   6   4  -3    3.76    0.23
   6   4  -3    3.64    0.20
  -6  -4   3    3.70    0.20
  -6  -4   3    4.04    0.21
  -6  -4   3    3.76    0.21
   5   4  -3    0.61    0.05
   5   4  -3    0.61    0.11
   5   4  -3    0.55    0.09
   5   4  -3    0.62    0.05
  -5  -4   3    0.44    0.10
  -5  -4   3    0.50    0.09
  -5  -4   3    0.61    0.06
  -5  -4   3    0.52    0.05
  -5  -4   3    0.61    0.09
   4   4  -3    3.93    0.14
   4   4  -3    3.76    0.16
   4   4  -3    3.83    0.21
   4   4  -3    3.96    0.14
  -4  -4   3    3.70    0.14
  -4  -4   3    3.92    0.17
  -4  -4   3    3.97    0.19
  -4  -4   3    3.95    0.14
  -4  -4   3    3.79    0.19
   3   4  -3    8.68    0.24
   3   4  -3    8.56    0.24
   3   4  -3    8.66    0.29
   3   4  -3    8.85    0.25
   3   4  -3    8.72    0.32
  -3  -4   3    9.06    0.25
  -3  -4   3    9.00    0.24
  -3  -4   3    8.60    0.24
  -3  -4   3    8.45    0.27
  -3  -4   3    8.47    0.29
   2   4  -3  111.03    2.25
   2   4  -3  114.74    2.12
   2   4  -3  111.33    2.11
   2   4  -3  113.45    2.55
   2   4  -3  115.28    2.09
  -2  -4   3  111.06    2.24
  -2  -4   3  114.11    2.16
  -2  -4   3  111.63    2.13
  -2  -4   3  113.68    2.11
  -2  -4   3  111.56    2.09
  -2  -4   3  114.12    2.12
  -2  -4   3  112.39    2.00
   1   4  -3   80.48    1.54
   1   4  -3   82.47    1.86
   1   4  -3   77.96    1.63
   1   4  -3   80.79    1.84
   1   4  -3   79.18    1.55
  -1  -4   3   79.63    1.63
  -1  -4   3   79.25    1.44
  -1  -4   3   80.90    1.54
  -1  -4   3   77.10    1.55
  -1  -4   3   79.54    1.57
  -1  -4   3   79.05    1.55
  -1  -4   3   79.78    1.48
   0   4  -3   32.74    0.76
   0   4  -3   31.75    0.72
   0   4  -3   33.10    0.84
   0   4  -3   32.08    0.71
   0  -4   3   32.85    0.72
   0  -4   3   32.07    0.76
   0  -4   3   31.69    0.84
   0  -4   3   32.52    0.71
   0  -4   3   32.80    0.64
   0  -4   3   32.70    0.73
  -1   4  -3    0.07    0.06
  -1   4  -3    0.08    0.07
  -1   4  -3    0.06    0.05
  -1   4  -3    0.05    0.05
  -1   4  -3   -0.01    0.04
   1  -4   3    0.06    0.04
   1  -4   3    0.06    0.05
   1  -4   3    0.03    0.04
   1  -4   3    0.09    0.08
   1  -4   3    0.16    0.06
  -2   4  -3    0.19    0.07
  -2   4  -3    0.13    0.06
  -2   4  -3    0.02    0.05
  -2   4  -3    0.11    0.07
  -2   4  -3    0.00    0.05
   2  -4   3    0.15    0.06
   2  -4   3    0.06    0.05
   2  -4   3    0.07    0.09
   2  -4   3    0.10    0.06
   2  -4   3    0.20    0.07
  -3   4  -3    2.12    0.15
  -3   4  -3    2.10    0.10
  -3   4  -3    2.08    0.14
  -3   4  -3    2.08    0.17
   3  -4   3    2.00    0.14
   3  -4   3    2.49    0.24
   3  -4   3    2.21    0.21
   3  -4   3    2.21    0.17
  -4   4  -3    1.93    0.17
  -4   4  -3    1.77    0.11
  -4   4  -3    1.77    0.15
   4  -4   3    1.36    0.17
   4  -4   3    2.18    0.17
   4  -4   3    1.49    0.20
   4  -4   3    1.98    0.15
  -5   4  -3   38.57    0.83
  -5   4  -3   39.68    0.93
   5  -4   3   40.17    1.17
   5  -4   3   39.39    0.97
   5  -4   3   38.89    1.08
   5  -4   3   39.28    0.90
  -6   4  -3   61.54    1.34
  -6   4  -3   61.92    1.26
   6  -4   3   58.83    1.39
   6  -4   3   62.61    1.32
   6  -4   3   59.49    1.68
   6  -4   3   61.61    1.56
  -7   4  -3   -0.06    0.07
  -7   4  -3   -0.02    0.07
   7  -4   3   -0.07    0.12
   7  -4   3   -0.01    0.09
   7  -4   3    0.03    0.14
   7  -4   3    0.00    0.07
  -8   4  -3    7.30    0.33
  -8   4  -3    6.83    0.33
   8  -4   3    7.37    0.43
   8  -4   3    7.16    0.38
   8  -4   3    7.05    0.51
  -9   4  -3    2.40    0.24
  -9   4  -3    2.09    0.21
   9  -4   3    2.32    0.25
   9  -4   3    2.02    0.24
   9  -4   3    1.97    0.32
 -10   4  -3    0.99    0.19
  10  -4   3    0.66    0.18
 -11   4  -3    0.42    0.16
  11  -4   3   -0.02    0.13
 -12  -3   3    1.39    0.24
  11   3  -3   -0.09    0.12
 -11  -3   3    0.12    0.13
 -11  -3   3   -0.16    0.10
 -11  -3   3    0.10    0.11
  10   3  -3    0.29    0.13
  10   3  -3    0.25    0.13
 -10  -3   3    0.28    0.12
 -10  -3   3    0.06    0.10
 -10  -3   3    0.33    0.14
   9   3  -3    1.09    0.18
   9   3  -3    1.02    0.17
   9   3  -3    1.08    0.16
  -9  -3   3    1.36    0.17
  -9  -3   3    1.22    0.17
  -9  -3   3    0.80    0.15
   8   3  -3    0.39    0.11
   8   3  -3    0.44    0.11
   8   3  -3    0.39    0.11
  -8  -3   3    0.48    0.12
  -8  -3   3    0.34    0.10
  -8  -3   3    0.39    0.10
   7   3  -3    0.35    0.10
   7   3  -3    0.27    0.09
  -7  -3   3    0.28    0.09
  -7  -3   3    0.25    0.08
  -7  -3   3    0.38    0.09
   6   3  -3    3.54    0.22
   6   3  -3    4.02    0.22
  -6  -3   3    3.18    0.19
  -6  -3   3    3.56    0.19
  -6  -3   3    3.80    0.19
   5   3  -3    1.57    0.07
   5   3  -3    1.52    0.06
   5   3  -3    1.52    0.14
   5   3  -3    1.47    0.14
   5   3  -3    1.34    0.12
  -5  -3   3    1.49    0.14
  -5  -3   3    1.51    0.07
  -5  -3   3    1.49    0.07
  -5  -3   3    1.39    0.12
  -5  -3   3    1.33    0.11
   4   3  -3    7.13    0.28
   4   3  -3    7.15    0.19
   4   3  -3    7.10    0.19
   4   3  -3    7.32    0.24
  -4  -3   3    7.10    0.25
  -4  -3   3    7.40    0.24
  -4  -3   3    7.04    0.19
   3   3  -3    0.31    0.05
   3   3  -3    0.38    0.05
   3   3  -3    0.44    0.05
   3   3  -3    0.41    0.08
  -3  -3   3    0.45    0.05
  -3  -3   3    0.33    0.06
  -3  -3   3    0.48    0.06
  -3  -3   3    0.42    0.08
  -3  -3   3    0.37    0.05
   2   3  -3   18.77    0.42
   2   3  -3   18.80    0.48
   2   3  -3   18.59    0.49
   2   3  -3   18.51    0.42
   2   3  -3   18.95    0.41
  -2  -3   3   18.74    0.42
  -2  -3   3   18.12    0.40
  -2  -3   3   18.89    0.42
  -2  -3   3   18.66    0.42
  -2  -3   3   18.69    0.45
   1   3  -3   11.98    0.32
   1   3  -3   12.10    0.27
   1   3  -3   12.57    0.35
   1   3  -3   12.65    0.41
   1   3  -3   12.34    0.31
  -1  -3   3   12.30    0.31
  -1  -3   3   12.86    0.35
  -1  -3   3   11.99    0.27
  -1  -3   3   12.15    0.30
  -1  -3   3   12.27    0.32
  -1  -3   3   11.73    0.33
  -1  -3   3   12.09    0.32
   0   3  -3   29.87    0.74
   0   3  -3   28.38    0.67
   0   3  -3   29.32    0.63
   0   3  -3   30.15    0.77
   0   3  -3   30.37    0.65
   0  -3   3   30.10    0.59
   0  -3   3   29.23    0.65
   0  -3   3   29.56    0.64
   0  -3   3   29.82    0.68
   0  -3   3   27.48    0.63
   0  -3   3   29.58    0.74
  -1   3  -3    1.68    0.15
  -1   3  -3    1.34    0.10
  -1   3  -3    1.55    0.11
  -1   3  -3    1.52    0.10
  -1   3  -3    1.51    0.12
   1  -3   3    1.52    0.11
   1  -3   3    1.65    0.11
   1  -3   3    1.49    0.14
   1  -3   3    1.49    0.10
  -2   3  -3    1.11    0.10
  -2   3  -3    0.99    0.11
  -2   3  -3    0.92    0.11
  -2   3  -3    1.13    0.12
  -2   3  -3    1.23    0.11
   2  -3   3    1.03    0.10
   2  -3   3    1.03    0.10
   2  -3   3    0.66    0.10
   2  -3   3    1.14    0.11
   2  -3   3    0.90    0.12
   2  -3   3    1.19    0.11
  -3   3  -3    7.79    0.27
  -3   3  -3    7.19    0.27
  -3   3  -3    7.17    0.20
  -3   3  -3    7.51    0.32
  -3   3  -3    7.66    0.26
  -3   3  -3    7.19    0.30
   3  -3   3    7.19    0.27
   3  -3   3    7.63    0.33
   3  -3   3    7.60    0.27
   3  -3   3    7.20    0.32
   3  -3   3    7.19    0.26
   3  -3   3    7.39    0.26
  -4   3  -3   11.92    0.42
  -4   3  -3   12.45    0.36
  -4   3  -3   11.93    0.38
  -4   3  -3   10.96    0.35
  -4   3  -3   11.77    0.31
   4  -3   3   11.98    0.44
   4  -3   3   11.94    0.38
   4  -3   3   11.08    0.46
   4  -3   3   11.33    0.35
   4  -3   3   11.36    0.37
  -5   3  -3    4.08    0.18
  -5   3  -3    3.78    0.21
  -5   3  -3    3.49    0.19
   5  -3   3    3.91    0.20
   5  -3   3    3.46    0.21
   5  -3   3    3.82    0.29
   5  -3   3    3.55    0.26
  -6   3  -3   13.49    0.42
  -6   3  -3   13.18    0.40
  -6   3  -3   12.95    0.43
   6  -3   3   13.52    0.46
   6  -3   3   13.54    0.58
   6  -3   3   13.26    0.52
   6  -3   3   13.86    0.41
  -7   3  -3    7.31    0.31
  -7   3  -3    6.46    0.29
   7  -3   3    7.39    0.34
   7  -3   3    7.15    0.38
   7  -3   3    7.17    0.29
   7  -3   3    7.23    0.45
  -8   3  -3    1.81    0.19
  -8   3  -3    1.66    0.17
   8  -3   3    1.49    0.19
   8  -3   3    1.41    0.24
   8  -3   3    1.42    0.19
  -9   3  -3    1.09    0.17
  -9   3  -3    1.07    0.15
   9  -3   3    0.87    0.16
   9  -3   3    0.76    0.20
   9  -3   3    0.74    0.18
 -10   3  -3    0.17    0.09
 -10   3  -3    0.00    0.12
  10  -3   3   -0.04    0.10
  10  -3   3    0.21    0.12
 -11   3  -3    0.04    0.13
  11  -3   3   -0.04    0.11
 -12  -2   3    0.31    0.16
  11   2  -3   -0.04    0.12
 -11  -2   3    0.03    0.11
  10   2  -3    2.36    0.27
  10   2  -3    3.35    0.28
 -10  -2   3    2.78    0.26
 -10  -2   3    2.70    0.28
 -10  -2   3    2.57    0.21
   9   2  -3    0.62    0.15
   9   2  -3    0.41    0.13
   9   2  -3    0.56    0.11
  -9  -2   3    0.31    0.11
  -9  -2   3    0.54    0.13
  -9  -2   3    0.46    0.12
   8   2  -3    5.20    0.30
   8   2  -3    5.33    0.32
   8   2  -3    5.16    0.28
  -8  -2   3    5.23    0.25
  -8  -2   3    5.14    0.29
  -8  -2   3    5.24    0.27
   7   2  -3    6.17    0.32
   7   2  -3    6.27    0.30
   7   2  -3    6.00    0.29
  -7  -2   3    5.93    0.28
  -7  -2   3    6.24    0.27
  -7  -2   3    6.13    0.25
   6   2  -3    0.51    0.10
   6   2  -3    0.61    0.04
   6   2  -3    0.59    0.10
   6   2  -3    0.58    0.04
  -6  -2   3    0.78    0.10
  -6  -2   3    0.63    0.04
  -6  -2   3    0.65    0.11
  -6  -2   3    0.56    0.04
  -6  -2   3    0.39    0.08
   5   2  -3   11.43    0.36
   5   2  -3   10.89    0.24
   5   2  -3   11.32    0.39
   5   2  -3   11.12    0.24
  -5  -2   3   11.30    0.24
  -5  -2   3   10.86    0.34
  -5  -2   3   10.95    0.32
  -5  -2   3   10.96    0.33
  -5  -2   3   11.02    0.24
   4   2  -3    3.69    0.11
   4   2  -3    3.60    0.11
   4   2  -3    3.60    0.17
   4   2  -3    3.70    0.17
  -4  -2   3    3.54    0.16
  -4  -2   3    3.35    0.15
  -4  -2   3    3.60    0.16
  -4  -2   3    3.70    0.11
   3   2  -3   15.86    0.34
   3   2  -3   15.51    0.38
   3   2  -3   15.33    0.34
  -3  -2   3   15.87    0.37
  -3  -2   3   14.87    0.38
  -3  -2   3   15.38    0.37
  -3  -2   3   15.07    0.33
  -3  -2   3   15.17    0.33
  -3  -2   3   15.13    0.37
   2   2  -3   10.47    0.27
   2   2  -3   10.58    0.26
   2   2  -3   10.08    0.31
   2   2  -3   10.98    0.26
  -2  -2   3   10.87    0.27
  -2  -2   3   10.92    0.26
  -2  -2   3   10.41    0.27
  -2  -2   3   10.97    0.28
  -2  -2   3   10.45    0.26
   1   2  -3  103.22    1.89
   1   2  -3  102.72    2.24
   1   2  -3  100.77    1.98
   1   2  -3  100.32    1.90
   1   2  -3   99.78    1.89
   1   2  -3  106.05    2.25
  -1  -2   3  101.44    1.98
  -1  -2   3  101.89    1.93
  -1  -2   3  101.25    1.89
  -1  -2   3  102.97    1.90
  -1  -2   3  101.68    1.75
  -1  -2   3  101.10    1.89
   0   2  -3   63.87    1.24
   0   2  -3   65.41    1.23
   0   2  -3   63.12    1.28
   0   2  -3   64.59    1.45
   0   2  -3   65.29    1.47
   0  -2   3   65.42    1.24
   0  -2   3   64.27    1.22
   0  -2   3   63.43    1.46
   0  -2   3   64.72    1.26
   0  -2   3   64.07    1.23
   0  -2   3   64.63    1.12
   0  -2   3   63.31    1.28
  -1   2  -3   14.06    0.40
  -1   2  -3   14.46    0.36
  -1   2  -3   14.02    0.35
  -1   2  -3   14.11    0.36
  -1   2  -3   14.25    0.42
   1  -2   3   14.59    0.36
   1  -2   3   13.70    0.34
   1  -2   3   14.11    0.36
   1  -2   3   14.38    0.36
   1  -2   3   14.28    0.43
   1  -2   3   14.09    0.40
  -2   2  -3   13.04    0.33
  -2   2  -3   12.89    0.40
  -2   2  -3   12.49    0.34
  -2   2  -3   12.67    0.40
  -2   2  -3   12.12    0.34
   2  -2   3   12.79    0.33
   2  -2   3   12.87    0.41
   2  -2   3   12.83    0.34
   2  -2   3   12.86    0.35
   2  -2   3   13.01    0.34
  -3   2  -3   10.36    0.37
  -3   2  -3   10.35    0.35
  -3   2  -3   10.26    0.30
  -3   2  -3   10.22    0.29
  -3   2  -3    9.86    0.30
  -3   2  -3   10.16    0.26
   3  -2   3    9.84    0.36
   3  -2   3    9.92    0.31
   3  -2   3   10.37    0.38
   3  -2   3    9.52    0.29
   3  -2   3    9.84    0.29
   3  -2   3   10.21    0.30
  -4   2  -3    3.43    0.17
  -4   2  -3    3.51    0.15
  -4   2  -3    3.27    0.16
  -4   2  -3    3.15    0.21
  -4   2  -3    3.40    0.19
   4  -2   3    3.26    0.15
   4  -2   3    3.35    0.21
   4  -2   3    3.22    0.17
   4  -2   3    3.17    0.16
   4  -2   3    3.10    0.21
   4  -2   3    3.21    0.16
  -5   2  -3    6.19    0.23
  -5   2  -3    6.28    0.23
  -5   2  -3    6.32    0.24
  -5   2  -3    6.28    0.29
   5  -2   3    6.56    0.34
   5  -2   3    6.25    0.25
   5  -2   3    6.02    0.26
   5  -2   3    6.23    0.30
   5  -2   3    6.37    0.23
  -6   2  -3   48.39    1.04
  -6   2  -3   48.91    1.05
  -6   2  -3   48.50    1.04
   6  -2   3   48.86    1.10
   6  -2   3   49.01    1.03
   6  -2   3   48.95    1.36
   6  -2   3   48.43    1.25
  -7   2  -3   16.51    0.47
  -7   2  -3   17.03    0.49
  -7   2  -3   16.62    0.50
   7  -2   3   16.19    0.46
   7  -2   3   17.17    0.53
   7  -2   3   16.58    0.59
   7  -2   3   17.34    0.69
  -8   2  -3    0.01    0.08
  -8   2  -3    0.25    0.08
   8  -2   3    0.10    0.08
   8  -2   3   -0.05    0.10
   8  -2   3    0.12    0.13
  -9   2  -3    1.84    0.21
  -9   2  -3    1.54    0.16
   9  -2   3    1.13    0.18
   9  -2   3    1.09    0.21
   9  -2   3    1.16    0.16
 -10   2  -3    2.66    0.20
 -10   2  -3    3.10    0.30
  10  -2   3    3.04    0.27
  10  -2   3    2.46    0.32
  10  -2   3    3.04    0.25
 -11   2  -3    0.09    0.13
 -11   2  -3    0.08    0.08
  11  -2   3    0.02    0.10
 -12  -1   3    0.42    0.15
  11   1  -3    0.04    0.15
 -11  -1   3    0.23    0.13
  10   1  -3    0.07    0.10
  10   1  -3   -0.10    0.11
 -10  -1   3    0.10    0.11
   9   1  -3    0.18    0.11
   9   1  -3    0.19    0.11
   9   1  -3    0.09    0.07
  -9  -1   3    0.21    0.11
  -9  -1   3    0.14    0.09
   8   1  -3    3.90    0.23
   8   1  -3    4.46    0.28
   8   1  -3    4.21    0.30
  -8  -1   3    3.99    0.12
  -8  -1   3    3.74    0.25
  -8  -1   3    4.25    0.24
  -8  -1   3    3.91    0.11
  -8  -1   3    3.81    0.21
   7   1  -3    2.24    0.09
   7   1  -3    2.29    0.09
   7   1  -3    2.31    0.17
   7   1  -3    2.56    0.22
   7   1  -3    2.76    0.21
  -7  -1   3    2.37    0.15
  -7  -1   3    2.41    0.09
  -7  -1   3    2.24    0.19
  -7  -1   3    2.58    0.18
  -7  -1   3    2.42    0.09
   6   1  -3    6.66    0.27
   6   1  -3    7.01    0.32
   6   1  -3    6.57    0.29
   6   1  -3    6.36    0.17
   6   1  -3    6.90    0.18
  -6  -1   3    6.79    0.18
  -6  -1   3    6.51    0.23
  -6  -1   3    6.64    0.17
  -6  -1   3    6.33    0.25
  -6  -1   3    6.50    0.28
   5   1  -3   49.79    1.22
   5   1  -3   48.75    1.06
   5   1  -3   49.52    0.92
   5   1  -3   50.07    0.92
  -5  -1   3   48.13    0.96
  -5  -1   3   48.97    0.96
  -5  -1   3   48.80    0.92
  -5  -1   3   41.55    0.90
  -5  -1   3   48.90    1.02
   4   1  -3   14.54    0.41
   4   1  -3   14.80    0.32
   4   1  -3   15.29    0.44
   4   1  -3   15.15    0.32
  -4  -1   3   14.53    0.32
  -4  -1   3   15.08    0.36
  -4  -1   3   14.88    0.39
  -4  -1   3   14.62    0.37
   3   1  -3    0.18    0.03
   3   1  -3    0.12    0.04
   3   1  -3    0.14    0.03
   3   1  -3    0.14    0.03
  -3  -1   3    0.16    0.03
  -3  -1   3    0.21    0.04
  -3  -1   3    0.16    0.04
  -3  -1   3    0.14    0.03
  -3  -1   3    0.09    0.04
  -3  -1   3    0.16    0.04
   2   1  -3    0.23    0.05
   2   1  -3    0.25    0.03
   2   1  -3    0.23    0.03
   2   1  -3    0.23    0.04
  -2  -1   3    0.26    0.04
  -2  -1   3    0.42    0.04
  -2  -1   3    0.24    0.05
  -2  -1   3    0.38    0.05
  -2  -1   3    0.27    0.04
  -2  -1   3    0.34    0.05
   1   1  -3   10.44    0.26
   1   1  -3   10.66    0.26
   1   1  -3   10.38    0.28
   1   1  -3   10.38    0.25
   1   1  -3   10.94    0.32
  -1  -1   3   10.54    0.25
  -1  -1   3   10.69    0.23
  -1  -1   3   10.32    0.25
  -1  -1   3   10.85    0.26
   0   1  -3    0.02    0.02
   0   1  -3    0.00    0.03
   0   1  -3    0.00    0.02
   0   1  -3    0.05    0.04
   0   1  -3    0.05    0.03
   0   1  -3    0.03    0.01
   0  -1   3   -0.02    0.02
   0  -1   3    0.01    0.02
   0  -1   3    0.07    0.02
   0  -1   3    0.01    0.05
   0  -1   3    0.05    0.03
   0  -1   3    0.03    0.03
   0  -1   3    0.04    0.03
  -1   1  -3   26.28    0.56
  -1   1  -3   26.99    0.56
  -1   1  -3   27.07    0.66
  -1   1  -3   26.80    0.56
  -1   1  -3   26.93    0.66
   1  -1   3   26.12    0.55
   1  -1   3   26.54    0.57
   1  -1   3   27.71    0.56
   1  -1   3   26.74    0.67
   1  -1   3   26.49    0.56
   1  -1   3   26.33    0.65
  -2   1  -3   32.54    0.66
  -2   1  -3   31.84    0.78
  -2   1  -3   31.58    0.66
  -2   1  -3   31.43    0.66
  -2   1  -3   32.04    0.81
   2  -1   3   30.93    0.80
   2  -1   3   31.02    0.68
   2  -1   3   31.14    0.66
   2  -1   3   31.93    0.66
   2  -1   3   32.69    0.66
   2  -1   3   31.50    0.78
  -3   1  -3   19.22    0.42
  -3   1  -3   19.36    0.54
  -3   1  -3   19.41    0.44
  -3   1  -3   19.73    0.57
  -3   1  -3   18.75    0.45
  -3   1  -3   19.89    0.46
   3  -1   3   19.51    0.44
   3  -1   3   19.11    0.45
   3  -1   3   19.14    0.47
   3  -1   3   19.35    0.54
   3  -1   3   19.68    0.45
   3  -1   3   19.08    0.57
  -4   1  -3    3.57    0.16
  -4   1  -3    3.55    0.15
  -4   1  -3    3.66    0.19
  -4   1  -3    3.64    0.15
  -4   1  -3    3.67    0.22
   4  -1   3    3.53    0.17
   4  -1   3    3.51    0.15
   4  -1   3    3.65    0.15
   4  -1   3    3.63    0.16
   4  -1   3    3.44    0.20
   4  -1   3    3.92    0.23
  -5   1  -3    0.07    0.05
  -5   1  -3    0.03    0.05
  -5   1  -3    0.05    0.05
  -5   1  -3    0.05    0.04
   5  -1   3    0.04    0.06
   5  -1   3    0.07    0.05
   5  -1   3    0.12    0.04
   5  -1   3    0.04    0.05
   5  -1   3    0.05    0.05
  -6   1  -3   27.25    0.63
  -6   1  -3   27.42    0.63
  -6   1  -3   26.54    0.66
   6  -1   3   27.90    0.67
   6  -1   3   26.67    0.67
   6  -1   3   27.25    0.86
   6  -1   3   27.37    0.78
   6  -1   3   27.41    0.62
  -7   1  -3    5.05    0.22
  -7   1  -3    5.04    0.25
  -7   1  -3    5.31    0.22
   7  -1   3    5.12    0.29
   7  -1   3    5.00    0.34
   7  -1   3    5.04    0.21
   7  -1   3    5.23    0.25
  -8   1  -3    0.60    0.10
  -8   1  -3    0.65    0.13
   8  -1   3    0.39    0.12
   8  -1   3    0.55    0.09
   8  -1   3    0.72    0.12
   8  -1   3    0.56    0.16
  -9   1  -3    0.67    0.10
  -9   1  -3    0.50    0.13
   9  -1   3    0.74    0.15
   9  -1   3    0.41    0.16
   9  -1   3    0.91    0.14
 -10   1  -3    1.45    0.21
 -10   1  -3    1.56    0.15
  10  -1   3    1.13    0.24
  10  -1   3    1.14    0.19
  10  -1   3    1.70    0.19
 -11   1  -3    0.03    0.11
 -11   1  -3    0.02    0.07
  11  -1   3    0.04    0.09
 -12   1  -3    0.75    0.20
 -12   0   3   -0.07    0.11
  11   0  -3   -0.24    0.14
 -11   0   3    0.16    0.13
  10   0  -3   -0.02    0.07
  10   0  -3   -0.11    0.12
  10   0  -3    0.05    0.10
 -10   0   3    0.01    0.10
   9   0  -3    0.55    0.14
   9   0  -3    0.66    0.17
   9   0  -3    1.13    0.14
  -9   0   3    0.80    0.15
   8   0  -3    1.24    0.12
   8   0  -3    1.11    0.17
   8   0  -3    1.17    0.16
  -8   0   3    1.44    0.10
  -8   0   3    1.56    0.19
   7   0  -3    1.36    0.17
   7   0  -3    1.54    0.09
   7   0  -3    1.40    0.12
   7   0  -3    1.53    0.17
  -7   0   3    1.56    0.10
  -7   0   3    1.21    0.15
  -7   0   3    1.39    0.12
   6   0  -3    3.18    0.13
   6   0  -3    3.31    0.22
   6   0  -3    3.75    0.22
   6   0  -3    3.32    0.16
   6   0  -3    3.32    0.13
  -6   0   3    3.22    0.18
  -6   0   3    3.32    0.13
  -6   0   3    3.33    0.19
  -6   0   3    3.33    0.15
   5   0  -3    9.01    0.23
   5   0  -3    8.81    0.35
   5   0  -3    8.92    0.29
   5   0  -3    8.93    0.23
   5   0  -3    9.64    0.33
  -5   0   3    9.18    0.24
  -5   0   3    8.75    0.31
  -5   0   3    8.55    0.28
  -5   0   3    8.98    0.23
  -5   0   3    8.98    0.25
   4   0  -3    3.42    0.12
   4   0  -3    3.38    0.12
   4   0  -3    3.53    0.17
   4   0  -3    3.19    0.17
  -4   0   3    3.35    0.12
  -4   0   3    3.71    0.13
  -4   0   3    3.38    0.12
  -4   0   3    3.21    0.14
  -4   0   3    3.61    0.18
  -4   0   3    3.29    0.16
   3   0  -3    1.11    0.09
   3   0  -3    1.17    0.07
   3   0  -3    1.26    0.07
   3   0  -3    1.29    0.10
  -3   0   3    1.29    0.09
  -3   0   3    1.17    0.09
  -3   0   3    1.20    0.09
  -3   0   3    1.25    0.07
  -3   0   3    1.20    0.07
  -3   0   3    1.27    0.07
   2   0  -3   90.12    1.73
   2   0  -3   92.02    2.01
   2   0  -3   91.57    1.66
   2   0  -3   88.38    1.66
  -2   0   3   89.86    1.62
  -2   0   3   90.51    1.73
  -2   0   3   88.36    1.56
  -2   0   3   88.45    1.66
  -2   0   3   92.53    1.66
  -2   0   3   90.31    2.01
   1   0  -3    4.35    0.12
   1   0  -3    4.17    0.13
   1   0  -3    4.51    0.15
   1   0  -3    4.18    0.14
  -1   0   3    4.17    0.12
  -1   0   3    4.36    0.13
  -1   0   3    4.04    0.13
  -1   0   3    4.35    0.14
   0   0  -3   33.31    0.67
   0   0  -3   34.17    0.77
   0   0  -3   33.41    0.66
   0   0  -3   33.38    0.66
   0   0   3   33.76    0.68
   0   0   3   33.62    0.66
   0   0   3   34.59    0.78
   0   0   3   33.96    0.66
  -1   0  -3    6.21    0.15
  -1   0  -3    6.12    0.17
  -1   0  -3    6.08    0.17
  -1   0  -3    6.17    0.21
  -1   0  -3    6.12    0.17
   1   0   3    6.06    0.15
   1   0   3    6.52    0.17
   1   0   3    6.30    0.17
   1   0   3    5.98    0.17
   1   0   3    5.92    0.17
   1   0   3    6.37    0.21
  -2   0  -3    7.85    0.21
  -2   0  -3    7.56    0.21
  -2   0  -3    8.13    0.26
  -2   0  -3    7.83    0.19
   2   0   3    7.90    0.19
   2   0   3    7.97    0.27
   2   0   3    7.88    0.21
   2   0   3    7.53    0.21
   2   0   3    7.62    0.26
  -3   0  -3    1.33    0.08
  -3   0  -3    1.26    0.08
  -3   0  -3    1.42    0.08
   3   0   3    1.34    0.08
   3   0   3    1.26    0.11
   3   0   3    1.34    0.08
   3   0   3    1.44    0.09
   3   0   3    1.30    0.07
  -4   0  -3    0.15    0.04
  -4   0  -3    0.23    0.05
  -4   0  -3    0.17    0.05
  -4   0  -3    0.15    0.05
   4   0   3    0.14    0.04
   4   0   3    0.16    0.05
   4   0   3    0.13    0.04
   4   0   3    0.17    0.06
   4   0   3    0.31    0.05
   4   0   3    0.19    0.05
  -5   0  -3   17.25    0.54
  -5   0  -3   17.58    0.45
  -5   0  -3   17.95    0.42
  -5   0  -3   17.42    0.42
   5   0   3   17.06    0.53
   5   0   3   17.63    0.41
   5   0   3   17.34    0.59
   5   0   3   18.40    0.44
   5   0   3   18.12    0.42
   5   0   3   17.36    0.44
  -6   0  -3    3.17    0.14
  -6   0  -3    3.02    0.15
  -6   0  -3    3.12    0.21
  -6   0  -3    3.07    0.17
   6   0   3    2.99    0.20
   6   0   3    2.98    0.17
   6   0   3    3.02    0.16
   6   0   3    3.29    0.14
   6   0   3    2.96    0.23
  -7   0  -3   11.91    0.33
  -7   0  -3   12.23    0.34
  -7   0  -3   11.63    0.40
   7   0   3   12.43    0.33
   7   0   3   12.38    0.39
   7   0   3   12.30    0.46
   7   0   3   12.47    0.38
   7   0   3   11.89    0.52
  -8   0  -3    4.05    0.25
  -8   0  -3    4.09    0.19
   8   0   3    4.07    0.27
   8   0   3    4.30    0.18
   8   0   3    3.85    0.33
   8   0   3    4.34    0.22
  -9   0  -3    0.08    0.05
  -9   0  -3   -0.03    0.08
   9   0   3   -0.01    0.08
   9   0   3    0.04    0.11
   9   0   3   -0.04    0.06
 -10   0  -3    0.07    0.10
 -10   0  -3    0.19    0.07
  10   0   3    0.03    0.10
  10   0   3    0.17    0.08
  10   0   3    0.20    0.15
 -11   0  -3    0.32    0.08
 -11   0  -3    0.14    0.12
  11   0   3    0.16    0.18
 -12   0  -3   -0.08    0.12
 -12   1   3    1.32    0.25
  11  -1  -3   -0.34    0.15
 -11   1   3    0.17    0.14
  10  -1  -3    0.30    0.13
  10  -1  -3    0.43    0.12
  10  -1  -3    0.23    0.17
 -10   1   3    0.61    0.16
 -10   1   3    0.55    0.08
   9  -1  -3    1.43    0.20
   9  -1  -3    1.34    0.17
   9  -1  -3    1.20    0.21
  -9   1   3    1.36    0.19
  -9   1   3    1.53    0.12
   8  -1  -3    0.00    0.08
   8  -1  -3    0.04    0.11
  -8   1   3   -0.04    0.07
  -8   1   3    0.08    0.05
   7  -1  -3    3.52    0.25
   7  -1  -3    3.84    0.29
   7  -1  -3    3.83    0.17
   7  -1  -3    3.56    0.16
  -7   1   3    3.60    0.23
  -7   1   3    3.90    0.16
  -7   1   3    3.66    0.16
   6  -1  -3    0.95    0.14
   6  -1  -3    0.98    0.08
   6  -1  -3    1.03    0.09
   6  -1  -3    0.70    0.12
  -6   1   3    0.76    0.11
  -6   1   3    0.86    0.08
  -6   1   3    0.90    0.09
   5  -1  -3    2.79    0.13
   5  -1  -3    2.90    0.18
   5  -1  -3    3.00    0.21
   5  -1  -3    2.65    0.12
   5  -1  -3    2.85    0.12
  -5   1   3    2.64    0.13
  -5   1   3    2.96    0.19
  -5   1   3    2.58    0.16
  -5   1   3    2.63    0.12
   4  -1  -3   68.91    1.43
   4  -1  -3   70.23    1.48
   4  -1  -3   69.91    1.66
   4  -1  -3   70.34    1.32
   4  -1  -3   68.54    1.32
  -4   1   3   69.61    1.66
  -4   1   3   68.62    1.36
  -4   1   3   70.32    1.32
  -4   1   3   67.52    1.33
  -4   1   3   68.47    1.27
   3  -1  -3    0.30    0.06
   3  -1  -3    0.31    0.05
   3  -1  -3    0.33    0.07
   3  -1  -3    0.36    0.03
   3  -1  -3    0.38    0.05
  -3   1   3    0.30    0.06
  -3   1   3    0.39    0.05
  -3   1   3    0.52    0.04
  -3   1   3    0.32    0.06
  -3   1   3    0.32    0.06
  -3   1   3    0.39    0.05
   2  -1  -3    6.00    0.17
   2  -1  -3    5.89    0.21
   2  -1  -3    5.61    0.17
   2  -1  -3    5.76    0.14
   2  -1  -3    5.70    0.20
  -2   1   3    5.43    0.17
  -2   1   3    5.73    0.20
  -2   1   3    5.72    0.16
  -2   1   3    5.87    0.19
   1  -1  -3    3.89    0.16
   1  -1  -3    3.87    0.11
   1  -1  -3    3.94    0.13
   1  -1  -3    3.88    0.13
   1  -1  -3    4.05    0.15
  -1   1   3    3.96    0.13
  -1   1   3    3.96    0.14
  -1   1   3    4.04    0.15
  -1   1   3    4.08    0.12
  -1   1   3    3.79    0.13
   0  -1  -3    8.53    0.23
   0  -1  -3    8.56    0.22
   0  -1  -3    8.64    0.22
   0  -1  -3    8.97    0.24
   0   1   3    8.78    0.24
   0   1   3    9.45    0.24
   0   1   3    8.87    0.22
   0   1   3    8.90    0.22
  -1  -1  -3  186.47    3.37
  -1  -1  -3  186.66    3.43
  -1  -1  -3  184.67    3.37
  -1  -1  -3  186.26    3.95
   1   1   3  192.28    3.95
   1   1   3  179.59    3.36
   1   1   3  189.48    3.43
   1   1   3  189.21    3.37
  -2  -1  -3  276.53    4.99
  -2  -1  -3  267.56    4.92
  -2  -1  -3  272.89    4.95
  -2  -1  -3  286.63    5.75
   2   1   3  267.59    4.96
   2   1   3  272.10    5.75
   2   1   3  273.08    4.99
   2   1   3  264.39    5.15
   2   1   3  272.19    5.03
  -3  -1  -3  172.02    2.89
  -3  -1  -3  171.80    3.14
  -3  -1  -3  178.04    3.73
  -3  -1  -3  175.71    3.09
  -3  -1  -3  174.84    3.14
   3   1   3  172.05    3.21
   3   1   3  172.75    3.13
   3   1   3  170.34    3.13
   3   1   3  171.29    3.72
  -4  -1  -3   27.14    0.57
  -4  -1  -3   27.46    0.53
  -4  -1  -3   27.11    0.60
  -4  -1  -3   28.50    0.74
  -4  -1  -3   28.13    0.57
   4   1   3   25.56    0.76
   4   1   3   28.79    0.57
   4   1   3   27.13    0.56
   4   1   3   26.94    0.58
   4   1   3   26.88    0.73
  -5  -1  -3    0.77    0.09
  -5  -1  -3    0.73    0.10
  -5  -1  -3    1.00    0.08
  -5  -1  -3    0.79    0.07
  -5  -1  -3    0.76    0.07
   5   1   3    0.63    0.10
   5   1   3    0.92    0.08
   5   1   3    0.74    0.10
   5   1   3    0.80    0.07
   5   1   3    0.74    0.07
  -6  -1  -3    1.70    0.15
  -6  -1  -3    1.50    0.14
  -6  -1  -3    1.47    0.10
  -6  -1  -3    1.61    0.09
  -6  -1  -3    1.33    0.09
   6   1   3    1.65    0.15
   6   1   3    1.48    0.09
   6   1   3    1.46    0.10
   6   1   3    1.64    0.17
   6   1   3    1.67    0.10
  -7  -1  -3   48.35    0.95
  -7  -1  -3   47.51    1.06
  -7  -1  -3   47.45    0.95
  -7  -1  -3   47.44    0.95
   7   1   3   48.38    1.24
   7   1   3   47.36    1.01
   7   1   3   46.77    1.34
   7   1   3   47.40    0.94
  -8  -1  -3   10.26    0.28
  -8  -1  -3    9.46    0.38
  -8  -1  -3    7.91    0.26
   8   1   3    9.80    0.49
   8   1   3   10.03    0.32
   8   1   3   10.02    0.27
   8   1   3   10.18    0.43
  -9  -1  -3    5.73    0.32
  -9  -1  -3    6.38    0.21
   9   1   3    6.26    0.35
   9   1   3    6.50    0.42
   9   1   3    6.45    0.26
 -10  -1  -3    0.04    0.04
 -10  -1  -3    0.06    0.10
  10   1   3    0.09    0.07
  10   1   3    0.04    0.11
  10   1   3    0.18    0.10
 -11  -1  -3   -0.10    0.10
  11   1   3    0.01    0.09
  11   1   3    0.03    0.14
 -12  -1  -3    0.09    0.13
  11  -2  -3    0.55    0.15
 -11   2   3    0.61    0.18
  10  -2  -3   -0.13    0.08
  10  -2  -3   -0.03    0.11
  10  -2  -3   -0.06    0.16
 -10   2   3   -0.06    0.09
 -10   2   3    0.04    0.06
   9  -2  -3    1.29    0.17
   9  -2  -3    1.08    0.22
   9  -2  -3    1.04    0.18
  -9   2   3    1.25    0.13
  -9   2   3    1.40    0.20
   8  -2  -3    4.36    0.35
   8  -2  -3    4.12    0.28
  -8   2   3    3.71    0.26
  -8   2   3    4.10    0.20
   7  -2  -3    0.00    0.05
   7  -2  -3   -0.07    0.09
   7  -2  -3   -0.02    0.08
   7  -2  -3   -0.08    0.04
  -7   2   3    0.09    0.05
  -7   2   3    0.05    0.05
  -7   2   3    0.03    0.07
   6  -2  -3    0.19    0.06
   6  -2  -3    0.23    0.09
   6  -2  -3    0.13    0.09
   6  -2  -3    0.17    0.04
  -6   2   3    0.04    0.06
  -6   2   3    0.26    0.07
  -6   2   3    0.17    0.05
   5  -2  -3    1.92    0.20
   5  -2  -3    1.87    0.12
   5  -2  -3    2.19    0.17
   5  -2  -3    2.14    0.09
  -5   2   3    1.80    0.12
  -5   2   3    2.20    0.12
  -5   2   3    1.74    0.14
   4  -2  -3    0.82    0.10
   4  -2  -3    0.97    0.12
   4  -2  -3    0.97    0.09
   4  -2  -3    1.04    0.08
  -4   2   3    0.79    0.08
  -4   2   3    0.83    0.11
  -4   2   3    1.04    0.11
  -4   2   3    0.96    0.08
   3  -2  -3    4.32    0.16
   3  -2  -3    4.43    0.23
   3  -2  -3    4.22    0.16
   3  -2  -3    4.81    0.20
  -3   2   3    4.66    0.18
  -3   2   3    4.50    0.21
  -3   2   3    4.20    0.16
  -3   2   3    4.77    0.16
  -3   2   3    4.55    0.19
   2  -2  -3   18.31    0.45
   2  -2  -3   18.75    0.42
   2  -2  -3   19.11    0.42
   2  -2  -3   18.32    0.53
  -2   2   3   19.19    0.45
  -2   2   3   18.72    0.42
  -2   2   3   17.88    0.42
  -2   2   3   18.46    0.52
   1  -2  -3  240.94    4.52
   1  -2  -3  248.80    4.44
   1  -2  -3  242.24    4.43
   1  -2  -3  254.28    5.40
  -1   2   3  254.27    5.40
  -1   2   3  236.82    4.44
  -1   2   3  246.61    4.43
  -1   2   3  251.17    4.52
  -1   2   3  239.15    5.20
   0  -2  -3   14.12    0.32
   0  -2  -3   13.43    0.32
   0  -2  -3   14.27    0.32
   0   2   3   14.13    0.32
   0   2   3   14.16    0.32
   0   2   3   14.04    0.33
   0   2   3   13.60    0.35
  -1  -2  -3   67.68    1.30
  -1  -2  -3   67.10    1.25
  -1  -2  -3   73.66    1.28
  -1  -2  -3   68.31    1.28
  -1  -2  -3   67.69    1.28
   1   2   3   67.80    1.51
   1   2   3   66.81    1.27
   1   2   3   66.00    1.28
   1   2   3   68.56    1.30
  -2  -2  -3  335.24    6.34
  -2  -2  -3  351.04    6.09
  -2  -2  -3  344.00    6.32
   2   2   3  356.40    6.40
   2   2   3  336.71    6.34
   2   2   3  343.77    6.33
   2   2   3  346.46    7.40
  -3  -2  -3   21.48    0.44
  -3  -2  -3   20.90    0.44
  -3  -2  -3   21.61    0.42
  -3  -2  -3   20.94    0.47
  -3  -2  -3   22.34    0.48
  -3  -2  -3   21.17    0.44
   3   2   3   21.37    0.58
   3   2   3   21.38    0.43
   3   2   3   21.30    0.44
   3   2   3   21.04    0.44
  -4  -2  -3    1.27    0.07
  -4  -2  -3    1.25    0.07
  -4  -2  -3    1.40    0.07
  -4  -2  -3    1.33    0.10
  -4  -2  -3    1.36    0.08
   4   2   3    1.25    0.07
   4   2   3    1.18    0.12
   4   2   3    1.21    0.07
   4   2   3    1.31    0.07
  -5  -2  -3    0.68    0.06
  -5  -2  -3    0.58    0.08
  -5  -2  -3    0.53    0.05
  -5  -2  -3    0.73    0.09
  -5  -2  -3    0.79    0.08
   5   2   3    0.45    0.08
   5   2   3    0.67    0.06
   5   2   3    0.58    0.05
   5   2   3    0.64    0.05
  -6  -2  -3    8.26    0.26
  -6  -2  -3    8.32    0.30
  -6  -2  -3    8.51    0.22
  -6  -2  -3    8.73    0.30
   6   2   3    8.63    0.40
   6   2   3    8.64    0.22
   6   2   3    8.39    0.21
   6   2   3    8.37    0.24
   6   2   3    8.36    0.36
  -7  -2  -3    1.07    0.08
  -7  -2  -3    0.85    0.10
  -7  -2  -3    1.06    0.14
  -7  -2  -3    1.02    0.08
   7   2   3    1.03    0.07
   7   2   3    0.85    0.15
   7   2   3    1.13    0.09
   7   2   3    1.14    0.07
   7   2   3    1.03    0.14
  -8  -2  -3    0.82    0.07
  -8  -2  -3    1.12    0.16
  -8  -2  -3    0.82    0.07
  -8  -2  -3    1.04    0.12
   8   2   3    0.87    0.07
   8   2   3    0.64    0.12
   8   2   3    0.56    0.13
   8   2   3    0.94    0.10
  -9  -2  -3    0.05    0.03
  -9  -2  -3   -0.02    0.06
  -9  -2  -3    0.09    0.09
   9   2   3    0.05    0.08
   9   2   3   -0.05    0.04
   9   2   3    0.06    0.10
 -10  -2  -3    3.89    0.29
  10   2   3    3.62    0.36
  10   2   3    3.95    0.30
 -11  -2  -3    0.19    0.12
  11   2   3    0.09    0.10
  11   2   3    0.00    0.14
 -12  -2  -3    0.05    0.12
  11  -3  -3    1.21    0.19
 -11   3   3    1.11    0.22
  10  -3  -3    0.00    0.10
  10  -3  -3   -0.31    0.15
 -10   3   3    0.33    0.13
 -10   3   3    0.07    0.07
   9  -3  -3    0.11    0.17
   9  -3  -3    0.48    0.13
   9  -3  -3    0.43    0.15
  -9   3   3    0.50    0.10
  -9   3   3    0.26    0.12
   8  -3  -3    3.11    0.24
   8  -3  -3    2.91    0.26
   8  -3  -3    2.02    0.26
  -8   3   3    2.70    0.24
  -8   3   3    2.51    0.17
   7  -3  -3    2.16    0.26
   7  -3  -3    2.59    0.23
   7  -3  -3    2.56    0.16
  -7   3   3    2.67    0.17
  -7   3   3    2.58    0.20
   6  -3  -3    0.05    0.05
   6  -3  -3   -0.05    0.06
   6  -3  -3   -0.11    0.10
  -6   3   3    0.05    0.05
  -6   3   3    0.02    0.05
  -6   3   3    0.05    0.06
   5  -3  -3    0.54    0.11
   5  -3  -3    0.79    0.09
   5  -3  -3    0.52    0.13
  -5   3   3    0.60    0.10
  -5   3   3    0.75    0.09
  -5   3   3    0.60    0.09
   4  -3  -3   11.82    0.38
   4  -3  -3   12.12    0.34
   4  -3  -3   12.16    0.47
  -4   3   3   11.42    0.34
  -4   3   3   12.37    0.34
  -4   3   3   12.92    0.46
  -4   3   3   11.76    0.36
   3  -3  -3    2.97    0.16
   3  -3  -3    2.86    0.14
   3  -3  -3    2.96    0.21
   3  -3  -3    3.24    0.15
  -3   3   3    2.84    0.15
  -3   3   3    2.89    0.09
  -3   3   3    3.01    0.19
  -3   3   3    2.94    0.15
  -3   3   3    3.10    0.14
   2  -3  -3    0.06    0.04
   2  -3  -3    0.13    0.04
   2  -3  -3    0.14    0.07
   2  -3  -3    0.08    0.05
   2  -3  -3    0.15    0.05
  -2   3   3    0.11    0.04
  -2   3   3    0.28    0.05
  -2   3   3    0.10    0.03
  -2   3   3    0.02    0.05
  -2   3   3    0.09    0.04
   1  -3  -3    9.19    0.27
   1  -3  -3    9.32    0.26
   1  -3  -3    9.02    0.26
   1  -3  -3    9.70    0.34
   1  -3  -3    9.29    0.26
  -1   3   3    9.78    0.26
  -1   3   3    9.39    0.26
  -1   3   3    9.02    0.26
  -1   3   3    9.76    0.34
   0  -3  -3    0.50    0.06
   0  -3  -3    0.58    0.06
   0  -3  -3    0.55    0.06
   0  -3  -3    0.43    0.05
   0  -3  -3    0.59    0.04
   0   3   3    0.45    0.05
   0   3   3    0.45    0.06
   0   3   3    0.68    0.09
   0   3   3    0.55    0.06
  -1  -3  -3    7.09    0.19
  -1  -3  -3    6.22    0.19
  -1  -3  -3    6.71    0.19
  -1  -3  -3    6.71    0.19
  -1  -3  -3    6.61    0.18
   1   3   3    6.65    0.19
   1   3   3    7.11    0.20
   1   3   3    6.53    0.19
   1   3   3    6.59    0.19
  -2  -3  -3    0.22    0.04
  -2  -3  -3    0.19    0.03
  -2  -3  -3    0.22    0.04
  -2  -3  -3    0.27    0.05
   2   3   3    0.36    0.04
   2   3   3    0.26    0.04
   2   3   3    0.20    0.04
   2   3   3    0.27    0.04
  -3  -3  -3    4.73    0.14
  -3  -3  -3    4.89    0.17
  -3  -3  -3    4.59    0.15
  -3  -3  -3    4.65    0.13
  -3  -3  -3    4.53    0.17
  -3  -3  -3    4.52    0.14
   3   3   3    4.39    0.22
   3   3   3    4.74    0.14
   3   3   3    4.81    0.14
  -4  -3  -3   28.21    0.55
  -4  -3  -3   26.23    0.55
  -4  -3  -3   28.13    0.57
  -4  -3  -3   27.15    0.62
  -4  -3  -3   29.37    0.63
  -4  -3  -3   27.16    0.56
   4   3   3   27.71    0.59
   4   3   3   28.58    0.55
   4   3   3   28.08    0.77
   4   3   3   27.80    0.56
  -5  -3  -3   17.90    0.37
  -5  -3  -3   17.28    0.37
  -5  -3  -3   17.92    0.46
  -5  -3  -3   17.61    0.41
  -5  -3  -3   17.59    0.46
   5   3   3   17.46    0.56
   5   3   3   17.43    0.37
   5   3   3   17.98    0.42
   5   3   3   18.25    0.37
  -6  -3  -3    2.27    0.16
  -6  -3  -3    2.75    0.18
  -6  -3  -3    2.41    0.09
  -6  -3  -3    2.53    0.09
  -6  -3  -3    2.59    0.14
   6   3   3    2.47    0.19
   6   3   3    2.37    0.09
   6   3   3    2.52    0.09
   6   3   3    2.46    0.09
  -7  -3  -3    1.23    0.15
  -7  -3  -3    1.06    0.06
  -7  -3  -3    1.42    0.16
  -7  -3  -3    1.21    0.06
  -7  -3  -3    1.27    0.13
   7   3   3    1.22    0.07
   7   3   3    1.16    0.06
   7   3   3    1.12    0.06
   7   3   3    1.11    0.15
   7   3   3    0.95    0.16
  -8  -3  -3    4.84    0.23
  -8  -3  -3    5.66    0.28
  -8  -3  -3    5.23    0.28
   8   3   3    4.88    0.17
   8   3   3    4.96    0.35
   8   3   3    5.20    0.32
  -9  -3  -3   -0.07    0.05
  -9  -3  -3    0.01    0.09
   9   3   3   -0.06    0.07
   9   3   3   -0.04    0.09
 -10  -3  -3    1.68    0.18
 -10  -3  -3    1.69    0.22
  10   3   3    1.99    0.27
  10   3   3    1.74    0.22
 -11  -3  -3    0.37    0.14
 -11  -3  -3    0.15    0.10
  11   3   3    0.13    0.14
  11   3   3    0.18    0.11
 -12  -3  -3   -0.06    0.12
  11  -4  -3    0.74    0.17
 -11   4   3    1.25    0.23
  10  -4  -3    0.21    0.13
 -10   4   3    0.15    0.09
 -10   4   3    0.00    0.11
   9  -4  -3    0.39    0.16
   9  -4  -3    0.44    0.14
   9  -4  -3    0.20    0.19
  -9   4   3    0.35    0.13
  -9   4   3    0.47    0.11
   8  -4  -3    1.25    0.18
   8  -4  -3    1.22    0.20
   8  -4  -3    0.49    0.19
  -8   4   3    1.33    0.19
  -8   4   3    1.08    0.14
   7  -4  -3    2.61    0.25
   7  -4  -3    2.25    0.21
   7  -4  -3    2.51    0.18
   7  -4  -3    2.39    0.28
  -7   4   3    2.69    0.19
  -7   4   3    2.91    0.22
   6  -4  -3    0.57    0.17
   6  -4  -3    0.88    0.14
   6  -4  -3    0.62    0.10
  -6   4   3    0.76    0.13
  -6   4   3    0.72    0.11
  -6   4   3    0.70    0.10
   5  -4  -3   -0.06    0.10
   5  -4  -3    0.05    0.05
   5  -4  -3   -0.05    0.06
  -5   4   3    0.07    0.06
  -5   4   3   -0.02    0.02
  -5   4   3    0.06    0.05
  -5   4   3    0.01    0.05
   4  -4  -3    0.00    0.05
   4  -4  -3    0.16    0.11
   4  -4  -3    0.20    0.07
  -4   4   3    0.18    0.06
  -4   4   3    0.12    0.06
  -4   4   3    0.10    0.03
  -4   4   3    0.04    0.05
   3  -4  -3    0.20    0.10
   3  -4  -3    0.17    0.04
   3  -4  -3    0.12    0.05
   3  -4  -3    0.14    0.06
  -3   4   3    0.15    0.06
  -3   4   3    0.17    0.06
  -3   4   3    0.06    0.07
  -3   4   3    0.11    0.03
   2  -4  -3   14.10    0.38
   2  -4  -3   14.14    0.41
   2  -4  -3   14.35    0.38
   2  -4  -3   14.31    0.29
   2  -4  -3   13.65    0.49
   2  -4  -3   14.02    0.38
  -2   4   3   14.22    0.37
  -2   4   3   13.98    0.48
  -2   4   3   14.08    0.37
  -2   4   3   13.26    0.38
  -2   4   3   13.96    0.38
   1  -4  -3    3.63    0.22
   1  -4  -3    3.61    0.16
   1  -4  -3    3.81    0.16
   1  -4  -3    3.95    0.12
   1  -4  -3    3.65    0.16
  -1   4   3    3.80    0.16
  -1   4   3    3.75    0.15
  -1   4   3    3.80    0.23
   0  -4  -3    0.26    0.05
   0  -4  -3    0.17    0.07
   0  -4  -3    0.18    0.04
   0  -4  -3    0.26    0.04
   0  -4  -3    0.14    0.05
   0  -4  -3    0.22    0.05
   0   4   3    0.33    0.06
   0   4   3    0.33    0.08
   0   4   3    0.30    0.05
   0   4   3    0.18    0.04
   0   4   3    0.18    0.05
  -1  -4  -3   23.10    0.50
  -1  -4  -3   21.82    0.50
  -1  -4  -3   22.98    0.51
  -1  -4  -3   22.81    0.48
  -1  -4  -3   22.60    0.48
   1   4   3   21.99    0.51
   1   4   3   22.20    0.49
   1   4   3   22.09    0.50
   1   4   3   22.53    0.49
   1   4   3   22.52    0.63
  -2  -4  -3    1.02    0.07
  -2  -4  -3    0.89    0.07
  -2  -4  -3    1.01    0.07
  -2  -4  -3    0.98    0.07
   2   4   3    0.97    0.07
   2   4   3    0.94    0.07
   2   4   3    0.98    0.08
  -3  -4  -3    2.77    0.11
  -3  -4  -3    2.95    0.13
  -3  -4  -3    2.89    0.12
  -3  -4  -3    2.84    0.14
  -3  -4  -3    2.99    0.12
   3   4   3    2.66    0.11
   3   4   3    3.04    0.12
   3   4   3    2.85    0.11
  -4  -4  -3    2.78    0.15
  -4  -4  -3    2.76    0.11
  -4  -4  -3    2.68    0.08
  -4  -4  -3    2.65    0.13
  -4  -4  -3    2.65    0.10
  -4  -4  -3    2.57    0.14
   4   4   3    2.69    0.12
   4   4   3    2.65    0.10
  -5  -4  -3    3.97    0.19
  -5  -4  -3    4.05    0.19
  -5  -4  -3    3.87    0.17
  -5  -4  -3    4.14    0.13
   5   4   3    4.09    0.12
   5   4   3    3.79    0.16
   5   4   3    3.79    0.24
   5   4   3    3.92    0.12
  -6  -4  -3    8.10    0.30
  -6  -4  -3    7.82    0.27
  -6  -4  -3    8.39    0.31
  -6  -4  -3    8.34    0.19
  -6  -4  -3    7.98    0.19
   6   4   3    7.96    0.26
   6   4   3    8.10    0.18
   6   4   3    7.98    0.38
   6   4   3    8.04    0.19
  -7  -4  -3    5.38    0.26
  -7  -4  -3    5.33    0.23
  -7  -4  -3    5.56    0.27
   7   4   3    5.43    0.22
   7   4   3    5.53    0.32
  -8  -4  -3    0.06    0.09
  -8  -4  -3   -0.05    0.06
  -8  -4  -3   -0.06    0.06
   8   4   3    0.06    0.07
   8   4   3   -0.03    0.04
  -9  -4  -3    0.22    0.12
  -9  -4  -3    0.29    0.09
  -9  -4  -3    0.23    0.11
   9   4   3    0.23    0.11
   9   4   3    0.14    0.07
   9   4   3    0.13    0.12
 -10  -4  -3    4.30    0.26
 -10  -4  -3    3.88    0.29
  10   4   3    4.51    0.25
  10   4   3    4.51    0.34
  10   4   3    3.99    0.36
 -11  -4  -3    5.13    0.35
 -11  -4  -3    5.06    0.30
  11   4   3    4.89    0.42
  11   4   3    4.58    0.36
 -12  -4  -3    0.19    0.14
 -12  -4  -3    0.14    0.12
  12   4   3   -0.01    0.10
  10  -5  -3    0.00    0.11
 -10   5   3    0.10    0.13
   9  -5  -3    0.20    0.13
   9  -5  -3   -0.22    0.21
   9  -5  -3    0.15    0.14
  -9   5   3    0.24    0.13
  -9   5   3    0.11    0.09
   8  -5  -3    0.41    0.14
   8  -5  -3    0.30    0.20
   8  -5  -3    0.52    0.15
  -8   5   3    0.29    0.13
  -8   5   3    0.40    0.11
   7  -5  -3    2.44    0.19
   7  -5  -3    2.59    0.23
   7  -5  -3    2.41    0.32
   7  -5  -3    2.97    0.25
  -7   5   3    3.17    0.23
  -7   5   3    2.76    0.21
   6  -5  -3    9.46    0.35
   6  -5  -3    9.57    0.40
   6  -5  -3    9.34    0.54
  -6   5   3    8.85    0.36
  -6   5   3    9.66    0.36
   5  -5  -3    5.69    0.25
   5  -5  -3    5.90    0.41
   5  -5  -3    5.89    0.29
  -5   5   3    5.72    0.20
  -5   5   3    5.58    0.26
  -5   5   3    5.73    0.25
  -5   5   3    5.81    0.27
   4  -5  -3    6.02    0.28
   4  -5  -3    6.30    0.26
   4  -5  -3    6.31    0.41
  -4   5   3    6.19    0.26
  -4   5   3    6.66    0.26
  -4   5   3    5.98    0.26
  -4   5   3    6.18    0.21
   3  -5  -3   22.76    0.58
   3  -5  -3   24.06    0.49
   3  -5  -3   23.54    0.60
   3  -5  -3   24.65    0.79
  -3   5   3   24.21    0.59
  -3   5   3   23.66    0.59
  -3   5   3   23.58    0.60
   2  -5  -3    4.60    0.29
   2  -5  -3    4.45    0.14
   2  -5  -3    4.36    0.20
   2  -5  -3    4.50    0.19
  -2   5   3    4.30    0.19
  -2   5   3    4.11    0.20
  -2   5   3    4.60    0.19
  -2   5   3    4.32    0.19
   1  -5  -3    8.75    0.28
   1  -5  -3    8.57    0.38
   1  -5  -3    8.97    0.31
   1  -5  -3    9.13    0.23
   1  -5  -3    8.93    0.29
   1  -5  -3    8.58    0.27
  -1   5   3    9.11    0.29
  -1   5   3    8.85    0.38
  -1   5   3    9.18    0.27
  -1   5   3    9.17    0.28
  -1   5   3    8.59    0.30
   0  -5  -3   19.63    0.47
   0  -5  -3   17.83    0.57
   0  -5  -3   18.18    0.48
   0  -5  -3   18.30    0.45
   0  -5  -3   18.40    0.43
   0  -5  -3   19.04    0.42
   0   5   3   18.30    0.42
   0   5   3   18.50    0.59
   0   5   3   18.11    0.45
   0   5   3   17.81    0.48
   0   5   3   18.05    0.46
  -1  -5  -3    1.20    0.09
  -1  -5  -3    1.24    0.10
  -1  -5  -3    1.27    0.09
  -1  -5  -3    1.20    0.09
   1   5   3    1.30    0.09
   1   5   3    0.96    0.13
   1   5   3    1.12    0.10
   1   5   3    1.22    0.08
   1   5   3    1.16    0.09
  -2  -5  -3    3.42    0.15
  -2  -5  -3    3.08    0.14
  -2  -5  -3    2.92    0.14
  -2  -5  -3    3.07    0.14
   2   5   3    3.09    0.15
   2   5   3    3.15    0.14
   2   5   3    3.67    0.14
   2   5   3    3.19    0.14
  -3  -5  -3    0.27    0.06
  -3  -5  -3    0.17    0.04
  -3  -5  -3    0.15    0.05
  -3  -5  -3    0.21    0.04
  -3  -5  -3    0.22    0.05
   3   5   3    0.21    0.04
   3   5   3    0.19    0.05
   3   5   3    0.26    0.05
   3   5   3    0.19    0.04
  -4  -5  -3    1.20    0.10
  -4  -5  -3    1.37    0.09
  -4  -5  -3    1.42    0.09
  -4  -5  -3    1.24    0.11
   4   5   3    1.48    0.10
   4   5   3    1.38    0.08
   4   5   3    1.37    0.08
  -5  -5  -3    3.33    0.12
  -5  -5  -3    3.47    0.17
  -5  -5  -3    3.11    0.17
  -5  -5  -3    3.64    0.20
   5   5   3    3.43    0.16
   5   5   3    3.50    0.12
   5   5   3    3.30    0.12
  -6  -5  -3    0.61    0.09
  -6  -5  -3    0.87    0.12
  -6  -5  -3    0.67    0.06
  -6  -5  -3    0.69    0.12
  -6  -5  -3    0.66    0.05
   6   5   3    0.58    0.05
   6   5   3    0.51    0.08
   6   5   3    0.56    0.12
   6   5   3    0.58    0.05
  -7  -5  -3    1.00    0.15
  -7  -5  -3    0.74    0.12
  -7  -5  -3    1.10    0.13
   7   5   3    1.06    0.11
   7   5   3    1.12    0.17
  -8  -5  -3    0.40    0.10
  -8  -5  -3    0.31    0.10
  -8  -5  -3    0.32    0.11
   8   5   3    0.23    0.07
   8   5   3    0.35    0.12
  -9  -5  -3    0.97    0.14
  -9  -5  -3    1.18    0.17
  -9  -5  -3    0.99    0.17
   9   5   3    0.72    0.15
   9   5   3    0.91    0.13
   9   5   3    0.76    0.17
 -10  -5  -3    3.45    0.24
 -10  -5  -3    3.06    0.27
 -10  -5  -3    3.31    0.28
  10   5   3    3.53    0.32
  10   5   3    3.68    0.24
  10   5   3    3.26    0.35
 -11  -5  -3    0.26    0.14
 -11  -5  -3    0.39    0.14
 -11  -5  -3    0.26    0.12
  11   5   3    0.16    0.12
  11   5   3    0.36    0.16
 -12  -5  -3    0.02    0.12
 -12  -5  -3   -0.13    0.09
  12   5   3   -0.03    0.12
  10  -6  -3    0.24    0.14
 -10   6   3    0.18    0.14
   9  -6  -3    0.27    0.15
  -9   6   3    0.64    0.17
   8  -6  -3    2.55    0.38
   8  -6  -3    3.31    0.30
   8  -6  -3    2.69    0.28
  -8   6   3    2.71    0.24
  -8   6   3    3.11    0.27
   7  -6  -3    0.33    0.13
   7  -6  -3   -0.10    0.17
   7  -6  -3    0.49    0.14
  -7   6   3    0.29    0.10
  -7   6   3    0.17    0.10
   6  -6  -3    0.09    0.10
   6  -6  -3   -0.08    0.08
   6  -6  -3   -0.03    0.07
   6  -6  -3   -0.13    0.15
  -6   6   3   -0.05    0.07
  -6   6   3   -0.01    0.06
   5  -6  -3    0.82    0.13
   5  -6  -3    0.69    0.20
   5  -6  -3    0.78    0.14
   5  -6  -3    0.85    0.16
  -5   6   3    0.71    0.13
  -5   6   3    1.02    0.14
   4  -6  -3    1.16    0.14
   4  -6  -3    0.97    0.20
   4  -6  -3    1.39    0.16
   4  -6  -3    1.33    0.10
  -4   6   3    1.51    0.15
  -4   6   3    1.19    0.15
  -4   6   3    1.35    0.12
   3  -6  -3    0.96    0.09
   3  -6  -3    0.87    0.12
   3  -6  -3    0.99    0.12
   3  -6  -3    0.86    0.18
  -3   6   3    0.92    0.13
  -3   6   3    1.00    0.11
   2  -6  -3    0.10    0.06
   2  -6  -3    0.10    0.11
   2  -6  -3    0.16    0.05
   2  -6  -3    0.01    0.05
  -2   6   3    0.03    0.05
  -2   6   3    0.12    0.07
   1  -6  -3    0.89    0.09
   1  -6  -3    0.98    0.09
   1  -6  -3    0.88    0.12
   1  -6  -3    0.80    0.10
   1  -6  -3    0.72    0.14
  -1   6   3    0.82    0.10
  -1   6   3    0.77    0.11
  -1   6   3    1.04    0.09
   0  -6  -3    1.76    0.14
   0  -6  -3    1.56    0.12
   0  -6  -3    1.73    0.11
   0  -6  -3    1.85    0.11
   0  -6  -3    1.96    0.14
   0   6   3    1.71    0.15
   0   6   3    1.70    0.10
   0   6   3    1.78    0.13
  -1  -6  -3    6.53    0.19
  -1  -6  -3    5.88    0.21
  -1  -6  -3    6.46    0.24
  -1  -6  -3    6.64    0.25
  -1  -6  -3    6.10    0.23
   1   6   3    6.66    0.24
   1   6   3    6.38    0.25
   1   6   3    6.40    0.19
  -2  -6  -3   10.73    0.32
  -2  -6  -3   11.52    0.33
  -2  -6  -3   11.54    0.35
  -2  -6  -3   11.32    0.33
   2   6   3   11.54    0.35
   2   6   3   11.47    0.33
   2   6   3   11.57    0.29
   2   6   3   11.71    0.32
  -3  -6  -3    0.02    0.04
  -3  -6  -3   -0.03    0.05
  -3  -6  -3    0.06    0.04
  -3  -6  -3    0.04    0.04
  -3  -6  -3   -0.02    0.04
   3   6   3    0.09    0.04
   3   6   3    0.05    0.04
   3   6   3    0.04    0.04
   3   6   3   -0.04    0.04
  -4  -6  -3    1.75    0.11
  -4  -6  -3    1.62    0.13
  -4  -6  -3    1.77    0.11
  -4  -6  -3    1.83    0.13
  -4  -6  -3    1.74    0.08
  -4  -6  -3    1.95    0.13
   4   6   3    1.82    0.11
   4   6   3    1.70    0.11
   4   6   3    1.69    0.10
   4   6   3    1.64    0.13
  -5  -6  -3    4.62    0.23
  -5  -6  -3    4.35    0.16
  -5  -6  -3    4.57    0.21
  -5  -6  -3    4.48    0.16
   5   6   3    4.62    0.16
   5   6   3    4.23    0.15
   5   6   3    4.66    0.21
  -6  -6  -3    6.34    0.26
  -6  -6  -3    5.89    0.28
  -6  -6  -3    6.26    0.27
  -6  -6  -3    6.45    0.18
  -6  -6  -3    6.44    0.18
   6   6   3    6.27    0.18
   6   6   3    6.17    0.25
   6   6   3    6.10    0.17
  -7  -6  -3    2.41    0.20
  -7  -6  -3    2.37    0.07
  -7  -6  -3    2.36    0.19
  -7  -6  -3    2.38    0.18
   7   6   3    2.41    0.25
   7   6   3    2.53    0.17
  -8  -6  -3    1.51    0.16
  -8  -6  -3    1.24    0.17
  -8  -6  -3    0.96    0.14
   8   6   3    1.61    0.16
   8   6   3    1.22    0.19
  -9  -6  -3   -0.07    0.09
  -9  -6  -3    0.08    0.09
  -9  -6  -3    0.09    0.10
   9   6   3    0.05    0.07
   9   6   3    0.07    0.10
 -10  -6  -3   -0.01    0.10
 -10  -6  -3   -0.11    0.08
 -10  -6  -3   -0.10    0.11
  10   6   3   -0.02    0.10
  10   6   3    0.07    0.11
  10   6   3   -0.02    0.07
 -11  -6  -3    0.41    0.14
 -11  -6  -3    0.50    0.15
 -11  -6  -3    0.27    0.14
  11   6   3    0.47    0.16
  11   6   3    0.38    0.17
 -12  -6  -3    0.35    0.16
 -12  -6  -3    0.62    0.16
   9  -7  -3    1.47    0.24
  -9   7   3    1.21    0.21
   8  -7  -3    0.54    0.17
   8  -7  -3    0.28    0.15
  -8   7   3    0.51    0.15
   7  -7  -3    1.44    0.21
   7  -7  -3    1.28    0.21
   7  -7  -3    1.25    0.30
  -7   7   3    1.52    0.20
  -7   7   3    1.34    0.19
   6  -7  -3    2.10    0.23
   6  -7  -3    1.73    0.22
   6  -7  -3    2.07    0.32
   6  -7  -3    2.01    0.20
  -6   7   3    2.22    0.22
  -6   7   3    2.21    0.22
   5  -7  -3    9.58    0.43
   5  -7  -3    9.28    0.39
   5  -7  -3    9.46    0.38
   5  -7  -3    8.77    0.53
  -5   7   3    9.40    0.40
  -5   7   3    9.30    0.36
   4  -7  -3    6.67    0.47
   4  -7  -3    5.87    0.32
   4  -7  -3    5.79    0.29
   4  -7  -3    6.30    0.30
  -4   7   3    5.36    0.26
  -4   7   3    5.88    0.30
   3  -7  -3    0.10    0.06
   3  -7  -3    0.09    0.08
   3  -7  -3   -0.06    0.14
   3  -7  -3    0.00    0.07
  -3   7   3   -0.09    0.05
  -3   7   3   -0.04    0.07
  -3   7   3   -0.08    0.07
   2  -7  -3    2.52    0.17
   2  -7  -3    2.74    0.14
   2  -7  -3    2.64    0.19
   2  -7  -3    2.94    0.32
  -2   7   3    2.43    0.19
  -2   7   3    2.39    0.21
   1  -7  -3    3.85    0.21
   1  -7  -3    4.23    0.18
   1  -7  -3    4.07    0.31
   1  -7  -3    4.14    0.19
  -1   7   3    3.83    0.21
  -1   7   3    4.35    0.24
   0  -7  -3    3.43    0.15
   0  -7  -3    3.48    0.17
   0  -7  -3    3.43    0.19
   0  -7  -3    3.60    0.22
   0   7   3    3.49    0.15
   0   7   3    3.35    0.21
   0   7   3    3.54    0.20
  -1  -7  -3    1.12    0.08
  -1  -7  -3    0.98    0.11
  -1  -7  -3    1.29    0.14
  -1  -7  -3    1.29    0.13
   1   7   3    1.17    0.08
   1   7   3    1.04    0.13
   1   7   3    1.12    0.13
  -2  -7  -3   19.19    0.49
  -2  -7  -3   19.00    0.50
  -2  -7  -3   19.23    0.50
   2   7   3   19.58    0.50
   2   7   3   18.94    0.53
   2   7   3   19.34    0.43
  -3  -7  -3    0.35    0.08
  -3  -7  -3    0.31    0.06
  -3  -7  -3    0.29    0.07
  -3  -7  -3    0.26    0.07
  -3  -7  -3    0.27    0.08
  -3  -7  -3    0.44    0.08
   3   7   3    0.25    0.07
   3   7   3    0.30    0.07
   3   7   3    0.39    0.06
  -4  -7  -3    0.47    0.07
  -4  -7  -3    0.52    0.11
  -4  -7  -3    0.41    0.08
  -4  -7  -3    0.51    0.08
  -4  -7  -3    0.47    0.06
  -4  -7  -3    0.52    0.09
   4   7   3    0.59    0.07
   4   7   3    0.35    0.08
   4   7   3    0.32    0.06
  -5  -7  -3    0.01    0.04
  -5  -7  -3   -0.01    0.05
  -5  -7  -3    0.01    0.04
  -5  -7  -3   -0.05    0.07
   5   7   3   -0.01    0.04
   5   7   3    0.02    0.05
   5   7   3   -0.06    0.05
  -6  -7  -3    4.06    0.15
  -6  -7  -3    4.07    0.22
  -6  -7  -3    3.58    0.22
   6   7   3    3.96    0.22
   6   7   3    3.77    0.15
  -7  -7  -3    0.15    0.10
  -7  -7  -3    0.19    0.08
  -7  -7  -3    0.09    0.04
  -7  -7  -3    0.09    0.03
  -7  -7  -3    0.14    0.08
   7   7   3    0.23    0.08
  -8  -7  -3   -0.04    0.09
  -8  -7  -3   -0.05    0.07
  -8  -7  -3   -0.07    0.06
   8   7   3   -0.04    0.09
   8   7   3    0.02    0.06
  -9  -7  -3    0.23    0.13
  -9  -7  -3    0.03    0.09
  -9  -7  -3    0.25    0.11
   9   7   3    0.05    0.10
   9   7   3    0.16    0.09
 -10  -7  -3    0.23    0.13
 -10  -7  -3    0.27    0.11
 -10  -7  -3    0.11    0.11
  10   7   3    0.37    0.14
 -11  -7  -3    0.20    0.11
 -11  -7  -3    0.25    0.14
 -11  -7  -3    0.13    0.13
  11   7   3    0.17    0.11
  11   7   3    0.10    0.13
  11   7   3    0.19    0.14
 -12  -7  -3   -0.20    0.09
 -12  -7  -3    0.22    0.16
 -12  -7  -3    0.19    0.13
   8  -8  -3    0.64    0.18
  -8   8   3    0.63    0.16
   7  -8  -3    1.16    0.21
   7  -8  -3    0.98    0.20
  -7   8   3    0.95    0.18
   6  -8  -3   -0.30    0.08
   6  -8  -3    0.22    0.14
   6  -8  -3   -0.45    0.16
   6  -8  -3   -0.06    0.09
  -6   8   3   -0.06    0.08
  -6   8   3    0.00    0.10
   5  -8  -3    0.23    0.12
   5  -8  -3    0.25    0.11
   5  -8  -3    0.23    0.13
   5  -8  -3    0.01    0.16
  -5   8   3   -0.02    0.09
  -5   8   3    0.08    0.10
   4  -8  -3    1.95    0.21
   4  -8  -3    1.64    0.25
   4  -8  -3    2.03    0.24
   4  -8  -3    1.76    0.18
  -4   8   3    1.65    0.17
  -4   8   3    1.94    0.22
   3  -8  -3    0.10    0.09
   3  -8  -3    0.20    0.11
   3  -8  -3    0.13    0.16
   3  -8  -3    0.19    0.07
   3  -8  -3    0.09    0.08
  -3   8   3    0.27    0.11
  -3   8   3    0.13    0.07
   2  -8  -3    0.01    0.06
   2  -8  -3   -0.03    0.13
   2  -8  -3    0.05    0.06
   2  -8  -3    0.04    0.09
   2  -8  -3    0.02    0.09
  -2   8   3   -0.07    0.09
   1  -8  -3    0.14    0.07
   1  -8  -3    0.02    0.07
   1  -8  -3    0.09    0.06
   1  -8  -3    0.02    0.08
   1  -8  -3    0.22    0.13
  -1   8   3    0.06    0.09
  -1   8   3   -0.03    0.07
   0  -8  -3    0.67    0.11
   0  -8  -3    0.98    0.12
   0  -8  -3    0.83    0.13
   0  -8  -3    0.93    0.09
   0   8   3    1.10    0.14
   0   8   3    0.73    0.13
  -1  -8  -3    0.85    0.12
  -1  -8  -3    0.86    0.12
  -1  -8  -3    1.15    0.14
   1   8   3    0.80    0.07
   1   8   3    0.74    0.11
   1   8   3    0.97    0.14
  -2  -8  -3    0.11    0.06
  -2  -8  -3   -0.03    0.05
  -2  -8  -3    0.03    0.05
  -2  -8  -3   -0.06    0.05
   2   8   3    0.03    0.07
   2   8   3    0.03    0.06
   2   8   3    0.01    0.03
  -3  -8  -3    0.03    0.06
  -3  -8  -3   -0.03    0.05
  -3  -8  -3   -0.02    0.05
  -3  -8  -3   -0.08    0.04
  -3  -8  -3    0.07    0.06
   3   8   3   -0.05    0.04
   3   8   3    0.06    0.06
   3   8   3   -0.02    0.06
  -4  -8  -3    0.12    0.06
  -4  -8  -3    0.01    0.04
  -4  -8  -3    0.12    0.08
  -4  -8  -3    0.11    0.07
  -4  -8  -3    0.09    0.06
   4   8   3    0.00    0.06
   4   8   3    0.03    0.05
   4   8   3    0.02    0.05
  -5  -8  -3    0.16    0.06
  -5  -8  -3    0.18    0.04
  -5  -8  -3    0.05    0.05
  -5  -8  -3    0.08    0.07
  -5  -8  -3    0.10    0.08
   5   8   3    0.24    0.08
   5   8   3    0.10    0.05
   5   8   3    0.11    0.06
  -6  -8  -3    2.48    0.14
  -6  -8  -3    2.33    0.23
  -6  -8  -3    2.55    0.20
   6   8   3    2.56    0.20
  -7  -8  -3    0.16    0.11
  -7  -8  -3    0.01    0.04
  -7  -8  -3    0.02    0.08
   7   8   3    0.02    0.07
  -8  -8  -3    0.00    0.07
  -8  -8  -3   -0.14    0.07
   8   8   3    0.02    0.07
   8   8   3   -0.07    0.08
  -9  -8  -3   -0.03    0.08
  -9  -8  -3    0.02    0.10
  -9  -8  -3    0.03    0.10
   9   8   3    0.04    0.08
   9   8   3   -0.09    0.10
 -10  -8  -3   -0.11    0.12
 -10  -8  -3    0.01    0.10
 -10  -8  -3    0.10    0.11
  10   8   3    0.07    0.12
 -11  -8  -3    0.19    0.15
 -11  -8  -3    0.10    0.12
 -11  -8  -3    0.20    0.13
 -12  -8  -3    0.10    0.13
 -12  -8  -3    0.08    0.11
 -12  -8  -3   -0.25    0.12
   7  -9  -3    0.14    0.15
  -7   9   3    0.15    0.12
   6  -9  -3    0.68    0.16
   6  -9  -3    0.54    0.16
   6  -9  -3    0.81    0.21
  -6   9   3    1.01    0.17
   5  -9  -3   -0.01    0.10
   5  -9  -3   -0.01    0.10
   5  -9  -3    0.09    0.12
   5  -9  -3   -0.03    0.19
  -5   9   3   -0.04    0.09
  -5   9   3   -0.05    0.08
   4  -9  -3    0.16    0.12
   4  -9  -3    0.22    0.19
   4  -9  -3    0.27    0.13
   4  -9  -3    0.20    0.10
  -4   9   3    0.20    0.09
  -4   9   3    0.24    0.11
   3  -9  -3    4.15    0.23
   3  -9  -3    4.39    0.41
   3  -9  -3    4.41    0.28
   3  -9  -3    4.48    0.31
  -3   9   3    4.06    0.28
  -3   9   3    4.04    0.22
   2  -9  -3    0.01    0.08
   2  -9  -3    0.01    0.08
   2  -9  -3   -0.06    0.06
   2  -9  -3    0.08    0.14
   2  -9  -3    0.16    0.08
  -2   9   3   -0.07    0.07
   1  -9  -3   -0.04    0.07
   1  -9  -3    0.17    0.08
   1  -9  -3    0.18    0.10
   1  -9  -3    0.10    0.06
  -1   9   3    0.03    0.09
  -1   9   3    0.16    0.11
   0  -9  -3    2.75    0.21
   0  -9  -3    2.84    0.18
   0  -9  -3    2.83    0.21
   0  -9  -3    2.97    0.14
   0   9   3    2.81    0.22
   0   9   3    2.59    0.22
  -1  -9  -3    0.02    0.07
  -1  -9  -3    0.02    0.07
  -1  -9  -3   -0.05    0.06
   1   9   3    0.08    0.10
   1   9   3    0.02    0.08
  -2  -9  -3    3.44    0.20
  -2  -9  -3    3.50    0.21
  -2  -9  -3    3.22    0.20
   2   9   3    3.37    0.24
   2   9   3    3.23    0.21
  -3  -9  -3   11.54    0.38
  -3  -9  -3   11.60    0.41
  -3  -9  -3   11.62    0.41
  -3  -9  -3   11.47    0.36
  -3  -9  -3   11.64    0.39
   3   9   3   11.44    0.39
   3   9   3   11.12    0.43
  -4  -9  -3    0.54    0.13
  -4  -9  -3    0.51    0.08
  -4  -9  -3    0.43    0.10
  -4  -9  -3    0.52    0.09
   4   9   3    0.52    0.12
   4   9   3    0.54    0.10
  -5  -9  -3    0.47    0.13
  -5  -9  -3    0.39    0.11
  -5  -9  -3    0.46    0.09
   5   9   3    0.49    0.12
  -6  -9  -3    0.85    0.16
  -6  -9  -3    0.60    0.09
  -6  -9  -3    1.04    0.16
   6   9   3    0.67    0.13
  -7  -9  -3    1.24    0.11
  -7  -9  -3    1.06    0.16
  -7  -9  -3    0.84    0.16
   7   9   3    1.21    0.17
  -8  -9  -3    0.25    0.11
  -8  -9  -3    0.12    0.11
   8   9   3    0.28    0.11
  -9  -9  -3    0.00    0.09
  -9  -9  -3   -0.09    0.09
   9   9   3   -0.02    0.11
   9   9   3    0.04    0.09
 -10  -9  -3    0.32    0.13
 -10  -9  -3    0.28    0.15
 -11  -9  -3    0.10    0.13
 -11  -9  -3    0.12    0.12
   6 -10  -3    0.80    0.20
   5 -10  -3    0.16    0.14
   5 -10  -3    0.09    0.12
   4 -10  -3    0.74    0.17
   4 -10  -3    0.83    0.24
   4 -10  -3    0.85    0.19
  -4  10   3    0.79    0.18
   3 -10  -3   -0.06    0.13
   3 -10  -3   -0.02    0.10
   3 -10  -3    0.10    0.11
  -3  10   3    0.09    0.11
   2 -10  -3    0.59    0.11
   2 -10  -3    0.36    0.16
   2 -10  -3    0.23    0.12
   2 -10  -3    0.33    0.13
  -2  10   3    0.30    0.13
   1 -10  -3    3.27    0.21
   1 -10  -3    3.07    0.25
   1 -10  -3    3.11    0.26
  -1  10   3    2.90    0.27
  -1  10   3    3.10    0.26
   0 -10  -3    2.54    0.24
   0 -10  -3    2.47    0.23
   0 -10  -3    2.34    0.19
   0  10   3    2.22    0.23
   0  10   3    2.33    0.25
  -1 -10  -3    0.46    0.11
  -1 -10  -3    0.49    0.12
  -1 -10  -3    0.44    0.12
   1  10   3    0.64    0.16
   1  10   3    0.72    0.13
  -2 -10  -3    0.55    0.12
  -2 -10  -3    0.45    0.12
  -2 -10  -3    0.42    0.10
   2  10   3    0.18    0.11
   2  10   3    0.52    0.11
  -3 -10  -3    2.00    0.16
  -3 -10  -3    1.92    0.21
  -3 -10  -3    1.82    0.20
  -3 -10  -3    2.29    0.19
   3  10   3    2.05    0.18
   3  10   3    2.26    0.23
  -4 -10  -3    0.21    0.10
  -4 -10  -3    0.12    0.10
  -4 -10  -3    0.22    0.09
  -4 -10  -3    0.38    0.08
   4  10   3    0.24    0.12
  -5 -10  -3    3.09    0.20
  -5 -10  -3    3.49    0.26
  -5 -10  -3    3.00    0.25
   5  10   3    3.26    0.26
  -6 -10  -3    0.11    0.10
  -6 -10  -3    0.19    0.08
  -6 -10  -3    0.29    0.12
   6  10   3    0.07    0.10
  -7 -10  -3   -0.04    0.09
  -7 -10  -3    0.00    0.11
  -7 -10  -3    0.10    0.06
   7  10   3    0.11    0.11
  -8 -10  -3    0.53    0.15
  -8 -10  -3    0.56    0.16
   8  10   3    0.48    0.14
  -9 -10  -3   -0.10    0.11
  -9 -10  -3    0.14    0.12
 -10 -10  -3    0.08    0.12
 -10 -10  -3    0.07    0.15
   5 -11  -3    0.41    0.18
   4 -11  -3    0.12    0.15
   3 -11  -3    0.13    0.13
   3 -11  -3   -0.03    0.12
  -3  11   3   -0.03    0.11
   2 -11  -3    0.09    0.11
   2 -11  -3   -0.16    0.09
  -2  11   3   -0.06    0.11
   1 -11  -3    0.05    0.10
   1 -11  -3    0.02    0.08
   1 -11  -3    0.13    0.11
  -1  11   3    0.11    0.14
  -1  11   3    0.03    0.11
   0 -11  -3    0.62    0.15
   0 -11  -3    1.03    0.17
   0 -11  -3    0.88    0.15
   0  11   3    0.94    0.18
   0  11   3    0.75    0.17
  -1 -11  -3    0.42    0.12
  -1 -11  -3    0.26    0.10
  -1 -11  -3    0.44    0.12
   1  11   3    0.31    0.12
   1  11   3    0.33    0.14
  -2 -11  -3    0.48    0.13
  -2 -11  -3    0.45    0.11
  -2 -11  -3    0.55    0.14
   2  11   3    0.50    0.12
   2  11   3    0.44    0.14
  -3 -11  -3    1.95    0.22
  -3 -11  -3    1.97    0.17
  -3 -11  -3    1.87    0.22
  -3 -11  -3    2.29    0.20
   3  11   3    1.96    0.23
  -4 -11  -3    4.48    0.28
  -4 -11  -3    4.47    0.30
  -4 -11  -3    4.53    0.27
   4  11   3    4.24    0.31
  -5 -11  -3    0.57    0.12
  -5 -11  -3    0.83    0.18
  -5 -11  -3    0.48    0.13
   5  11   3    0.37    0.14
  -6 -11  -3    0.73    0.17
  -6 -11  -3    0.70    0.16
  -6 -11  -3    0.64    0.12
   6  11   3    0.50    0.14
  -7 -11  -3    0.02    0.11
  -7 -11  -3    0.06    0.07
  -7 -11  -3    0.36    0.15
   7  11   3    0.25    0.13
  -8 -11  -3    0.04    0.13
  -8 -11  -3    0.16    0.12
   8  11   3   -0.08    0.12
  -9 -11  -3    0.22    0.14
  -9 -11  -3    0.09    0.13
 -10 -11  -3   -0.01    0.15
 -10 -11  -3   -0.07    0.11
   4 -12  -3   -0.14    0.14
   3 -12  -3    0.72    0.20
   2 -12  -3    1.17    0.23
  -2  12   3    0.92    0.21
   1 -12  -3    0.28    0.12
   1 -12  -3    0.37    0.14
  -1  12   3    0.25    0.14
   0 -12  -3    2.70    0.24
   0 -12  -3    2.52    0.27
   0  12   3    2.40    0.30
   0  12   3    2.48    0.27
  -1 -12  -3    1.66    0.21
  -1 -12  -3    2.26    0.24
  -1 -12  -3    2.16    0.23
   1  12   3    2.22    0.28
   1  12   3    2.24    0.25
  -2 -12  -3   -0.02    0.09
  -2 -12  -3   -0.04    0.10
  -2 -12  -3    0.09    0.09
   2  12   3   -0.09    0.11
  -3 -12  -3    0.03    0.10
  -3 -12  -3    0.00    0.10
  -3 -12  -3   -0.07    0.09
  -3 -12  -3   -0.18    0.07
   3  12   3   -0.17    0.12
  -4 -12  -3    0.18    0.12
  -4 -12  -3    0.26    0.11
  -4 -12  -3    0.09    0.10
   4  12   3    0.28    0.16
  -5 -12  -3    0.26    0.13
  -5 -12  -3    0.45    0.15
  -5 -12  -3    0.30    0.11
   5  12   3    0.34    0.14
  -6 -12  -3   -0.02    0.09
  -6 -12  -3    0.19    0.14
  -6 -12  -3    0.09    0.12
   6  12   3   -0.15    0.11
  -7 -12  -3   -0.17    0.10
  -7 -12  -3    0.07    0.09
  -7 -12  -3    0.01    0.13
   7  12   3   -0.08    0.12
  -8 -12  -3    0.18    0.13
  -8 -12  -3    0.10    0.14
  -9 -12  -3    0.11    0.13
  -9 -12  -3    0.17    0.15
   2 -13  -3    0.28    0.18
   1 -13  -3   -0.09    0.12
   0 -13  -3    1.01    0.18
   0 -13  -3    1.46    0.23
  -1 -13  -3    0.44    0.15
  -1 -13  -3    0.26    0.12
  -2 -13  -3    0.05    0.11
  -2 -13  -3    0.21    0.13
  -2 -13  -3    0.00    0.10
  -3 -13  -3    0.19    0.12
  -3 -13  -3   -0.05    0.10
  -4 -13  -3    0.17    0.13
  -4 -13  -3    0.02    0.10
  -5 -13  -3    0.03    0.13
  -5 -13  -3   -0.10    0.11
  -6 -13  -3    0.05    0.14
  -6 -13  -3    0.19    0.14
  -7 -13  -3    0.57    0.19
  -7 -13  -3    0.14    0.14
  -3 -14  -3    1.07    0.22
  -4 -12   4    0.39    0.18
  -4 -12   4    0.10    0.14
  -3 -12   4    0.12    0.15
  -3 -12   4    0.00    0.12
  -2 -12   4   -0.13    0.14
  -2 -12   4   -0.10    0.11
  -1 -12   4   -0.14    0.10
  -1 -12   4   -0.10    0.11
  -1 -12   4    0.22    0.16
   0 -12   4   -0.02    0.12
   0 -12   4    0.03    0.12
   0 -12   4   -0.12    0.13
  -7 -11   4    0.51    0.19
  -7 -11   4    0.52    0.17
  -6 -11   4    0.64    0.19
  -6 -11   4    0.29    0.17
  -5 -11   4    5.62    0.37
  -5 -11   4    5.75    0.41
  -4 -11   4    3.34    0.33
  -4 -11   4    3.20    0.34
  -3 -11   4   -0.03    0.12
  -3 -11   4   -0.24    0.12
  -2 -11   4    0.31    0.14
  -2 -11   4    0.44    0.17
  -2 -11   4    0.24    0.12
  -1 -11   4   -0.01    0.10
  -1 -11   4   -0.05    0.10
  -1 -11   4    0.08    0.15
   0 -11   4    0.43    0.15
   0 -11   4    0.38    0.14
   0 -11   4    0.52    0.18
  -1  11  -4   -0.09    0.13
   1 -11   4    0.14    0.11
   1 -11   4    0.09    0.13
   1 -11   4   -0.19    0.13
   2 -11   4    0.27    0.16
   2 -11   4    0.27    0.17
   3 -11   4   -0.04    0.15
   3 -11   4    0.15    0.18
  -8 -10   4    0.43    0.18
  -8 -10   4    0.67    0.18
  -7 -10   4    1.67    0.25
  -7 -10   4    1.71    0.24
  -6 -10   4    0.81    0.17
  -6 -10   4    1.14    0.14
  -6 -10   4    0.84    0.21
   5  10  -4    0.13    0.15
  -5 -10   4    0.14    0.09
  -5 -10   4    0.22    0.15
  -5 -10   4    0.06    0.11
   4  10  -4    0.66    0.19
  -4 -10   4    0.63    0.16
  -4 -10   4    0.56    0.17
  -4 -10   4    0.66    0.13
   3  10  -4   -0.16    0.12
  -3 -10   4    0.10    0.13
  -3 -10   4    0.03    0.09
  -3 -10   4   -0.02    0.08
  -3 -10   4   -0.01    0.10
   2  10  -4    0.18    0.14
  -2 -10   4    0.11    0.10
  -2 -10   4    0.02    0.09
  -2 -10   4    0.02    0.12
  -2 -10   4   -0.08    0.08
   1  10  -4   -0.11    0.10
  -1 -10   4    0.14    0.10
  -1 -10   4   -0.10    0.09
  -1 -10   4    0.07    0.10
  -1 -10   4   -0.02    0.12
   0  10  -4   -0.10    0.10
   0  10  -4   -0.17    0.10
   0 -10   4   -0.08    0.11
   0 -10   4   -0.09    0.09
   0 -10   4   -0.02    0.09
   0 -10   4    0.00    0.09
  -1  10  -4    0.09    0.15
  -1  10  -4    0.13    0.12
   1 -10   4    0.31    0.12
   1 -10   4    0.17    0.14
   1 -10   4    0.10    0.12
   1 -10   4   -0.13    0.10
  -2  10  -4    1.63    0.24
   2 -10   4    0.92    0.22
   2 -10   4    1.09    0.21
   2 -10   4    0.86    0.21
   2 -10   4    1.23    0.22
  -3  10  -4    1.21    0.21
   3 -10   4    1.61    0.27
   3 -10   4    1.69    0.27
   3 -10   4    2.04    0.27
   4 -10   4    0.34    0.18
   4 -10   4   -0.09    0.16
   5 -10   4    0.16    0.16
   5 -10   4    0.33    0.19
  -9  -9   4    0.28    0.14
  -9  -9   4    0.25    0.17
  -8  -9   4    0.38    0.17
  -8  -9   4    0.25    0.13
   7   9  -4    0.04    0.13
  -7  -9   4    0.07    0.13
  -7  -9   4    0.13    0.12
   6   9  -4   -0.06    0.11
  -6  -9   4    0.06    0.13
  -6  -9   4    0.03    0.07
  -6  -9   4    0.08    0.10
   5   9  -4    2.17    0.27
  -5  -9   4    2.18    0.27
  -5  -9   4    2.01    0.24
  -5  -9   4    1.84    0.17
   4   9  -4   10.14    0.49
  -4  -9   4   10.54    0.44
  -4  -9   4   10.42    0.38
  -4  -9   4    9.30    0.44
   3   9  -4   15.85    0.62
  -3  -9   4   15.06    0.53
  -3  -9   4   14.92    0.56
  -3  -9   4   15.95    0.50
  -3  -9   4   14.77    0.48
   2   9  -4    0.49    0.14
   2   9  -4    0.69    0.13
  -2  -9   4    0.60    0.16
  -2  -9   4    0.65    0.13
  -2  -9   4    0.22    0.10
  -2  -9   4    0.42    0.11
   1   9  -4    0.93    0.18
   1   9  -4    1.22    0.17
  -1  -9   4    1.14    0.17
  -1  -9   4    1.35    0.18
  -1  -9   4    1.24    0.20
  -1  -9   4    0.88    0.15
   0   9  -4    0.38    0.13
   0   9  -4    0.24    0.13
   0  -9   4    0.45    0.12
   0  -9   4    0.63    0.13
   0  -9   4    0.73    0.17
   0  -9   4    0.36    0.12
  -1   9  -4    0.36    0.12
  -1   9  -4    0.32    0.15
   1  -9   4    0.57    0.17
   1  -9   4    0.30    0.13
   1  -9   4    0.58    0.14
   1  -9   4    0.50    0.15
  -2   9  -4    0.06    0.10
  -2   9  -4   -0.02    0.12
   2  -9   4   -0.04    0.09
   2  -9   4   -0.10    0.13
   2  -9   4    0.04    0.14
   2  -9   4   -0.02    0.11
  -3   9  -4    1.29    0.22
  -3   9  -4    1.51    0.21
   3  -9   4    1.71    0.22
   3  -9   4    1.31    0.22
   3  -9   4    0.86    0.22
   3  -9   4    1.25    0.22
  -4   9  -4    4.38    0.34
  -4   9  -4    3.74    0.35
   4  -9   4    3.34    0.33
   4  -9   4    3.23    0.29
   4  -9   4    2.56    0.33
   4  -9   4    3.75    0.34
   5  -9   4    0.18    0.16
   5  -9   4    0.19    0.13
   6  -9   4    0.33    0.18
 -10  -8   4    0.21    0.13
 -10  -8   4    0.36    0.15
 -10  -8   4    0.31    0.16
  -9  -8   4   -0.05    0.12
  -9  -8   4    0.05    0.12
  -9  -8   4    0.02    0.09
   8   8  -4    0.29    0.14
  -8  -8   4    0.29    0.10
  -8  -8   4    0.18    0.11
  -8  -8   4    0.34    0.15
   7   8  -4    0.14    0.12
  -7  -8   4    0.10    0.12
  -7  -8   4    0.04    0.10
   6   8  -4    3.26    0.29
  -6  -8   4    3.08    0.25
  -6  -8   4    3.06    0.17
  -6  -8   4    3.44    0.28
   5   8  -4    1.19    0.19
  -5  -8   4    1.12    0.18
  -5  -8   4    0.88    0.16
  -5  -8   4    0.77    0.11
   4   8  -4    0.63    0.16
  -4  -8   4    1.05    0.19
  -4  -8   4    0.66    0.11
  -4  -8   4    0.84    0.15
   3   8  -4    0.79    0.13
   3   8  -4    0.83    0.16
  -3  -8   4    0.77    0.16
  -3  -8   4    0.80    0.13
  -3  -8   4    0.93    0.13
  -3  -8   4    0.96    0.15
   2   8  -4    1.74    0.21
   2   8  -4    2.56    0.20
  -2  -8   4    2.02    0.18
  -2  -8   4    1.60    0.17
  -2  -8   4    1.82    0.21
  -2  -8   4    2.19    0.19
   1   8  -4    2.53    0.26
   1   8  -4    2.13    0.21
  -1  -8   4    2.06    0.19
  -1  -8   4    2.51    0.20
  -1  -8   4    2.30    0.23
  -1  -8   4    2.32    0.19
   0   8  -4    0.51    0.15
   0   8  -4    0.45    0.13
   0  -8   4    0.49    0.12
   0  -8   4    0.48    0.14
   0  -8   4    0.48    0.10
   0  -8   4    0.43    0.11
  -1   8  -4   -0.08    0.08
  -1   8  -4    0.03    0.10
   1  -8   4    0.05    0.09
   1  -8   4   -0.04    0.08
   1  -8   4    0.07    0.12
   1  -8   4    0.15    0.13
  -2   8  -4   -0.11    0.09
  -2   8  -4   -0.05    0.10
   2  -8   4   -0.16    0.12
   2  -8   4   -0.16    0.06
   2  -8   4    0.13    0.11
   2  -8   4   -0.03    0.13
  -3   8  -4    0.60    0.16
  -3   8  -4    0.67    0.15
   3  -8   4    0.31    0.17
   3  -8   4    0.45    0.14
   3  -8   4    0.32    0.12
  -4   8  -4   -0.01    0.12
  -4   8  -4    0.09    0.11
   4  -8   4   -0.03    0.17
   4  -8   4    0.10    0.13
   4  -8   4    0.00    0.10
  -5   8  -4   -0.09    0.14
  -5   8  -4    0.07    0.12
   5  -8   4    0.06    0.13
   5  -8   4   -0.34    0.17
   5  -8   4    0.06    0.10
   6  -8   4    0.01    0.14
   6  -8   4   -0.26    0.22
   6  -8   4    0.02    0.10
   7  -8   4    0.02    0.15
 -10  -7   4    0.93    0.18
 -10  -7   4    0.62    0.18
 -10  -7   4    0.74    0.17
   9   7  -4    0.36    0.14
  -9  -7   4    0.43    0.14
  -9  -7   4    0.26    0.14
  -9  -7   4    0.38    0.12
   8   7  -4    0.39    0.14
  -8  -7   4    0.39    0.11
  -8  -7   4    0.22    0.11
  -8  -7   4    0.30    0.14
   7   7  -4    0.06    0.11
  -7  -7   4    0.00    0.03
  -7  -7   4   -0.10    0.07
  -7  -7   4   -0.10    0.06
  -7  -7   4   -0.09    0.08
   6   7  -4    0.03    0.09
  -6  -7   4    0.05    0.06
  -6  -7   4   -0.02    0.07
  -6  -7   4    0.01    0.04
  -6  -7   4    0.15    0.11
   5   7  -4   -0.06    0.08
  -5  -7   4    0.08    0.10
  -5  -7   4    0.01    0.04
  -5  -7   4   -0.04    0.05
  -5  -7   4    0.06    0.08
   4   7  -4    0.19    0.11
   4   7  -4    0.07    0.07
  -4  -7   4    0.10    0.07
  -4  -7   4    0.08    0.11
  -4  -7   4    0.15    0.08
   3   7  -4    0.34    0.12
   3   7  -4    0.33    0.09
   3   7  -4    0.39    0.12
  -3  -7   4    0.42    0.10
  -3  -7   4    0.41    0.09
  -3  -7   4    0.46    0.13
  -3  -7   4    0.49    0.10
  -3  -7   4    0.39    0.09
   2   7  -4    2.49    0.23
   2   7  -4    2.52    0.19
   2   7  -4    2.83    0.25
  -2  -7   4    2.73    0.19
  -2  -7   4    3.29    0.25
  -2  -7   4    2.94    0.20
  -2  -7   4    2.77    0.19
  -2  -7   4    2.78    0.19
   1   7  -4    2.29    0.19
   1   7  -4    2.67    0.23
  -1  -7   4    2.50    0.19
  -1  -7   4    2.71    0.19
  -1  -7   4    2.63    0.22
  -1  -7   4    2.76    0.20
   0   7  -4    0.08    0.09
   0   7  -4   -0.02    0.09
   0  -7   4    0.07    0.08
   0  -7   4    0.09    0.11
   0  -7   4    0.09    0.09
   0  -7   4    0.11    0.08
   0  -7   4    0.06    0.07
  -1   7  -4    7.96    0.34
  -1   7  -4    8.25    0.38
   1  -7   4    7.72    0.35
   1  -7   4    7.76    0.34
   1  -7   4    8.21    0.41
   1  -7   4    7.95    0.33
   1  -7   4    7.80    0.21
  -2   7  -4    1.74    0.20
  -2   7  -4    1.87    0.20
   2  -7   4    2.23    0.21
   2  -7   4    1.93    0.23
   2  -7   4    1.92    0.12
   2  -7   4    2.37    0.20
  -3   7  -4    2.61    0.25
  -3   7  -4    2.90    0.24
   3  -7   4    2.28    0.27
   3  -7   4    2.59    0.22
   3  -7   4    2.38    0.22
   3  -7   4    2.73    0.16
  -4   7  -4    8.69    0.40
  -4   7  -4    9.25    0.44
   4  -7   4    8.76    0.38
   4  -7   4    8.99    0.54
   4  -7   4    9.11    0.33
   4  -7   4    8.99    0.42
  -5   7  -4    9.13    0.46
  -5   7  -4    8.61    0.41
   5  -7   4    9.07    0.45
   5  -7   4    9.59    0.59
   5  -7   4    9.21    0.41
   5  -7   4    8.95    0.36
  -6   7  -4    0.00    0.10
   6  -7   4   -0.05    0.08
   6  -7   4   -0.06    0.11
   6  -7   4   -0.39    0.16
   6  -7   4    0.01    0.08
   7  -7   4    0.64    0.16
   7  -7   4    0.90    0.21
   7  -7   4    0.78    0.16
   7  -7   4    0.44    0.28
   8  -7   4    0.09    0.16
 -11  -6   4   -0.03    0.10
 -11  -6   4   -0.15    0.11
 -11  -6   4   -0.04    0.12
 -10  -6   4    0.19    0.12
 -10  -6   4    0.22    0.14
 -10  -6   4    0.19    0.13
   9   6  -4    0.02    0.10
  -9  -6   4    0.16    0.12
  -9  -6   4    0.09    0.10
  -9  -6   4    0.02    0.10
   8   6  -4   -0.04    0.08
   8   6  -4    0.02    0.09
  -8  -6   4    0.09    0.09
  -8  -6   4    0.07    0.08
  -8  -6   4   -0.03    0.09
   7   6  -4    1.93    0.22
   7   6  -4    1.99    0.18
  -7  -6   4    1.92    0.20
  -7  -6   4    1.96    0.22
  -7  -6   4    1.76    0.18
  -7  -6   4    2.09    0.07
   6   6  -4    0.37    0.12
   6   6  -4    0.23    0.08
  -6  -6   4    0.31    0.12
  -6  -6   4    0.23    0.09
  -6  -6   4    0.32    0.06
  -6  -6   4    0.33    0.09
   5   6  -4    0.41    0.08
   5   6  -4    0.30    0.10
  -5  -6   4    0.30    0.06
  -5  -6   4    0.62    0.14
  -5  -6   4    0.50    0.08
  -5  -6   4    0.48    0.11
   4   6  -4    0.43    0.06
   4   6  -4    0.34    0.07
   4   6  -4    0.33    0.10
   4   6  -4    0.34    0.11
  -4  -6   4    0.44    0.07
  -4  -6   4    0.33    0.07
  -4  -6   4    0.35    0.07
  -4  -6   4    0.43    0.11
  -4  -6   4    0.40    0.12
   3   6  -4   12.03    0.27
   3   6  -4   11.62    0.43
   3   6  -4   12.04    0.37
   3   6  -4   12.36    0.46
  -3  -6   4   11.95    0.37
  -3  -6   4   12.01    0.36
  -3  -6   4   12.03    0.36
  -3  -6   4   12.05    0.42
  -3  -6   4   12.04    0.29
  -3  -6   4   12.46    0.39
   2   6  -4    9.20    0.39
   2   6  -4    8.67    0.32
   2   6  -4    9.04    0.37
  -2  -6   4    9.30    0.33
  -2  -6   4    8.51    0.31
  -2  -6   4    9.40    0.32
  -2  -6   4    9.33    0.32
  -2  -6   4   10.00    0.38
   1   6  -4   16.66    0.54
   1   6  -4   17.24    0.55
   1   6  -4   16.56    0.48
  -1  -6   4   16.06    0.50
  -1  -6   4   16.57    0.45
  -1  -6   4   15.84    0.47
  -1  -6   4   16.62    0.48
  -1  -6   4   16.99    0.47
   0   6  -4    4.30    0.23
   0   6  -4    4.47    0.27
   0   6  -4    3.90    0.25
   0  -6   4    4.13    0.23
   0  -6   4    3.76    0.22
   0  -6   4    3.99    0.20
   0  -6   4    3.91    0.12
   0  -6   4    4.01    0.27
   0  -6   4    3.87    0.26
  -1   6  -4    5.81    0.28
  -1   6  -4    5.44    0.29
   1  -6   4    5.60    0.26
   1  -6   4    5.36    0.18
   1  -6   4    5.83    0.34
   1  -6   4    5.02    0.27
  -2   6  -4   12.40    0.43
  -2   6  -4   12.45    0.45
   2  -6   4   12.76    0.45
   2  -6   4   12.36    0.41
   2  -6   4   11.50    0.51
  -3   6  -4    2.22    0.21
  -3   6  -4    2.42    0.23
   3  -6   4    2.46    0.20
   3  -6   4    2.56    0.22
   3  -6   4    2.67    0.28
  -4   6  -4    9.62    0.41
  -4   6  -4    8.93    0.39
   4  -6   4    9.36    0.38
   4  -6   4    8.61    0.50
   4  -6   4    8.99    0.40
  -5   6  -4    6.78    0.35
  -5   6  -4    7.07    0.38
   5  -6   4    7.03    0.34
   5  -6   4    7.10    0.37
   5  -6   4    7.45    0.50
  -6   6  -4    0.19    0.11
   6  -6   4   -0.25    0.15
   6  -6   4   -0.09    0.09
   6  -6   4    0.03    0.09
  -7   6  -4    0.56    0.14
   7  -6   4    0.83    0.19
   7  -6   4    0.54    0.23
   7  -6   4    0.87    0.15
   7  -6   4    0.87    0.16
   8  -6   4   -0.04    0.12
   8  -6   4    0.31    0.14
   9  -6   4    0.42    0.19
  11   5  -4    0.42    0.18
 -11  -5   4    0.24    0.15
 -11  -5   4    0.58    0.17
 -11  -5   4    0.47    0.16
  10   5  -4    0.48    0.16
  10   5  -4    0.19    0.13
 -10  -5   4    0.37    0.15
 -10  -5   4    0.27    0.12
 -10  -5   4    0.25    0.13
   9   5  -4    0.27    0.14
   9   5  -4    0.31    0.12
  -9  -5   4    0.18    0.11
  -9  -5   4    0.18    0.10
  -9  -5   4    0.22    0.11
   8   5  -4    0.69    0.13
   8   5  -4    0.60    0.14
   8   5  -4    0.78    0.14
  -8  -5   4    0.61    0.14
  -8  -5   4    0.66    0.14
  -8  -5   4    0.59    0.13
   7   5  -4    0.68    0.12
   7   5  -4    0.65    0.15
   7   5  -4    0.61    0.11
  -7  -5   4    0.50    0.12
  -7  -5   4    0.64    0.12
  -7  -5   4    0.73    0.14
   6   5  -4   13.03    0.49
   6   5  -4   12.94    0.40
  -6  -5   4   12.86    0.40
  -6  -5   4   12.48    0.42
  -6  -5   4   13.31    0.31
  -6  -5   4   12.27    0.43
  -6  -5   4   12.88    0.30
   5   5  -4    2.26    0.15
   5   5  -4    2.24    0.12
   5   5  -4    2.03    0.19
  -5  -5   4    2.25    0.17
  -5  -5   4    2.12    0.18
  -5  -5   4    2.10    0.12
  -5  -5   4    2.41    0.12
  -5  -5   4    2.23    0.15
   4   5  -4    3.35    0.16
   4   5  -4    3.30    0.16
   4   5  -4    3.40    0.20
   4   5  -4    3.63    0.23
  -4  -5   4    3.16    0.15
  -4  -5   4    3.02    0.18
  -4  -5   4    3.46    0.16
  -4  -5   4    3.29    0.21
  -4  -5   4    3.34    0.16
   3   5  -4    0.08    0.04
   3   5  -4   -0.07    0.04
   3   5  -4    0.00    0.06
   3   5  -4    0.10    0.07
  -3  -5   4    0.11    0.09
  -3  -5   4   -0.01    0.05
  -3  -5   4    0.06    0.04
  -3  -5   4    0.08    0.06
  -3  -5   4   -0.01    0.05
   2   5  -4   16.11    0.49
   2   5  -4   15.57    0.50
   2   5  -4   16.86    0.44
  -2  -5   4   16.26    0.43
  -2  -5   4   16.09    0.48
  -2  -5   4   16.17    0.44
  -2  -5   4   15.88    0.43
  -2  -5   4   16.41    0.43
   1   5  -4    3.87    0.19
   1   5  -4    4.06    0.23
   1   5  -4    4.63    0.23
  -1  -5   4    4.56    0.20
  -1  -5   4    4.36    0.20
  -1  -5   4    4.15    0.20
  -1  -5   4    4.26    0.19
  -1  -5   4    3.98    0.23
  -1  -5   4    4.22    0.12
   0   5  -4    2.42    0.18
   0   5  -4    2.44    0.19
   0   5  -4    2.28    0.16
   0  -5   4    2.74    0.17
   0  -5   4    2.77    0.15
   0  -5   4    2.86    0.18
   0  -5   4    2.56    0.11
   0  -5   4    2.62    0.17
   0  -5   4    2.57    0.21
  -1   5  -4    3.63    0.22
  -1   5  -4    3.93    0.23
  -1   5  -4    3.35    0.20
   1  -5   4    3.65    0.20
   1  -5   4    3.59    0.14
   1  -5   4    3.81    0.21
   1  -5   4    3.68    0.26
  -2   5  -4    0.18    0.08
  -2   5  -4    0.04    0.07
   2  -5   4    0.08    0.08
   2  -5   4   -0.01    0.05
   2  -5   4    0.15    0.11
  -3   5  -4    3.63    0.24
  -3   5  -4    3.64    0.23
   3  -5   4    4.30    0.32
   3  -5   4    3.97    0.23
   3  -5   4    3.67    0.23
  -4   5  -4    6.80    0.31
  -4   5  -4    7.01    0.33
   4  -5   4    6.90    0.42
   4  -5   4    6.22    0.31
   4  -5   4    7.31    0.31
  -5   5  -4    2.64    0.22
  -5   5  -4    2.44    0.14
  -5   5  -4    2.94    0.24
   5  -5   4    2.31    0.19
   5  -5   4    1.99    0.25
   5  -5   4    2.43    0.26
   5  -5   4    2.75    0.23
  -6   5  -4   10.08    0.33
  -6   5  -4   10.15    0.42
   6  -5   4   10.17    0.40
   6  -5   4   10.54    0.57
   6  -5   4   10.34    0.44
   6  -5   4    9.75    0.50
  -7   5  -4    1.12    0.17
  -7   5  -4    1.53    0.16
   7  -5   4    1.43    0.18
   7  -5   4    0.84    0.23
   7  -5   4    1.14    0.20
   7  -5   4    1.13    0.18
  -8   5  -4    0.65    0.13
  -8   5  -4    0.39    0.13
   8  -5   4    0.40    0.22
   8  -5   4    0.59    0.14
   8  -5   4    0.40    0.14
   8  -5   4    0.34    0.17
  -9   5  -4    0.10    0.11
   9  -5   4   -0.11    0.10
   9  -5   4    0.25    0.12
 -10   5  -4    0.23    0.13
  10  -5   4    0.11    0.14
  11   4  -4    0.53    0.19
 -11  -4   4    0.80    0.20
 -11  -4   4    0.84    0.19
 -11  -4   4    0.79    0.17
  10   4  -4    0.10    0.12
  10   4  -4    0.04    0.11
 -10  -4   4    0.05    0.10
 -10  -4   4    0.20    0.12
 -10  -4   4    0.13    0.11
   9   4  -4   -0.12    0.08
   9   4  -4   -0.04    0.08
   9   4  -4    0.00    0.08
  -9  -4   4   -0.07    0.08
  -9  -4   4   -0.03    0.08
  -9  -4   4    0.00    0.09
   8   4  -4    0.19    0.10
   8   4  -4    0.41    0.12
   8   4  -4    0.32    0.10
  -8  -4   4    0.31    0.10
  -8  -4   4    0.23    0.10
  -8  -4   4    0.45    0.11
   7   4  -4    0.14    0.08
   7   4  -4    0.12    0.09
   7   4  -4    0.14    0.07
  -7  -4   4    0.24    0.09
  -7  -4   4    0.15    0.08
  -7  -4   4    0.12    0.08
   6   4  -4    6.43    0.17
   6   4  -4    6.41    0.17
   6   4  -4    6.69    0.33
   6   4  -4    6.32    0.29
   6   4  -4    6.65    0.28
  -6  -4   4    6.54    0.28
  -6  -4   4    6.64    0.17
  -6  -4   4    6.36    0.17
  -6  -4   4    6.43    0.27
  -6  -4   4    6.26    0.28
   5   4  -4    2.96    0.22
   5   4  -4    3.32    0.18
   5   4  -4    3.44    0.13
   5   4  -4    3.55    0.13
  -5  -4   4    3.91    0.21
  -5  -4   4    3.65    0.18
  -5  -4   4    3.21    0.19
  -5  -4   4    3.59    0.13
   4   4  -4    0.34    0.05
   4   4  -4    0.43    0.07
   4   4  -4    0.31    0.05
   4   4  -4    0.25    0.08
  -4  -4   4    0.28    0.07
  -4  -4   4    0.33    0.06
  -4  -4   4    0.33    0.09
  -4  -4   4    0.35    0.06
  -4  -4   4    0.30    0.05
   3   4  -4    0.17    0.05
   3   4  -4    0.02    0.05
   3   4  -4    0.13    0.07
   3   4  -4    0.10    0.05
   3   4  -4    0.10    0.04
  -3  -4   4    0.08    0.05
  -3  -4   4    0.16    0.05
  -3  -4   4    0.14    0.04
  -3  -4   4   -0.04    0.07
  -3  -4   4    0.09    0.04
   2   4  -4   25.45    0.58
   2   4  -4   24.80    0.57
   2   4  -4   25.11    0.53
   2   4  -4   25.49    0.66
   2   4  -4   24.45    0.65
  -2  -4   4   25.06    0.59
  -2  -4   4   24.68    0.56
  -2  -4   4   25.13    0.61
  -2  -4   4   25.56    0.58
  -2  -4   4   25.09    0.53
  -2  -4   4   25.27    0.57
   1   4  -4   21.32    0.57
   1   4  -4   21.46    0.51
   1   4  -4   20.31    0.56
   1   4  -4   20.67    0.51
   1   4  -4   20.86    0.65
  -1  -4   4   20.56    0.44
  -1  -4   4   21.35    0.56
  -1  -4   4   20.83    0.48
  -1  -4   4   20.68    0.53
  -1  -4   4   21.20    0.51
  -1  -4   4   21.63    0.52
  -1  -4   4   20.23    0.50
   0   4  -4    0.48    0.07
   0   4  -4    0.51    0.11
   0   4  -4    0.36    0.07
   0   4  -4    0.65    0.10
   0   4  -4    0.50    0.08
   0  -4   4    0.65    0.10
   0  -4   4    0.72    0.08
   0  -4   4    0.40    0.08
   0  -4   4    0.64    0.06
   0  -4   4    0.46    0.09
   0  -4   4    0.55    0.08
   0  -4   4    0.57    0.08
  -1   4  -4    0.90    0.11
  -1   4  -4    1.00    0.12
  -1   4  -4    0.85    0.11
   1  -4   4    1.34    0.12
   1  -4   4    1.18    0.12
   1  -4   4    1.05    0.11
   1  -4   4    0.96    0.13
   1  -4   4    1.21    0.09
   1  -4   4    0.96    0.12
  -2   4  -4    1.45    0.13
  -2   4  -4    1.46    0.14
  -2   4  -4    1.08    0.13
   2  -4   4    1.34    0.14
   2  -4   4    1.42    0.13
   2  -4   4    1.53    0.16
  -3   4  -4    9.35    0.34
  -3   4  -4    8.79    0.33
   3  -4   4    9.34    0.32
   3  -4   4    9.26    0.42
   3  -4   4    9.28    0.41
   3  -4   4    8.96    0.34
  -4   4  -4    3.81    0.23
  -4   4  -4    3.93    0.23
  -4   4  -4    3.63    0.15
   4  -4   4    3.59    0.30
   4  -4   4    3.82    0.30
   4  -4   4    3.77    0.22
   4  -4   4    3.94    0.22
  -5   4  -4   18.12    0.45
  -5   4  -4   17.32    0.53
   5  -4   4   18.17    0.65
   5  -4   4   16.54    0.50
   5  -4   4   17.37    0.56
   5  -4   4   18.02    0.68
  -6   4  -4   10.98    0.35
  -6   4  -4   10.54    0.41
   6  -4   4   10.87    0.39
   6  -4   4   10.22    0.49
   6  -4   4   10.33    0.43
   6  -4   4   10.90    0.54
  -7   4  -4    1.99    0.17
  -7   4  -4    2.10    0.21
   7  -4   4    1.33    0.24
   7  -4   4    2.61    0.23
   7  -4   4    1.68    0.23
   7  -4   4    1.72    0.18
  -8   4  -4    1.16    0.16
  -8   4  -4    1.18    0.17
   8  -4   4    1.35    0.20
   8  -4   4    0.73    0.19
   8  -4   4    1.23    0.25
  -9   4  -4   -0.02    0.09
  -9   4  -4   -0.02    0.10
   9  -4   4   -0.07    0.11
   9  -4   4   -0.25    0.17
 -10   4  -4    0.64    0.16
  10  -4   4    0.86    0.18
 -12  -3   4   -0.05    0.12
 -11  -3   4   -0.09    0.11
 -11  -3   4   -0.08    0.11
 -11  -3   4   -0.10    0.10
  10   3  -4    0.18    0.13
 -10  -3   4    0.20    0.12
 -10  -3   4   -0.05    0.10
 -10  -3   4    0.28    0.12
   9   3  -4    0.46    0.13
   9   3  -4    0.51    0.12
   9   3  -4    0.56    0.14
  -9  -3   4    0.90    0.15
  -9  -3   4    0.62    0.14
  -9  -3   4    0.59    0.14
   8   3  -4    0.28    0.11
   8   3  -4    0.23    0.09
  -8  -3   4    0.21    0.10
  -8  -3   4    0.35    0.10
  -8  -3   4    0.39    0.11
   7   3  -4    0.66    0.11
   7   3  -4    0.45    0.11
  -7  -3   4    0.74    0.12
  -7  -3   4    0.72    0.12
  -7  -3   4    0.80    0.13
   6   3  -4    0.50    0.10
   6   3  -4    0.70    0.11
   6   3  -4    0.63    0.10
   6   3  -4    0.76    0.05
   6   3  -4    0.71    0.05
  -6  -3   4    0.61    0.10
  -6  -3   4    0.76    0.11
  -6  -3   4    0.67    0.11
  -6  -3   4    0.59    0.05
  -6  -3   4    0.66    0.05
   5   3  -4   14.45    0.46
   5   3  -4   14.63    0.45
   5   3  -4   14.54    0.42
   5   3  -4   14.34    0.32
   5   3  -4   13.82    0.33
  -5  -3   4   14.24    0.41
  -5  -3   4   14.34    0.41
  -5  -3   4   14.04    0.32
  -5  -3   4   15.09    0.42
   4   3  -4   10.34    0.27
   4   3  -4   10.21    0.31
   4   3  -4   10.26    0.26
   4   3  -4   10.16    0.36
  -4  -3   4   10.51    0.27
  -4  -3   4   10.16    0.31
  -4  -3   4   10.29    0.26
  -4  -3   4   10.22    0.32
  -4  -3   4   10.31    0.30
   3   3  -4    0.16    0.06
   3   3  -4    0.07    0.03
   3   3  -4    0.28    0.06
   3   3  -4    0.05    0.04
  -3  -3   4    0.18    0.07
  -3  -3   4    0.14    0.04
  -3  -3   4    0.07    0.04
  -3  -3   4    0.15    0.04
  -3  -3   4    0.07    0.04
  -3  -3   4    0.11    0.04
   2   3  -4   20.57    0.51
   2   3  -4   20.21    0.46
   2   3  -4   20.69    0.46
   2   3  -4   20.00    0.53
   2   3  -4   20.38    0.60
   2   3  -4   20.10    0.47
  -2  -3   4   20.59    0.50
  -2  -3   4   20.63    0.46
  -2  -3   4   20.24    0.47
  -2  -3   4   21.07    0.46
  -2  -3   4   19.83    0.47
   1   3  -4    2.94    0.13
   1   3  -4    2.95    0.15
   1   3  -4    3.09    0.14
   1   3  -4    2.98    0.12
  -1  -3   4    2.91    0.13
  -1  -3   4    2.78    0.11
  -1  -3   4    2.90    0.14
  -1  -3   4    2.69    0.14
  -1  -3   4    2.76    0.14
  -1  -3   4    3.00    0.16
   0   3  -4    0.77    0.08
   0   3  -4    0.64    0.08
   0   3  -4    0.60    0.10
   0   3  -4    0.60    0.07
   0   3  -4    0.62    0.08
   0  -3   4    0.70    0.08
   0  -3   4    0.58    0.08
   0  -3   4    0.70    0.09
   0  -3   4    0.76    0.07
   0  -3   4    0.68    0.06
   0  -3   4    0.82    0.09
   0  -3   4    0.80    0.09
  -1   3  -4   23.27    0.54
  -1   3  -4   22.27    0.55
  -1   3  -4   23.16    0.66
  -1   3  -4   23.07    0.62
  -1   3  -4   22.77    0.57
   1  -3   4   23.09    0.63
   1  -3   4   23.60    0.55
   1  -3   4   22.15    0.56
   1  -3   4   22.75    0.56
   1  -3   4   22.95    0.50
   1  -3   4   22.84    0.67
   1  -3   4   23.47    0.55
  -2   3  -4    0.91    0.11
  -2   3  -4    1.14    0.11
  -2   3  -4    1.18    0.12
  -2   3  -4    1.16    0.10
  -2   3  -4    0.94    0.12
   2  -3   4    1.07    0.11
   2  -3   4    1.32    0.11
   2  -3   4    1.09    0.14
   2  -3   4    1.26    0.11
   2  -3   4    0.91    0.11
   2  -3   4    1.32    0.12
  -3   3  -4    8.54    0.30
  -3   3  -4    8.78    0.36
  -3   3  -4    8.54    0.30
  -3   3  -4    8.72    0.35
  -3   3  -4    8.70    0.29
   3  -3   4    8.70    0.31
   3  -3   4    8.30    0.38
   3  -3   4    8.50    0.36
   3  -3   4    8.10    0.29
   3  -3   4    8.44    0.30
  -4   3  -4    4.04    0.21
  -4   3  -4    4.62    0.21
  -4   3  -4    4.14    0.22
  -4   3  -4    4.21    0.16
   4  -3   4    4.32    0.28
   4  -3   4    4.78    0.29
   4  -3   4    4.24    0.21
   4  -3   4    3.96    0.21
   4  -3   4    4.19    0.22
  -5   3  -4    0.12    0.05
  -5   3  -4    0.07    0.06
  -5   3  -4    0.18    0.08
   5  -3   4    0.14    0.11
   5  -3   4    0.05    0.07
   5  -3   4    0.05    0.09
   5  -3   4   -0.01    0.06
  -6   3  -4   19.08    0.53
  -6   3  -4   18.98    0.55
  -6   3  -4   19.16    0.51
   6  -3   4   19.23    0.72
   6  -3   4   18.08    0.52
   6  -3   4   18.87    0.58
   6  -3   4   19.07    0.66
  -7   3  -4    4.27    0.25
  -7   3  -4    4.08    0.23
   7  -3   4    3.89    0.32
   7  -3   4    4.06    0.23
   7  -3   4    3.84    0.26
   7  -3   4    3.96    0.36
  -8   3  -4    2.63    0.21
  -8   3  -4    2.95    0.22
   8  -3   4    2.18    0.28
   8  -3   4    2.13    0.24
   8  -3   4    2.32    0.24
  -9   3  -4    0.01    0.09
  -9   3  -4    0.00    0.08
   9  -3   4   -0.14    0.15
   9  -3   4    0.01    0.10
   9  -3   4   -0.33    0.12
 -10   3  -4    0.12    0.12
 -10   3  -4    0.23    0.10
  10  -3   4    0.08    0.11
 -11   3  -4    0.42    0.16
  11  -3   4    0.35    0.14
 -12  -2   4    0.10    0.14
 -11  -2   4    0.13    0.12
  10   2  -4   -0.15    0.10
  10   2  -4   -0.12    0.10
 -10  -2   4    0.01    0.10
 -10  -2   4    0.03    0.10
 -10  -2   4   -0.18    0.09
   9   2  -4    1.45    0.19
   9   2  -4    1.10    0.18
  -9  -2   4    0.82    0.16
  -9  -2   4    0.88    0.16
  -9  -2   4    1.48    0.17
   8   2  -4    0.00    0.08
   8   2  -4   -0.09    0.08
   8   2  -4    0.01    0.06
  -8  -2   4    0.02    0.07
  -8  -2   4    0.00    0.07
  -8  -2   4   -0.01    0.08
   7   2  -4    2.50    0.20
   7   2  -4    2.21    0.07
   7   2  -4    2.31    0.19
  -7  -2   4    2.38    0.08
  -7  -2   4    2.57    0.16
  -7  -2   4    2.10    0.18
  -7  -2   4    2.28    0.08
  -7  -2   4    2.57    0.19
   6   2  -4    7.04    0.18
   6   2  -4    7.32    0.31
   6   2  -4    7.33    0.31
   6   2  -4    7.05    0.18
  -6  -2   4    7.44    0.30
  -6  -2   4    6.94    0.28
  -6  -2   4    7.03    0.26
  -6  -2   4    7.16    0.18
  -6  -2   4    7.07    0.18
   5   2  -4    7.01    0.28
   5   2  -4    6.84    0.19
   5   2  -4    6.95    0.28
   5   2  -4    6.92    0.19
  -5  -2   4    6.78    0.25
  -5  -2   4    7.38    0.27
  -5  -2   4    6.75    0.24
  -5  -2   4    6.98    0.19
   4   2  -4    0.67    0.06
   4   2  -4    0.63    0.09
   4   2  -4    0.82    0.08
   4   2  -4    0.71    0.06
  -4  -2   4    0.64    0.06
  -4  -2   4    0.74    0.09
  -4  -2   4    0.65    0.06
  -4  -2   4    0.66    0.08
  -4  -2   4    0.75    0.09
   3   2  -4   45.60    1.04
   3   2  -4   44.77    0.99
   3   2  -4   45.15    0.88
   3   2  -4   44.70    0.89
   3   2  -4   44.83    0.94
  -3  -2   4   44.88    0.94
  -3  -2   4   45.29    0.91
  -3  -2   4   44.33    0.87
  -3  -2   4   44.22    0.88
  -3  -2   4   45.37    0.88
  -3  -2   4   45.59    0.90
   2   2  -4    7.69    0.22
   2   2  -4    7.83    0.27
   2   2  -4    7.89    0.23
   2   2  -4    7.61    0.22
   2   2  -4    7.49    0.20
  -2  -2   4    7.52    0.22
  -2  -2   4    7.89    0.24
  -2  -2   4    7.38    0.22
  -2  -2   4    7.59    0.22
  -2  -2   4    7.71    0.21
  -2  -2   4    7.32    0.22
   1   2  -4   12.58    0.35
   1   2  -4   12.62    0.32
   1   2  -4   12.64    0.40
   1   2  -4   12.89    0.31
   1   2  -4   12.68    0.32
   1   2  -4   12.37    0.31
  -1  -2   4   12.70    0.32
  -1  -2   4   12.76    0.32
  -1  -2   4   12.99    0.31
  -1  -2   4   13.01    0.29
   0   2  -4    2.44    0.13
   0   2  -4    2.54    0.12
   0   2  -4    2.40    0.11
   0   2  -4    2.72    0.13
   0  -2   4    2.39    0.12
   0  -2   4    2.53    0.19
   0  -2   4    2.38    0.11
   0  -2   4    2.48    0.13
   0  -2   4    2.51    0.10
   0  -2   4    2.49    0.12
   0  -2   4    2.51    0.12
  -1   2  -4    3.66    0.16
  -1   2  -4    3.82    0.20
  -1   2  -4    3.79    0.17
  -1   2  -4    3.98    0.16
  -1   2  -4    3.61    0.15
   1  -2   4    3.36    0.15
   1  -2   4    3.67    0.16
   1  -2   4    3.74    0.14
   1  -2   4    3.49    0.17
   1  -2   4    3.82    0.16
   1  -2   4    3.81    0.16
  -2   2  -4   38.96    0.85
  -2   2  -4   40.32    1.00
  -2   2  -4   40.71    0.99
  -2   2  -4   39.62    0.83
  -2   2  -4   38.01    0.84
   2  -2   4   40.59    0.84
   2  -2   4   39.83    1.00
   2  -2   4   39.38    0.83
   2  -2   4   38.79    1.00
   2  -2   4   39.68    0.84
   2  -2   4   38.38    0.86
  -3   2  -4    5.28    0.25
  -3   2  -4    5.52    0.17
  -3   2  -4    5.51    0.21
  -3   2  -4    5.15    0.26
  -3   2  -4    5.14    0.21
   3  -2   4    5.37    0.21
   3  -2   4    5.68    0.28
   3  -2   4    5.49    0.26
   3  -2   4    5.43    0.20
   3  -2   4    5.03    0.22
   3  -2   4    5.69    0.21
  -4   2  -4   18.83    0.43
  -4   2  -4   18.82    0.48
  -4   2  -4   18.29    0.48
  -4   2  -4   17.82    0.60
  -4   2  -4   18.83    0.48
  -4   2  -4   18.48    0.57
   4  -2   4   18.06    0.58
   4  -2   4   18.13    0.61
   4  -2   4   18.46    0.47
   4  -2   4   18.45    0.51
   4  -2   4   18.55    0.48
  -5   2  -4    5.33    0.22
  -5   2  -4    4.81    0.22
  -5   2  -4    5.02    0.20
   5  -2   4    4.95    0.22
   5  -2   4    4.61    0.21
   5  -2   4    5.21    0.29
   5  -2   4    5.00    0.30
   5  -2   4    4.86    0.24
  -6   2  -4    8.06    0.29
  -6   2  -4    7.13    0.28
  -6   2  -4    7.13    0.29
   6  -2   4    7.97    0.32
   6  -2   4    7.53    0.38
   6  -2   4    7.56    0.41
   6  -2   4    7.43    0.28
  -7   2  -4   13.00    0.42
  -7   2  -4   12.61    0.40
  -7   2  -4   12.98    0.42
   7  -2   4   13.23    0.53
   7  -2   4   13.19    0.46
   7  -2   4   13.35    0.40
   7  -2   4   13.47    0.60
  -8   2  -4    7.35    0.33
  -8   2  -4    7.01    0.30
   8  -2   4    7.66    0.48
   8  -2   4    7.10    0.34
   8  -2   4    7.58    0.40
  -9   2  -4    1.45    0.16
  -9   2  -4    1.71    0.20
   9  -2   4    1.44    0.21
   9  -2   4    1.34    0.25
   9  -2   4    1.54    0.19
 -10   2  -4    0.14    0.09
 -10   2  -4   -0.01    0.10
  10  -2   4   -0.05    0.16
  10  -2   4   -0.37    0.12
  10  -2   4    0.06    0.10
 -11   2  -4    1.50    0.18
 -11   2  -4    2.06    0.26
  11  -2   4    1.62    0.21
 -12  -1   4    0.00    0.12
 -11  -1   4    0.86    0.20
  10   1  -4    2.04    0.26
  10   1  -4    1.90    0.25
 -10  -1   4    1.72    0.23
   9   1  -4    0.09    0.11
   9   1  -4    0.34    0.13
  -9  -1   4    0.38    0.12
  -9  -1   4    0.24    0.10
   8   1  -4    4.23    0.29
   8   1  -4    3.85    0.29
   8   1  -4    3.93    0.22
  -8  -1   4    3.69    0.23
  -8  -1   4    3.76    0.20
  -8  -1   4    3.88    0.13
  -8  -1   4    3.75    0.26
   7   1  -4   15.60    0.36
   7   1  -4   15.55    0.35
   7   1  -4   16.21    0.50
   7   1  -4   16.57    0.54
   7   1  -4   16.19    0.57
  -7  -1   4   16.52    0.48
  -7  -1   4   15.69    0.35
  -7  -1   4   15.72    0.35
  -7  -1   4   15.08    0.50
  -7  -1   4   15.81    0.43
   6   1  -4    7.67    0.21
   6   1  -4    7.61    0.33
   6   1  -4    7.78    0.21
   6   1  -4    8.71    0.34
  -6  -1   4    7.55    0.31
  -6  -1   4    7.24    0.20
  -6  -1   4    8.08    0.29
  -6  -1   4    7.88    0.26
  -6  -1   4    7.77    0.21
   5   1  -4   -0.01    0.04
   5   1  -4    0.05    0.06
   5   1  -4    0.04    0.03
   5   1  -4    0.05    0.03
  -5  -1   4    0.03    0.03
  -5  -1   4    0.04    0.04
  -5  -1   4    0.06    0.05
  -5  -1   4    0.02    0.02
  -5  -1   4    0.03    0.05
   4   1  -4    1.79    0.12
   4   1  -4    1.77    0.09
   4   1  -4    1.86    0.09
   4   1  -4    1.66    0.13
  -4  -1   4    1.71    0.11
  -4  -1   4    1.68    0.09
  -4  -1   4    1.77    0.10
  -4  -1   4    1.73    0.12
  -4  -1   4    1.82    0.09
  -4  -1   4    1.79    0.12
   3   1  -4    7.35    0.25
   3   1  -4    7.16    0.20
   3   1  -4    7.38    0.23
   3   1  -4    7.31    0.20
  -3  -1   4    7.41    0.20
  -3  -1   4    7.46    0.24
  -3  -1   4    7.32    0.20
  -3  -1   4    7.39    0.23
  -3  -1   4    7.44    0.22
  -3  -1   4    7.28    0.21
   2   1  -4   32.74    0.67
   2   1  -4   33.15    0.80
   2   1  -4   32.35    0.70
   2   1  -4   34.04    0.74
   2   1  -4   33.39    0.67
  -2  -1   4   33.20    0.67
  -2  -1   4   33.38    0.67
  -2  -1   4   34.16    0.67
  -2  -1   4   33.01    0.70
  -2  -1   4   32.74    0.67
  -2  -1   4   32.46    0.64
   1   1  -4   53.39    1.04
   1   1  -4   53.54    1.04
   1   1  -4   53.58    1.06
   1   1  -4   53.01    1.09
   1   1  -4   55.12    1.23
  -1  -1   4   53.66    1.06
  -1  -1   4   54.46    0.95
  -1  -1   4   54.24    1.04
  -1  -1   4   52.40    1.04
   0   1  -4    6.58    0.20
   0   1  -4    6.91    0.20
   0   1  -4    6.65    0.19
   0   1  -4    6.34    0.20
   0   1  -4    6.81    0.24
   0  -1   4    6.31    0.20
   0  -1   4    6.36    0.19
   0  -1   4    6.34    0.20
   0  -1   4    6.42    0.18
   0  -1   4    6.57    0.20
   0  -1   4    6.48    0.26
  -1   1  -4    3.82    0.16
  -1   1  -4    4.01    0.18
  -1   1  -4    4.03    0.14
  -1   1  -4    3.89    0.15
   1  -1   4    3.82    0.14
   1  -1   4    3.97    0.15
   1  -1   4    3.66    0.15
   1  -1   4    4.00    0.14
   1  -1   4    3.99    0.16
   1  -1   4    3.84    0.15
  -2   1  -4  131.78    2.96
  -2   1  -4  132.13    2.87
  -2   1  -4  134.42    2.44
  -2   1  -4  129.64    2.48
  -2   1  -4  131.31    2.45
   2  -1   4  129.90    2.96
   2  -1   4  134.53    2.45
   2  -1   4  129.52    2.44
   2  -1   4  130.08    2.87
   2  -1   4  131.02    2.50
   2  -1   4  129.55    2.48
  -3   1  -4  105.41    2.32
  -3   1  -4  103.61    2.00
  -3   1  -4  105.37    1.89
  -3   1  -4   99.49    1.97
  -3   1  -4  105.83    1.97
   3  -1   4   98.43    1.95
   3  -1   4  104.34    2.02
   3  -1   4  106.59    2.00
   3  -1   4  103.95    2.33
   3  -1   4  103.97    2.41
   3  -1   4  104.32    1.97
  -4   1  -4   15.88    0.42
  -4   1  -4   16.15    0.39
  -4   1  -4   15.91    0.41
   4  -1   4   16.09    0.54
   4  -1   4   16.59    0.41
   4  -1   4   14.87    0.43
   4  -1   4   16.00    0.51
   4  -1   4   16.21    0.41
   4  -1   4   15.93    0.41
  -5   1  -4    5.10    0.20
  -5   1  -4    5.01    0.20
  -5   1  -4    5.03    0.21
  -5   1  -4    4.95    0.26
   5  -1   4    5.23    0.21
   5  -1   4    5.09    0.26
   5  -1   4    5.22    0.21
   5  -1   4    4.83    0.29
   5  -1   4    4.81    0.22
  -6   1  -4    3.07    0.18
  -6   1  -4    3.24    0.19
  -6   1  -4    3.35    0.17
   6  -1   4    3.47    0.24
   6  -1   4    3.34    0.19
   6  -1   4    3.23    0.18
   6  -1   4    3.50    0.17
   6  -1   4    3.24    0.26
  -7   1  -4   15.09    0.47
  -7   1  -4   15.87    0.45
  -7   1  -4   15.65    0.44
   7  -1   4   15.50    0.56
   7  -1   4   14.96    0.42
   7  -1   4   16.09    0.64
   7  -1   4   15.38    0.48
  -8   1  -4    0.81    0.13
  -8   1  -4    0.77    0.11
   8  -1   4    0.41    0.12
   8  -1   4    0.59    0.10
   8  -1   4    0.62    0.12
   8  -1   4    0.43    0.14
  -9   1  -4    1.48    0.19
  -9   1  -4    1.39    0.15
   9  -1   4    1.23    0.19
   9  -1   4    1.13    0.22
   9  -1   4    1.41    0.17
 -10   1  -4    0.01    0.07
 -10   1  -4   -0.04    0.09
  10  -1   4   -0.12    0.11
  10  -1   4    0.13    0.09
  10  -1   4   -0.06    0.14
 -11   1  -4   -0.01    0.07
 -11   1  -4    0.02    0.11
  11  -1   4   -0.06    0.08
 -12   1  -4    1.85    0.26
  11   0  -4   -0.05    0.16
 -11   0   4    0.06    0.12
  10   0  -4   -0.10    0.11
  10   0  -4   -0.14    0.12
 -10   0   4    0.10    0.10
   9   0  -4    0.01    0.12
   9   0  -4    0.12    0.10
  -9   0   4    0.18    0.11
  -9   0   4    0.11    0.04
   8   0  -4    6.65    0.38
   8   0  -4    6.31    0.34
  -8   0   4    6.02    0.32
  -8   0   4    6.38    0.21
   7   0  -4    2.81    0.24
   7   0  -4    2.61    0.12
   7   0  -4    2.68    0.15
   7   0  -4    2.92    0.23
  -7   0   4    2.73    0.21
  -7   0   4    2.64    0.15
  -7   0   4    2.59    0.13
   6   0  -4    0.31    0.09
   6   0  -4    0.40    0.06
   6   0  -4    0.24    0.05
   6   0  -4    0.23    0.09
  -6   0   4    0.38    0.06
  -6   0   4    0.48    0.08
  -6   0   4    0.35    0.08
  -6   0   4    0.28    0.08
   5   0  -4    2.64    0.17
   5   0  -4    2.51    0.11
   5   0  -4    2.55    0.18
   5   0  -4    2.35    0.11
  -5   0   4    2.63    0.16
  -5   0   4    2.62    0.12
  -5   0   4    2.61    0.12
  -5   0   4    2.73    0.15
   4   0  -4   42.25    1.04
   4   0  -4   41.25    0.93
   4   0  -4   41.36    0.83
   4   0  -4   42.13    0.83
  -4   0   4   40.50    0.83
  -4   0   4   41.64    0.89
  -4   0   4   42.35    0.82
  -4   0   4   40.95    0.83
  -4   0   4   42.56    1.04
  -4   0   4   42.26    0.92
  -4   0   4   42.75    0.83
   3   0  -4    0.70    0.06
   3   0  -4    0.71    0.08
   3   0  -4    0.45    0.07
   3   0  -4    0.62    0.06
  -3   0   4    0.62    0.06
  -3   0   4    0.67    0.07
  -3   0   4    0.89    0.06
  -3   0   4    0.51    0.06
  -3   0   4    0.69    0.06
  -3   0   4    0.49    0.07
  -3   0   4    0.52    0.07
   2   0  -4   18.61    0.41
   2   0  -4   18.82    0.41
   2   0  -4   17.83    0.45
   2   0  -4   19.06    0.46
   2   0  -4   19.16    0.47
  -2   0   4   19.68    0.39
  -2   0   4   18.37    0.46
  -2   0   4   18.54    0.41
  -2   0   4   18.40    0.41
  -2   0   4   18.29    0.44
   1   0  -4   21.66    0.53
   1   0  -4   21.20    0.46
   1   0  -4   21.23    0.46
   1   0  -4   21.11    0.48
  -1   0   4   21.79    0.46
  -1   0   4   20.92    0.41
  -1   0   4   21.72    0.48
  -1   0   4   21.59    0.53
  -1   0   4   21.69    0.49
  -1   0   4   21.98    0.46
   0   0  -4   13.68    0.37
   0   0  -4   13.67    0.33
   0   0  -4   12.89    0.31
   0   0  -4   13.58    0.32
   0   0  -4   12.96    0.32
   0   0   4   13.17    0.32
   0   0   4   13.33    0.33
   0   0   4   13.74    0.32
   0   0   4   13.47    0.37
  -1   0  -4   33.33    0.67
  -1   0  -4   33.07    0.69
  -1   0  -4   34.10    0.81
  -1   0  -4   34.14    0.69
   1   0   4   34.17    0.71
   1   0   4   33.31    0.69
   1   0   4   33.41    0.70
   1   0   4   33.88    0.81
   1   0   4   34.70    0.69
   1   0   4   33.44    0.67
  -2   0  -4    0.23    0.04
  -2   0  -4    0.24    0.03
  -2   0  -4    0.22    0.05
  -2   0  -4    0.22    0.05
   2   0   4    0.16    0.05
   2   0   4    0.22    0.03
   2   0   4    0.18    0.04
   2   0   4    0.29    0.05
   2   0   4    0.22    0.05
   2   0   4    0.24    0.05
  -3   0  -4    4.11    0.16
  -3   0  -4    4.32    0.15
  -3   0  -4    4.16    0.16
  -3   0  -4    4.03    0.13
   3   0   4    3.98    0.16
   3   0   4    4.26    0.14
   3   0   4    4.21    0.16
   3   0   4    4.23    0.16
   3   0   4    3.73    0.19
   3   0   4    4.03    0.20
  -4   0  -4    0.47    0.08
  -4   0  -4    0.88    0.08
  -4   0  -4    0.69    0.08
  -4   0  -4    0.61    0.08
   4   0   4    0.63    0.07
   4   0   4    0.66    0.09
   4   0   4    0.69    0.08
   4   0   4    0.43    0.08
   4   0   4    0.79    0.09
   4   0   4    0.82    0.07
  -5   0  -4    3.36    0.16
  -5   0  -4    4.00    0.16
  -5   0  -4    3.62    0.17
   5   0   4    3.98    0.25
   5   0   4    3.58    0.17
   5   0   4    3.48    0.22
   5   0   4    3.68    0.16
   5   0   4    3.76    0.16
   5   0   4    3.77    0.16
  -6   0  -4   10.30    0.30
  -6   0  -4   10.19    0.31
  -6   0  -4   10.29    0.34
   6   0   4   10.13    0.41
   6   0   4   10.22    0.46
   6   0   4   10.28    0.32
   6   0   4   10.23    0.33
   6   0   4   10.31    0.30
  -7   0  -4    3.27    0.17
  -7   0  -4    4.04    0.22
  -7   0  -4    3.95    0.18
   7   0   4    3.73    0.17
   7   0   4    4.16    0.31
   7   0   4    4.16    0.21
   7   0   4    3.68    0.25
   7   0   4    3.36    0.20
  -8   0  -4    0.87    0.13
  -8   0  -4    0.69    0.10
   8   0   4    0.71    0.11
   8   0   4    0.87    0.15
   8   0   4    0.84    0.10
   8   0   4    0.52    0.15
  -9   0  -4    0.11    0.09
  -9   0  -4    0.00    0.05
   9   0   4   -0.09    0.08
   9   0   4   -0.01    0.06
   9   0   4    0.05    0.10
 -10   0  -4    1.61    0.21
 -10   0  -4    1.43    0.14
  10   0   4    1.55    0.18
  10   0   4    1.18    0.20
  10   0   4    1.34    0.24
 -11   0  -4    1.02    0.20
 -11   0  -4    0.74    0.11
 -12   0  -4    0.12    0.14
  11  -1  -4   -0.32    0.16
 -11   1   4   -0.10    0.10
  10  -1  -4    1.33    0.17
  10  -1  -4    0.87    0.19
  10  -1  -4    1.04    0.23
 -10   1   4    1.39    0.22
   9  -1  -4    2.22    0.27
   9  -1  -4    2.29    0.26
  -9   1   4    2.14    0.24
  -9   1   4    2.51    0.15
   8  -1  -4    1.47    0.20
   8  -1  -4    1.46    0.20
  -8   1   4    1.56    0.12
  -8   1   4    1.43    0.20
   7  -1  -4    2.63    0.14
   7  -1  -4    2.46    0.21
   7  -1  -4    2.66    0.12
   7  -1  -4    2.64    0.26
  -7   1   4    2.62    0.21
  -7   1   4    2.47    0.14
  -7   1   4    2.60    0.14
   6  -1  -4    6.90    0.35
   6  -1  -4    7.20    0.22
   6  -1  -4    7.24    0.33
   6  -1  -4    7.20    0.23
  -6   1   4    7.25    0.23
  -6   1   4    7.58    0.24
  -6   1   4    7.13    0.30
   5  -1  -4    0.16    0.05
   5  -1  -4    0.25    0.08
   5  -1  -4    0.22    0.03
   5  -1  -4    0.24    0.08
   5  -1  -4    0.19    0.05
  -5   1   4    0.15    0.04
  -5   1   4    0.17    0.05
  -5   1   4    0.24    0.05
  -5   1   4    0.17    0.06
  -5   1   4    0.19    0.06
   4  -1  -4    0.54    0.05
   4  -1  -4    0.72    0.07
   4  -1  -4    0.52    0.09
   4  -1  -4    0.56    0.07
   4  -1  -4    0.44    0.08
  -4   1   4    0.51    0.06
  -4   1   4    0.58    0.05
  -4   1   4    0.46    0.08
  -4   1   4    0.55    0.07
  -4   1   4    0.48    0.08
  -4   1   4    0.41    0.07
   3  -1  -4    0.02    0.03
   3  -1  -4    0.01    0.03
   3  -1  -4    0.00    0.05
   3  -1  -4    0.04    0.02
   3  -1  -4    0.07    0.05
  -3   1   4    0.02    0.02
  -3   1   4    0.13    0.05
  -3   1   4    0.05    0.03
  -3   1   4    0.03    0.04
  -3   1   4    0.05    0.03
  -3   1   4    0.04    0.03
   2  -1  -4    2.82    0.15
   2  -1  -4    2.53    0.11
   2  -1  -4    2.78    0.09
   2  -1  -4    2.60    0.14
   2  -1  -4    2.74    0.11
  -2   1   4    2.72    0.13
  -2   1   4    2.61    0.13
  -2   1   4    2.58    0.11
  -2   1   4    2.59    0.12
   1  -1  -4    6.17    0.20
   1  -1  -4    6.05    0.20
   1  -1  -4    6.20    0.18
   1  -1  -4    6.28    0.19
   1  -1  -4    6.27    0.19
  -1   1   4    6.16    0.20
  -1   1   4    6.22    0.20
  -1   1   4    6.21    0.18
  -1   1   4    6.13    0.19
  -1   1   4    6.12    0.19
   0  -1  -4   61.17    1.19
   0  -1  -4   61.98    1.17
   0  -1  -4   61.57    1.34
   0  -1  -4   60.41    1.17
   0   1   4   60.89    1.17
   0   1   4   60.00    1.16
   0   1   4   60.33    1.34
   0   1   4   62.20    1.20
  -1  -1  -4  142.22    2.57
  -1  -1  -4  136.79    2.61
  -1  -1  -4  141.91    2.57
  -1  -1  -4  141.20    3.01
   1   1   4  138.07    2.57
   1   1   4  141.75    2.57
   1   1   4  140.26    2.62
   1   1   4  141.30    3.01
  -2  -1  -4  110.83    2.00
  -2  -1  -4  110.98    1.99
  -2  -1  -4  110.67    2.37
  -2  -1  -4  106.74    2.00
   2   1   4  103.78    1.99
   2   1   4  107.58    2.36
   2   1   4  104.32    1.99
  -3  -1  -4   26.94    0.57
  -3  -1  -4   25.81    0.57
  -3  -1  -4   27.16    0.57
  -3  -1  -4   27.52    0.71
   3   1   4   26.61    0.53
   3   1   4   26.81    0.58
   3   1   4   27.29    0.57
   3   1   4   27.62    0.57
   3   1   4   26.18    0.70
  -4  -1  -4   51.74    1.02
  -4  -1  -4   52.57    0.91
  -4  -1  -4   51.43    1.01
  -4  -1  -4   51.74    1.25
  -4  -1  -4   50.69    1.02
   4   1   4   49.39    1.30
   4   1   4   49.42    1.24
   4   1   4   50.20    1.03
   4   1   4   52.01    1.00
   4   1   4   52.84    1.01
   4   1   4   52.14    1.01
  -5  -1  -4   48.22    0.88
  -5  -1  -4   46.86    0.96
  -5  -1  -4   47.83    1.20
  -5  -1  -4   47.65    0.95
  -5  -1  -4   47.93    0.99
   5   1   4   47.22    0.95
   5   1   4   46.42    0.98
   5   1   4   47.68    1.27
   5   1   4   49.10    0.97
   5   1   4   47.38    0.95
   5   1   4   47.24    1.20
  -6  -1  -4    0.46    0.07
  -6  -1  -4    0.53    0.07
  -6  -1  -4    0.44    0.07
  -6  -1  -4    0.51    0.09
   6   1   4    0.45    0.07
   6   1   4    0.38    0.10
   6   1   4    0.38    0.09
   6   1   4    0.46    0.06
   6   1   4    0.50    0.07
  -7  -1  -4    1.59    0.12
  -7  -1  -4    1.41    0.15
  -7  -1  -4    1.91    0.12
   7   1   4    1.43    0.16
   7   1   4    1.47    0.11
   7   1   4    1.78    0.13
   7   1   4    1.81    0.14
   7   1   4    1.27    0.18
  -8  -1  -4    0.08    0.05
  -8  -1  -4    0.13    0.06
  -8  -1  -4    0.02    0.08
   8   1   4    0.06    0.05
   8   1   4    0.21    0.07
   8   1   4    0.05    0.09
   8   1   4    0.08    0.08
  -9  -1  -4    0.33    0.11
  -9  -1  -4    0.31    0.07
   9   1   4    0.45    0.12
   9   1   4    0.37    0.14
   9   1   4    0.29    0.08
 -10  -1  -4    0.17    0.06
 -10  -1  -4    0.23    0.11
  10   1   4    0.28    0.15
  10   1   4    0.23    0.09
  10   1   4    0.25    0.11
 -11  -1  -4    2.07    0.26
  11   1   4    1.36    0.26
  11   1   4    1.49    0.22
 -12  -1  -4   -0.11    0.12
 -11   2   4    0.19    0.15
  10  -2  -4    0.12    0.18
  10  -2  -4    0.88    0.16
 -10   2   4    0.50    0.15
 -10   2   4    0.64    0.10
   9  -2  -4    0.00    0.13
   9  -2  -4   -0.06    0.09
  -9   2   4   -0.04    0.05
  -9   2   4    0.05    0.09
   8  -2  -4    0.35    0.15
   8  -2  -4    0.17    0.12
  -8   2   4    0.22    0.11
  -8   2   4    0.34    0.08
   7  -2  -4    4.43    0.33
   7  -2  -4    4.56    0.20
   7  -2  -4    4.21    0.27
  -7   2   4    4.42    0.26
  -7   2   4    4.53    0.20
   6  -2  -4    2.50    0.25
   6  -2  -4    2.26    0.19
   6  -2  -4    2.38    0.14
  -6   2   4    2.57    0.19
  -6   2   4    2.40    0.14
  -6   2   4    2.38    0.15
   5  -2  -4    1.12    0.15
   5  -2  -4    1.11    0.13
   5  -2  -4    1.01    0.10
  -5   2   4    1.02    0.10
  -5   2   4    1.11    0.10
  -5   2   4    1.00    0.12
   4  -2  -4    0.18    0.08
   4  -2  -4    0.16    0.05
   4  -2  -4    0.12    0.06
   4  -2  -4    0.19    0.05
  -4   2   4    0.22    0.07
  -4   2   4    0.08    0.04
  -4   2   4    0.17    0.06
  -4   2   4    0.18    0.05
   3  -2  -4  138.01    2.53
   3  -2  -4  137.53    2.53
   3  -2  -4  132.36    3.09
   3  -2  -4  134.96    2.62
  -3   2   4  137.43    3.09
  -3   2   4  136.50    2.52
  -3   2   4  133.25    2.53
  -3   2   4  137.26    2.62
   2  -2  -4   15.98    0.47
   2  -2  -4   16.02    0.42
   2  -2  -4   15.72    0.38
   2  -2  -4   15.97    0.38
  -2   2   4   16.29    0.46
  -2   2   4   16.11    0.39
  -2   2   4   15.65    0.41
  -2   2   4   16.00    0.38
   1  -2  -4    0.28    0.06
   1  -2  -4    0.30    0.05
   1  -2  -4    0.30    0.06
   1  -2  -4    0.19    0.04
  -1   2   4    0.32    0.05
  -1   2   4    0.42    0.04
  -1   2   4    0.35    0.06
  -1   2   4    0.40    0.06
  -1   2   4    0.25    0.06
   0  -2  -4  247.23    5.17
   0  -2  -4  242.28    4.44
   0  -2  -4  246.86    4.44
   0  -2  -4  247.19    4.53
   0   2   4  249.51    5.39
   0   2   4  242.58    5.29
   0   2   4  244.41    4.45
   0   2   4  245.45    4.52
   0   2   4  248.53    4.44
  -1  -2  -4    0.29    0.06
  -1  -2  -4    0.34    0.05
  -1  -2  -4    0.32    0.05
  -1  -2  -4    0.31    0.05
   1   2   4    0.38    0.05
   1   2   4    0.40    0.06
   1   2   4    0.43    0.06
   1   2   4    0.32    0.05
  -2  -2  -4    5.90    0.18
  -2  -2  -4    5.88    0.23
  -2  -2  -4    5.86    0.18
   2   2   4    5.73    0.19
   2   2   4    5.78    0.18
   2   2   4    5.72    0.17
  -3  -2  -4   10.79    0.24
  -3  -2  -4   10.49    0.27
  -3  -2  -4   10.79    0.36
  -3  -2  -4   10.75    0.27
   3   2   4   10.95    0.27
   3   2   4   10.66    0.27
   3   2   4   10.16    0.35
  -4  -2  -4   67.71    1.32
  -4  -2  -4   69.69    1.30
  -4  -2  -4   69.41    1.62
  -4  -2  -4   69.53    1.21
  -4  -2  -4   68.31    1.31
   4   2   4   68.97    1.30
   4   2   4   67.16    1.61
   4   2   4   68.52    1.30
   4   2   4   66.87    1.32
  -5  -2  -4    1.76    0.12
  -5  -2  -4    1.82    0.16
  -5  -2  -4    1.67    0.09
  -5  -2  -4    1.74    0.10
  -5  -2  -4    1.84    0.10
   5   2   4    1.58    0.09
   5   2   4    1.73    0.09
   5   2   4    1.76    0.16
   5   2   4    1.77    0.09
  -6  -2  -4    9.94    0.28
  -6  -2  -4   10.07    0.34
  -6  -2  -4   10.11    0.26
  -6  -2  -4    9.57    0.26
   6   2   4    9.16    0.27
   6   2   4    9.53    0.43
   6   2   4    9.39    0.25
   6   2   4    9.81    0.26
   6   2   4    9.43    0.40
  -7  -2  -4    2.73    0.19
  -7  -2  -4    2.54    0.13
  -7  -2  -4    2.92    0.15
  -7  -2  -4    2.66    0.13
   7   2   4    2.67    0.25
   7   2   4    2.83    0.22
   7   2   4    2.84    0.14
   7   2   4    2.74    0.12
  -8  -2  -4    0.15    0.08
  -8  -2  -4    0.16    0.07
  -8  -2  -4    0.14    0.05
   8   2   4    0.19    0.06
   8   2   4    0.22    0.09
   8   2   4    0.17    0.11
   8   2   4    0.17    0.05
  -9  -2  -4   -0.07    0.07
  -9  -2  -4    0.07    0.07
  -9  -2  -4    0.13    0.05
   9   2   4    0.29    0.07
   9   2   4    0.05    0.09
   9   2   4    0.19    0.11
 -10  -2  -4    0.91    0.17
 -10  -2  -4    0.84    0.08
  10   2   4    0.86    0.19
  10   2   4    0.92    0.17
 -11  -2  -4    1.21    0.20
  11   2   4    1.48    0.27
  11   2   4    1.01    0.18
 -12  -2  -4   -0.07    0.12
  11  -3  -4    0.39    0.15
 -11   3   4    0.78    0.20
  10  -3  -4    0.10    0.20
  10  -3  -4    0.30    0.13
 -10   3   4    0.17    0.08
 -10   3   4    0.50    0.15
   9  -3  -4    0.77    0.18
   9  -3  -4    0.76    0.15
   9  -3  -4    0.41    0.20
  -9   3   4    0.69    0.15
  -9   3   4    0.65    0.11
   8  -3  -4    4.36    0.40
   8  -3  -4    4.70    0.31
  -8   3   4    4.84    0.24
  -8   3   4    4.43    0.29
   7  -3  -4    5.95    0.25
   7  -3  -4    6.07    0.41
   7  -3  -4    6.37    0.34
  -7   3   4    6.46    0.32
  -7   3   4    5.89    0.26
   6  -3  -4    0.05    0.08
   6  -3  -4    0.06    0.05
   6  -3  -4    0.07    0.11
  -6   3   4    0.03    0.05
  -6   3   4    0.05    0.07
  -6   3   4    0.10    0.06
   5  -3  -4    2.11    0.14
   5  -3  -4    1.93    0.21
   5  -3  -4    2.43    0.19
  -5   3   4    1.96    0.16
  -5   3   4    2.33    0.15
  -5   3   4    2.21    0.14
   4  -3  -4    0.97    0.12
   4  -3  -4    1.00    0.10
   4  -3  -4    1.19    0.15
  -4   3   4    1.36    0.14
  -4   3   4    1.12    0.10
  -4   3   4    1.16    0.14
  -4   3   4    1.05    0.11
   3  -3  -4    3.31    0.23
   3  -3  -4    3.12    0.15
   3  -3  -4    3.12    0.15
   3  -3  -4    3.30    0.18
  -3   3   4    3.41    0.15
  -3   3   4    3.45    0.17
  -3   3   4    2.82    0.15
  -3   3   4    3.06    0.20
   2  -3  -4    0.56    0.07
   2  -3  -4    0.55    0.08
   2  -3  -4    0.42    0.07
   2  -3  -4    0.38    0.09
  -2   3   4    0.51    0.07
  -2   3   4    0.36    0.06
  -2   3   4    0.57    0.09
  -2   3   4    0.65    0.04
  -2   3   4    0.51    0.07
   1  -3  -4    1.37    0.10
   1  -3  -4    1.28    0.09
   1  -3  -4    1.26    0.14
   1  -3  -4    1.35    0.11
   1  -3  -4    1.44    0.10
  -1   3   4    1.34    0.07
  -1   3   4    1.45    0.10
  -1   3   4    1.42    0.10
  -1   3   4    1.28    0.09
  -1   3   4    1.31    0.14
   0  -3  -4    1.41    0.09
   0  -3  -4    1.53    0.07
   0  -3  -4    1.49    0.09
   0  -3  -4    1.55    0.10
   0  -3  -4    1.63    0.10
   0   3   4    1.52    0.09
   0   3   4    1.45    0.10
   0   3   4    1.55    0.10
   0   3   4    1.75    0.14
   0   3   4    1.51    0.09
  -1  -3  -4    3.27    0.14
  -1  -3  -4    3.34    0.12
  -1  -3  -4    3.30    0.11
  -1  -3  -4    3.31    0.13
  -1  -3  -4    3.10    0.13
   1   3   4    3.20    0.13
   1   3   4    3.32    0.14
   1   3   4    3.15    0.13
   1   3   4    3.21    0.16
  -2  -3  -4    0.38    0.05
  -2  -3  -4    0.29    0.05
  -2  -3  -4    0.37    0.06
  -2  -3  -4    0.29    0.03
   2   3   4    0.31    0.06
   2   3   4    0.41    0.06
   2   3   4    0.34    0.06
   2   3   4    0.29    0.05
   2   3   4    0.35    0.03
  -3  -3  -4    0.11    0.03
  -3  -3  -4    0.12    0.04
  -3  -3  -4    0.13    0.03
  -3  -3  -4    0.13    0.04
  -3  -3  -4    0.13    0.05
   3   3   4    0.12    0.02
   3   3   4    0.12    0.04
   3   3   4    0.15    0.04
   3   3   4    0.08    0.04
  -4  -3  -4   26.52    0.56
  -4  -3  -4   27.56    0.54
  -4  -3  -4   27.37    0.56
  -4  -3  -4   26.82    0.62
  -4  -3  -4   27.12    0.61
  -4  -3  -4   27.19    0.57
   4   3   4   26.62    0.56
   4   3   4   26.89    0.55
   4   3   4   26.28    0.75
   4   3   4   27.21    0.56
  -5  -3  -4    0.10    0.06
  -5  -3  -4    0.10    0.04
  -5  -3  -4    0.12    0.03
  -5  -3  -4    0.15    0.05
  -5  -3  -4    0.15    0.04
   5   3   4    0.08    0.05
   5   3   4    0.15    0.04
   5   3   4    0.07    0.03
   5   3   4    0.09    0.03
  -6  -3  -4    2.95    0.12
  -6  -3  -4    3.09    0.15
  -6  -3  -4    2.82    0.18
  -6  -3  -4    3.26    0.19
   6   3   4    3.13    0.12
   6   3   4    3.12    0.12
   6   3   4    2.64    0.22
  -7  -3  -4    0.41    0.05
  -7  -3  -4    0.34    0.05
  -7  -3  -4    0.49    0.11
  -7  -3  -4    0.39    0.10
  -7  -3  -4    0.32    0.07
   7   3   4    0.38    0.05
   7   3   4    0.31    0.09
   7   3   4    0.44    0.05
   7   3   4    0.34    0.05
  -8  -3  -4    0.00    0.03
  -8  -3  -4   -0.06    0.04
  -8  -3  -4    0.03    0.03
  -8  -3  -4   -0.12    0.06
   8   3   4   -0.01    0.06
   8   3   4   -0.09    0.07
   8   3   4   -0.02    0.03
  -9  -3  -4    4.72    0.14
  -9  -3  -4    4.47    0.29
  -9  -3  -4    4.78    0.24
   9   3   4    4.91    0.33
   9   3   4    4.83    0.37
 -10  -3  -4    0.03    0.08
 -10  -3  -4    0.00    0.10
  10   3   4    0.04    0.12
  10   3   4    0.13    0.10
 -11  -3  -4    0.33    0.14
  11   3   4    0.12    0.15
  11   3   4    0.23    0.12
 -12  -3  -4    1.92    0.26
  12   3   4    1.71    0.24
  10  -4  -4    1.62    0.23
 -10   4   4    1.23    0.22
 -10   4   4    1.28    0.17
   9  -4  -4    2.25    0.25
   9  -4  -4    2.03    0.27
   9  -4  -4    1.76    0.30
  -9   4   4    2.18    0.19
  -9   4   4    2.24    0.26
   8  -4  -4   -0.10    0.14
   8  -4  -4    0.12    0.11
  -8   4   4    0.01    0.07
  -8   4   4    0.05    0.08
   7  -4  -4    1.23    0.18
   7  -4  -4    0.75    0.20
   7  -4  -4    0.92    0.12
  -7   4   4    0.90    0.15
  -7   4   4    0.93    0.13
   6  -4  -4    0.13    0.06
   6  -4  -4    0.01    0.13
   6  -4  -4    0.14    0.10
  -6   4   4    0.02    0.06
  -6   4   4    0.07    0.08
  -6   4   4    0.03    0.06
   5  -4  -4    1.70    0.14
   5  -4  -4    1.18    0.19
   5  -4  -4    1.34    0.16
  -5   4   4    1.32    0.15
  -5   4   4    1.59    0.14
  -5   4   4    1.64    0.14
   4  -4  -4    5.13    0.34
   4  -4  -4    5.09    0.22
   4  -4  -4    4.95    0.25
  -4   4   4    4.99    0.21
  -4   4   4    4.87    0.23
  -4   4   4    5.01    0.22
   3  -4  -4    6.38    0.24
   3  -4  -4    6.83    0.27
   3  -4  -4    6.74    0.34
  -3   4   4    7.39    0.33
  -3   4   4    6.90    0.24
  -3   4   4    6.65    0.17
  -3   4   4    6.78    0.25
  -3   4   4    7.07    0.26
   2  -4  -4   14.97    0.40
   2  -4  -4   14.48    0.41
   2  -4  -4   14.56    0.51
   2  -4  -4   14.75    0.42
   2  -4  -4   14.92    0.40
  -2   4   4   14.84    0.41
  -2   4   4   15.23    0.40
  -2   4   4   15.22    0.51
  -2   4   4   14.80    0.40
   1  -4  -4    5.24    0.20
   1  -4  -4    5.14    0.20
   1  -4  -4    5.33    0.21
   1  -4  -4    5.35    0.26
   1  -4  -4    5.36    0.13
   1  -4  -4    5.31    0.20
  -1   4   4    5.70    0.27
  -1   4   4    5.32    0.19
  -1   4   4    5.58    0.20
  -1   4   4    5.40    0.20
   0  -4  -4    0.45    0.07
   0  -4  -4    0.50    0.07
   0  -4  -4    0.59    0.07
   0  -4  -4    0.63    0.07
   0  -4  -4    0.56    0.05
   0   4   4    0.64    0.07
   0   4   4    0.54    0.07
   0   4   4    0.67    0.10
   0   4   4    0.66    0.07
  -1  -4  -4   97.89    1.87
  -1  -4  -4   97.43    1.86
  -1  -4  -4  101.53    1.89
  -1  -4  -4   97.22    1.80
  -1  -4  -4   99.84    1.86
   1   4   4   99.56    1.89
   1   4   4  100.36    1.88
   1   4   4   99.99    1.85
   1   4   4   90.31    2.27
   1   4   4   99.85    1.87
  -2  -4  -4    9.65    0.27
  -2  -4  -4    9.92    0.25
  -2  -4  -4    9.90    0.27
  -2  -4  -4    9.72    0.27
   2   4   4    9.68    0.27
   2   4   4    9.62    0.27
   2   4   4   10.03    0.26
   2   4   4    9.90    0.25
  -3  -4  -4    6.45    0.18
  -3  -4  -4    6.23    0.20
  -3  -4  -4    6.30    0.22
  -3  -4  -4    6.54    0.20
  -3  -4  -4    5.98    0.19
   3   4   4    6.48    0.21
   3   4   4    6.41    0.19
   3   4   4    6.79    0.19
   3   4   4    6.26    0.20
   3   4   4    6.01    0.28
  -4  -4  -4    6.85    0.22
  -4  -4  -4    7.18    0.25
  -4  -4  -4    6.97    0.18
  -4  -4  -4    7.34    0.21
  -4  -4  -4    7.33    0.21
   4   4   4    7.16    0.20
   4   4   4    7.23    0.32
   4   4   4    7.33    0.20
   4   4   4    7.50    0.21
  -5  -4  -4   37.04    0.83
  -5  -4  -4   38.04    0.74
  -5  -4  -4   36.95    0.74
  -5  -4  -4   36.72    0.72
  -5  -4  -4   36.71    0.75
  -5  -4  -4   36.10    0.81
   5   4   4   37.17    0.73
   5   4   4   36.61    0.77
   5   4   4   37.28    1.02
   5   4   4   36.76    0.74
  -6  -4  -4   -0.01    0.04
  -6  -4  -4    0.08    0.04
  -6  -4  -4    0.01    0.04
  -6  -4  -4    0.08    0.07
  -6  -4  -4    0.02    0.02
   6   4   4    0.15    0.03
   6   4   4    0.04    0.03
   6   4   4    0.05    0.06
   6   4   4    0.09    0.04
  -7  -4  -4    2.83    0.11
  -7  -4  -4    2.99    0.20
  -7  -4  -4    2.77    0.16
  -7  -4  -4    3.20    0.11
  -7  -4  -4    2.92    0.20
   7   4   4    3.02    0.15
   7   4   4    3.11    0.11
   7   4   4    2.92    0.24
   7   4   4    2.92    0.10
  -8  -4  -4    1.09    0.12
  -8  -4  -4    1.43    0.18
  -8  -4  -4    1.22    0.06
  -8  -4  -4    1.26    0.18
  -8  -4  -4    1.15    0.06
   8   4   4    1.08    0.11
   8   4   4    0.85    0.15
   8   4   4    1.06    0.05
  -9  -4  -4    0.38    0.10
  -9  -4  -4    0.11    0.10
   9   4   4    0.12    0.11
   9   4   4    0.31    0.08
   9   4   4    0.39    0.13
 -10  -4  -4    0.12    0.09
 -10  -4  -4    0.02    0.09
  10   4   4    0.10    0.11
  10   4   4    0.12    0.12
  10   4   4    0.17    0.08
 -11  -4  -4    0.12    0.11
 -11  -4  -4    0.13    0.11
  11   4   4    0.21    0.15
  11   4   4   -0.05    0.09
 -12  -4  -4    1.14    0.19
 -12  -4  -4    1.03    0.21
  12   4   4    0.70    0.18
  10  -5  -4    4.78    0.36
 -10   5   4    5.06    0.38
   9  -5  -4    2.49    0.28
   9  -5  -4    1.71    0.32
  -9   5   4    2.51    0.22
  -9   5   4    2.23    0.27
   8  -5  -4   -0.09    0.17
   8  -5  -4   -0.02    0.11
   8  -5  -4    0.17    0.11
  -8   5   4    0.06    0.09
  -8   5   4    0.00    0.07
   7  -5  -4    0.84    0.22
   7  -5  -4    0.84    0.17
  -7   5   4    0.77    0.14
  -7   5   4    0.80    0.13
   6  -5  -4    3.49    0.38
   6  -5  -4    3.52    0.21
   6  -5  -4    4.40    0.28
  -6   5   4    3.74    0.24
  -6   5   4    3.64    0.22
   5  -5  -4    2.53    0.18
   5  -5  -4    2.73    0.21
   5  -5  -4    2.15    0.25
  -5   5   4    2.65    0.20
  -5   5   4    2.86    0.18
  -5   5   4    2.74    0.19
   4  -5  -4   -0.03    0.05
   4  -5  -4   -0.03    0.07
   4  -5  -4    0.05    0.12
  -4   5   4   -0.01    0.06
  -4   5   4    0.01    0.06
  -4   5   4    0.01    0.02
  -4   5   4   -0.05    0.05
   3  -5  -4    1.70    0.21
   3  -5  -4    2.17    0.08
   3  -5  -4    2.02    0.16
   3  -5  -4    2.04    0.15
  -3   5   4    2.04    0.11
  -3   5   4    2.21    0.15
  -3   5   4    1.85    0.15
   2  -5  -4    0.45    0.05
   2  -5  -4    0.22    0.07
   2  -5  -4    0.34    0.07
   2  -5  -4    0.24    0.11
  -2   5   4    0.26    0.07
  -2   5   4    0.37    0.07
  -2   5   4    0.38    0.07
   1  -5  -4    5.57    0.23
   1  -5  -4    5.64    0.30
   1  -5  -4    5.46    0.22
   1  -5  -4    6.01    0.22
   1  -5  -4    5.67    0.23
   1  -5  -4    5.92    0.16
  -1   5   4    6.11    0.22
  -1   5   4    5.80    0.21
  -1   5   4    5.70    0.23
  -1   5   4    5.50    0.30
   0  -5  -4    2.32    0.14
   0  -5  -4    2.46    0.14
   0  -5  -4    2.48    0.14
   0  -5  -4    2.63    0.14
   0  -5  -4    2.60    0.11
   0   5   4    2.37    0.15
   0   5   4    2.79    0.22
   0   5   4    2.63    0.14
   0   5   4    2.48    0.13
   0   5   4    2.52    0.15
  -1  -5  -4   23.57    0.52
  -1  -5  -4   23.42    0.51
  -1  -5  -4   23.80    0.55
  -1  -5  -4   22.36    0.53
  -1  -5  -4   23.25    0.54
   1   5   4   24.47    0.54
   1   5   4   21.85    0.67
   1   5   4   23.27    0.55
   1   5   4   22.65    0.54
   1   5   4   23.54    0.52
  -2  -5  -4    3.76    0.16
  -2  -5  -4    3.76    0.16
  -2  -5  -4    3.55    0.15
  -2  -5  -4    3.74    0.15
   2   5   4    3.61    0.16
   2   5   4    3.78    0.15
   2   5   4    3.62    0.15
   2   5   4    3.55    0.15
  -3  -5  -4    0.08    0.03
  -3  -5  -4   -0.03    0.03
  -3  -5  -4   -0.01    0.03
  -3  -5  -4    0.04    0.03
  -3  -5  -4    0.00    0.04
   3   5   4   -0.02    0.03
   3   5   4   -0.01    0.03
   3   5   4    0.03    0.04
   3   5   4   -0.03    0.03
  -4  -5  -4    1.73    0.10
  -4  -5  -4    1.53    0.13
  -4  -5  -4    1.55    0.10
  -4  -5  -4    1.80    0.11
   4   5   4    1.66    0.09
   4   5   4    1.73    0.11
   4   5   4    1.64    0.10
   4   5   4    1.68    0.10
  -5  -5  -4    0.42    0.06
  -5  -5  -4    0.48    0.06
  -5  -5  -4    0.40    0.07
  -5  -5  -4    0.50    0.04
  -5  -5  -4    0.59    0.10
   5   5   4    0.36    0.10
   5   5   4    0.45    0.06
   5   5   4    0.36    0.05
   5   5   4    0.51    0.06
  -6  -5  -4    0.67    0.12
  -6  -5  -4    0.42    0.08
  -6  -5  -4    0.53    0.10
  -6  -5  -4    0.45    0.06
   6   5   4    0.60    0.06
   6   5   4    0.56    0.06
   6   5   4    0.53    0.12
   6   5   4    0.47    0.07
  -7  -5  -4    0.30    0.10
  -7  -5  -4    0.49    0.09
  -7  -5  -4    0.28    0.04
  -7  -5  -4    0.34    0.04
  -7  -5  -4    0.32    0.10
   7   5   4    0.30    0.06
   7   5   4    0.36    0.04
   7   5   4    0.24    0.10
   7   5   4    0.36    0.04
  -8  -5  -4    0.37    0.11
  -8  -5  -4    0.30    0.11
  -8  -5  -4    0.39    0.09
   8   5   4    0.38    0.08
   8   5   4    0.15    0.10
  -9  -5  -4   -0.09    0.09
  -9  -5  -4    0.04    0.11
  -9  -5  -4    0.06    0.07
   9   5   4    0.08    0.06
   9   5   4    0.03    0.10
 -10  -5  -4    0.48    0.15
 -10  -5  -4    0.62    0.15
 -10  -5  -4    0.44    0.12
  10   5   4    0.51    0.16
  10   5   4    0.53    0.15
 -11  -5  -4    0.80    0.15
 -11  -5  -4    0.58    0.16
  11   5   4    0.58    0.16
  11   5   4    0.69    0.19
 -12  -5  -4    0.08    0.13
 -12  -5  -4   -0.12    0.09
  12   5   4   -0.05    0.11
   9  -6  -4    4.81    0.37
  -9   6   4    5.21    0.36
   8  -6  -4    1.03    0.21
   8  -6  -4    1.24    0.21
   8  -6  -4    0.67    0.27
  -8   6   4    0.84    0.15
  -8   6   4    1.30    0.20
   7  -6  -4    0.15    0.10
   7  -6  -4    0.08    0.11
   7  -6  -4   -0.04    0.18
  -7   6   4    0.19    0.10
  -7   6   4   -0.06    0.07
   6  -6  -4    1.17    0.15
   6  -6  -4    0.96    0.24
   6  -6  -4    1.11    0.18
  -6   6   4    1.56    0.19
  -6   6   4    1.28    0.17
   5  -6  -4   -0.24    0.14
   5  -6  -4   -0.04    0.06
   5  -6  -4   -0.02    0.09
  -5   6   4   -0.06    0.07
  -5   6   4   -0.03    0.06
   4  -6  -4    7.22    0.32
   4  -6  -4    7.03    0.30
   4  -6  -4    6.83    0.43
  -4   6   4    7.29    0.23
  -4   6   4    7.42    0.30
  -4   6   4    7.03    0.31
   3  -6  -4    2.93    0.11
   3  -6  -4    2.80    0.18
   3  -6  -4    2.80    0.19
   3  -6  -4    3.00    0.32
  -3   6   4    2.68    0.16
  -3   6   4    2.49    0.18
   2  -6  -4    3.31    0.18
   2  -6  -4    3.10    0.28
   2  -6  -4    3.18    0.18
   2  -6  -4    3.31    0.12
  -2   6   4    3.11    0.19
  -2   6   4    3.01    0.19
  -2   6   4    3.37    0.17
   1  -6  -4    2.35    0.25
   1  -6  -4    2.37    0.11
   1  -6  -4    2.45    0.15
   1  -6  -4    2.22    0.15
  -1   6   4    2.44    0.16
  -1   6   4    2.34    0.14
   0  -6  -4   10.32    0.28
   0  -6  -4   10.38    0.34
   0  -6  -4   10.34    0.30
   0  -6  -4    9.90    0.32
   0  -6  -4   10.88    0.34
   0   6   4   10.07    0.34
   0   6   4   10.14    0.33
   0   6   4   10.62    0.30
  -1  -6  -4    0.45    0.08
  -1  -6  -4    0.48    0.07
  -1  -6  -4    0.48    0.07
  -1  -6  -4    0.35    0.07
  -1  -6  -4    0.56    0.08
   1   6   4    0.50    0.08
   1   6   4    0.50    0.07
   1   6   4    0.32    0.07
  -2  -6  -4    0.08    0.04
  -2  -6  -4    0.01    0.05
  -2  -6  -4    0.03    0.04
  -2  -6  -4    0.03    0.04
   2   6   4    0.03    0.05
   2   6   4    0.03    0.05
   2   6   4    0.08    0.05
  -3  -6  -4    0.23    0.06
  -3  -6  -4    0.22    0.07
  -3  -6  -4    0.19    0.06
  -3  -6  -4    0.25    0.06
  -3  -6  -4    0.52    0.08
   3   6   4    0.14    0.05
   3   6   4    0.16    0.05
   3   6   4    0.14    0.06
  -4  -6  -4    0.71    0.08
  -4  -6  -4    0.80    0.09
  -4  -6  -4    0.66    0.09
  -4  -6  -4    0.65    0.08
  -4  -6  -4    0.70    0.11
   4   6   4    0.70    0.08
   4   6   4    0.75    0.08
   4   6   4    0.62    0.08
  -5  -6  -4    0.16    0.04
  -5  -6  -4    0.26    0.07
  -5  -6  -4    0.21    0.03
  -5  -6  -4    0.20    0.08
  -5  -6  -4    0.17    0.05
   5   6   4    0.25    0.05
   5   6   4    0.19    0.06
  -6  -6  -4    0.19    0.05
  -6  -6  -4    0.10    0.08
  -6  -6  -4    0.16    0.07
   6   6   4    0.08    0.05
   6   6   4    0.21    0.04
   6   6   4    0.12    0.08
  -7  -6  -4    0.01    0.05
  -7  -6  -4    0.07    0.03
[truncated: 487,499 more chars]
