# Supplementary material for: Crystal structure of 2-benzyl­amino-4-(4-meth­oxy­phen­yl)-6,7,8,9-tetra­hydro-5H-cyclo­hepta­[b]pyridine-3-carbo­nitrile
Source: Acta Crystallogr Sect E Struct Rep Online. 2014 Nov 19;70(Pt 12):525–7. doi: 10.1107/S1600536814024878 (PMC4257429; doi:10.1107/S1600536814024878)
Supplement: Supplementary file 2 [file e-70-00525-Isup2.hkl]

#
# h,k,l, Fc-squared, Fo-squared, sigma(Fo-squared), status flag
#
data_I
_shelx_title ' HP4M in P-1'
_shelx_refln_list_code          4
_shelx_F_calc_maximum      123.75
_exptl_crystal_F_000       408.00
_reflns_d_resolution_high  0.8255

loop_
 _space_group_symop_operation_xyz
 'x, y, z'
 '-x, -y, -z'

_cell_length_a     8.8509
_cell_length_b     9.6364
_cell_length_c    12.9090
_cell_angle_alpha  72.779
_cell_angle_beta   81.033
_cell_angle_gamma  76.457

_shelx_F_squared_multiplier     1.000

loop_
 _refln_index_h
 _refln_index_k
 _refln_index_l
 _refln_F_squared_calc
 _refln_F_squared_meas
 _refln_F_squared_sigma
 _refln_observed_status
   1   0   0       1985.15       1752.18        60.00 o
   2   0   0       1591.62       1637.86        10.57 o
   3   0   0       4621.37       4583.70        27.24 o
   4   0   0        205.53        222.26         1.68 o
   5   0   0         12.24         11.16         0.48 o
   6   0   0          2.77          2.52         0.21 o
   7   0   0        202.73        196.70         2.24 o
   8   0   0         12.29         13.72         0.65 o
   9   0   0          1.80          1.73         0.37 o
  10   0   0          0.74          0.83         0.38 o
 -10   1   0         24.45         30.27         1.20 o
  -9   1   0          8.22          8.46         0.63 o
  -8   1   0         44.85         44.60         1.15 o
  -7   1   0         95.66         91.25         1.22 o
  -6   1   0         75.65         75.77         1.09 o
  -5   1   0         60.24         64.49         0.79 o
  -4   1   0        180.47        189.70         1.55 o
  -3   1   0         55.01         56.63         0.68 o
  -2   1   0        909.52        850.40         6.06 o
  -1   1   0       2333.53       2234.92        13.89 o
   0   1   0        145.07        100.17         4.96 o
   1   1   0        104.22         97.94         4.00 o
   2   1   0        120.37        120.35         2.87 o
   3   1   0         55.69         51.37         0.49 o
   4   1   0        267.49        265.02         1.88 o
   5   1   0        308.54        308.10         2.11 o
   6   1   0         18.22         16.33         0.33 o
   7   1   0         24.42         26.31         0.51 o
   8   1   0         31.39         31.44         0.55 o
   9   1   0         23.17         22.80         1.11 o
  10   1   0          0.35         -0.03         0.65 o
  -9   2   0          0.26         -0.22         0.44 o
  -8   2   0         17.05         16.84         0.92 o
  -7   2   0          3.70          3.00         0.36 o
  -6   2   0         47.30         46.58         0.81 o
  -5   2   0         14.99         17.45         0.59 o
  -4   2   0         20.60         28.53         0.50 o
  -3   2   0        272.16        275.98         1.97 o
  -2   2   0         75.32         69.73         0.84 o
  -1   2   0          0.69          1.40         0.15 o
   0   2   0        384.68        389.06         2.45 o
   1   2   0      15313.73      16408.88       135.62 o
   2   2   0       4100.53       4154.68        39.51 o
   3   2   0        870.48        881.29        11.65 o
   4   2   0       2888.82       2839.05        30.81 o
   5   2   0       1037.46       1016.54         8.37 o
   6   2   0         59.14         57.82         1.03 o
   7   2   0         72.48         72.22         1.26 o
   8   2   0        614.11        621.09         5.44 o
   9   2   0         16.15         14.58         0.71 o
  10   2   0          0.29          0.00         0.50 o
  -9   3   0          5.56          6.10         0.74 o
  -8   3   0          5.56          6.10         0.61 o
  -7   3   0          1.87          0.90         0.29 o
  -6   3   0          3.28          2.85         0.31 o
  -5   3   0         45.83         46.60         0.81 o
  -4   3   0          5.60          3.88         0.25 o
  -3   3   0         10.74         14.58         0.40 o
  -2   3   0         11.72          8.47         0.39 o
  -1   3   0        161.15        152.71         1.22 o
   0   3   0        490.01        512.32         3.21 o
   1   3   0       1307.01       1338.88         8.45 o
   2   3   0         27.21         28.70         0.38 o
   3   3   0          9.60          6.46         0.28 o
   4   3   0       1494.86       1521.73        14.05 o
   5   3   0         84.44         79.61         1.67 o
   6   3   0          5.42          6.78         0.41 o
   7   3   0         17.45         17.96         0.74 o
   8   3   0        481.88        481.39         4.42 o
   9   3   0          5.36          4.01         0.58 o
  10   3   0         18.99         13.54         0.89 o
  -8   4   0          5.15          2.94         0.61 o
  -7   4   0         60.36         67.27         1.37 o
  -6   4   0          3.11          3.15         0.35 o
  -5   4   0         36.41         34.56         0.76 o
  -4   4   0         22.71         19.06         0.56 o
  -3   4   0         95.24         93.59         0.99 o
  -2   4   0         31.46         33.21         0.62 o
  -1   4   0          5.54          3.67         0.23 o
   0   4   0        109.38        108.53         0.97 o
   1   4   0        394.01        361.10         2.63 o
   2   4   0         27.44         24.91         0.44 o
   3   4   0         54.86         57.22         0.76 o
   4   4   0          1.44          1.70         0.16 o
   5   4   0         16.07         17.91         0.77 o
   6   4   0        199.16        201.50         2.85 o
   7   4   0        114.50        106.70         2.05 o
   8   4   0         95.92         90.73         2.06 o
   9   4   0        446.49        450.97         4.56 o
  10   4   0         41.32         45.24         1.33 o
  -8   5   0          1.92          2.23         0.72 o
  -7   5   0          2.78          2.46         0.52 o
  -6   5   0          6.34          5.74         0.55 o
  -5   5   0         75.97         73.62         1.34 o
  -4   5   0         57.46         55.74         1.09 o
  -3   5   0         81.65         82.54         1.11 o
  -2   5   0        294.58        300.02         2.49 o
  -1   5   0          0.99          1.74         0.20 o
   0   5   0          7.70          8.25         0.36 o
   1   5   0       1185.95       1216.32         7.96 o
   2   5   0        580.35        589.51         3.88 o
   3   5   0        461.00        472.09         2.95 o
   4   5   0         29.81         26.34         0.57 o
   5   5   0         49.62         51.10         0.64 o
   6   5   0          8.74          9.37         0.60 o
   7   5   0         35.70         33.46         1.06 o
   8   5   0          0.15         -0.17         0.35 o
   9   5   0        105.26        105.13         2.00 o
  10   5   0         79.24         79.53         1.75 o
  -7   6   0          1.38          1.57         0.58 o
  -6   6   0         13.80         12.60         0.80 o
  -5   6   0         29.09         27.34         0.99 o
  -4   6   0          4.99          4.84         0.50 o
  -3   6   0         32.62         32.64         0.81 o
  -2   6   0         27.46         33.59         0.77 o
  -1   6   0        163.82        159.29         1.63 o
   0   6   0         10.37         13.22         0.51 o
   1   6   0          4.80          4.74         0.36 o
   2   6   0          5.90          4.66         0.52 o
   3   6   0         74.43         76.70         0.78 o
   4   6   0         15.37         14.98         0.37 o
   5   6   0          6.48          5.83         0.31 o
   6   6   0         23.32         22.09         0.42 o
   7   6   0          5.12          5.54         0.57 o
   8   6   0          3.48          2.73         0.52 o
   9   6   0          8.04          5.37         0.60 o
  -6   7   0          1.05          0.47         0.50 o
  -5   7   0          1.84          1.37         0.46 o
  -4   7   0         20.65         21.55         0.98 o
  -3   7   0         29.48         27.35         0.85 o
  -2   7   0         30.41         28.68         0.89 o
  -1   7   0         66.64         61.60         1.10 o
   0   7   0         11.29         10.88         0.57 o
   1   7   0         13.07         10.31         0.56 o
   2   7   0         24.96         27.60         0.73 o
   3   7   0         38.14         39.05         0.84 o
   4   7   0          7.68          8.72         0.38 o
   5   7   0        108.23        110.60         1.27 o
   6   7   0          4.27          4.27         0.44 o
   7   7   0          0.34          0.50         0.39 o
   8   7   0          1.54          1.08         0.48 o
   9   7   0         19.97         20.68         1.33 o
  -5   8   0         15.28         15.30         1.12 o
  -4   8   0          5.88          5.13         0.62 o
  -3   8   0          1.93          1.44         0.43 o
  -2   8   0          0.12         -0.17         0.35 o
  -1   8   0          1.11          0.94         0.34 o
   0   8   0         92.03         88.57         1.73 o
   1   8   0         13.71         16.17         0.83 o
   2   8   0         73.87         67.83         1.21 o
   3   8   0         33.59         34.20         0.86 o
   4   8   0         37.48         37.02         1.07 o
   5   8   0          3.88          4.04         0.70 o
   6   8   0         28.15         27.85         2.10 o
   7   8   0          1.01          0.36         0.31 o
   8   8   0          0.98          1.03         0.60 o
  -4   9   0          9.64         10.55         1.00 o
  -3   9   0          9.73         10.96         1.03 o
  -2   9   0          2.67          1.29         0.52 o
  -1   9   0          0.00         -0.11         0.43 o
   0   9   0          7.87          7.34         0.70 o
   1   9   0          0.08          0.01         0.52 o
   2   9   0         13.24         14.09         0.77 o
   3   9   0          9.88          8.98         0.64 o
   4   9   0         43.05         43.49         1.22 o
   5   9   0          0.33          0.14         0.50 o
   6   9   0          0.64         -0.21         0.71 o
   7   9   0          0.82          1.19         0.48 o
  -2  10   0          0.05          0.48         0.55 o
  -1  10   0         10.73         10.64         0.90 o
   0  10   0          1.02          0.24         0.53 o
   1  10   0         18.13         17.48         1.01 o
   2  10   0          2.66          2.67         0.52 o
   3  10   0          4.09          3.23         0.77 o
   4  10   0          4.63          3.82         0.72 o
   5  10   0          4.24          3.56         0.71 o
   6  10   0          0.45         -0.07         0.51 o
   1  11   0          0.05         -0.20         0.55 o
   2  11   0          0.00         -0.19         0.51 o
   3  11   0          0.51          0.68         0.52 o
  -5 -10   1          4.34          2.65         0.69 o
  -4 -10   1          0.72         -0.27         0.53 o
  -3 -10   1          6.65          4.57         0.69 o
  -2 -10   1          0.08         -0.21         0.41 o
  -1 -10   1         25.90         22.24         1.08 o
   0 -10   1         49.12         53.81         1.63 o
   1 -10   1         31.23         37.11         1.45 o
   2 -10   1          2.46          0.94         0.59 o
  -7  -9   1          0.57          0.76         0.47 o
  -6  -9   1          1.09          2.15         0.56 o
  -5  -9   1          6.30          5.81         0.75 o
  -4  -9   1          0.23         -0.10         0.40 o
  -3  -9   1         14.88         16.19         0.81 o
  -2  -9   1          0.02         -0.18         0.36 o
  -1  -9   1         37.99         42.45         1.32 o
   0  -9   1          7.40          6.53         0.69 o
   1  -9   1          3.19          2.06         0.54 o
   2  -9   1         14.66         17.37         1.01 o
   3  -9   1          0.18          0.20         0.51 o
   4  -9   1          0.00          0.31         0.61 o
  -8  -8   1          2.38          2.66         0.70 o
  -7  -8   1         10.52          9.44         0.62 o
  -6  -8   1         11.12         12.10         0.71 o
  -5  -8   1          0.17          0.17         0.45 o
  -4  -8   1         85.30         84.05         1.42 o
  -3  -8   1          0.17          0.11         0.33 o
  -2  -8   1          3.86          2.55         0.41 o
  -1  -8   1          9.20          8.32         0.92 o
   0  -8   1         85.77         79.58         1.68 o
   1  -8   1          6.29          6.57         0.62 o
   2  -8   1          3.79          4.80         0.50 o
   3  -8   1          0.16         -0.18         0.37 o
   4  -8   1         11.95         14.93         0.84 o
   5  -8   1         24.71         28.79         1.65 o
  -9  -7   1         17.65         16.80         1.21 o
  -8  -7   1         37.41         37.65         1.28 o
  -7  -7   1          0.11         -0.05         0.36 o
  -6  -7   1          0.79          0.67         0.25 o
  -5  -7   1         12.08         13.25         0.50 o
  -4  -7   1         91.24         89.94         1.33 o
  -3  -7   1         38.26         32.33         0.89 o
  -2  -7   1        167.89        162.78         1.89 o
  -1  -7   1         22.65         23.06         0.79 o
   0  -7   1         86.09         83.06         1.50 o
   1  -7   1        143.26        144.27         1.81 o
   2  -7   1         46.73         43.97         1.01 o
   3  -7   1          1.54          1.14         0.38 o
   4  -7   1         16.02         15.86         0.87 o
   5  -7   1          0.11         -0.19         0.37 o
   6  -7   1          1.49          1.65         0.72 o
  -9  -6   1         19.61         18.65         1.05 o
  -8  -6   1          2.07          2.18         0.51 o
  -7  -6   1         15.75         15.79         0.83 o
  -6  -6   1         40.12         39.54         0.55 o
  -5  -6   1          3.73          3.72         0.27 o
  -4  -6   1          0.56          0.39         0.22 o
  -3  -6   1        252.62        251.90         2.27 o
  -2  -6   1         29.19         25.95         0.65 o
  -1  -6   1          4.20          4.17         0.42 o
   0  -6   1          8.05          8.68         0.51 o
   1  -6   1         23.30         22.85         0.65 o
   2  -6   1          5.32          3.50         0.34 o
   3  -6   1          0.12         -0.12         0.25 o
   4  -6   1         18.87         17.77         0.83 o
   5  -6   1         18.68         16.04         0.82 o
   6  -6   1          9.79         10.00         0.75 o
   7  -6   1          3.81          3.86         0.61 o
 -10  -5   1         52.10         49.55         1.43 o
  -9  -5   1        211.01        214.57         2.83 o
  -8  -5   1         83.42         81.32         1.63 o
  -7  -5   1          1.18          0.61         0.39 o
  -6  -5   1          7.03          7.57         0.64 o
  -5  -5   1          0.32          0.26         0.13 o
  -4  -5   1          4.35          3.47         0.22 o
  -3  -5   1         47.95         51.21         0.61 o
  -2  -5   1       1417.96       1390.34         8.48 o
  -1  -5   1        359.38        372.47         2.86 o
   0  -5   1        181.46        193.93         1.56 o
   1  -5   1         19.35         19.74         0.59 o
   2  -5   1        156.52        146.68         2.03 o
   3  -5   1        167.21        160.38         1.78 o
   4  -5   1         13.15         14.77         0.65 o
   5  -5   1         74.63         76.93         1.51 o
   6  -5   1          1.50          0.91         0.46 o
   7  -5   1          0.00         -0.16         0.42 o
   8  -5   1         22.79         25.74         1.94 o
 -10  -4   1          2.09          1.70         0.52 o
  -9  -4   1         16.10         16.99         0.87 o
  -8  -4   1         54.03         55.03         1.26 o
  -7  -4   1         57.94         56.23         1.25 o
  -6  -4   1        109.51        108.60         1.75 o
  -5  -4   1        125.78        129.87         1.83 o
  -4  -4   1         65.47         71.52         0.95 o
  -3  -4   1        629.32        655.58         3.85 o
  -2  -4   1        253.91        272.20         2.16 o
  -1  -4   1        269.73        295.74         2.27 o
   0  -4   1         61.41         60.69         0.66 o
   1  -4   1         13.01         15.23         0.43 o
   2  -4   1        285.26        302.52         2.41 o
   3  -4   1         35.85         32.86         0.68 o
   4  -4   1         62.11         58.97         1.06 o
   5  -4   1        103.34        104.71         1.36 o
   6  -4   1          4.27          3.73         0.39 o
   7  -4   1         92.32         94.62         1.67 o
   8  -4   1         14.59         14.99         0.90 o
 -10  -3   1          4.54          5.29         0.67 o
  -9  -3   1         39.36         38.45         1.27 o
  -8  -3   1         15.59         12.51         0.61 o
  -7  -3   1        506.76        488.72         4.35 o
  -6  -3   1        312.92        298.51         3.44 o
  -5  -3   1        192.36        182.08         2.05 o
  -4  -3   1       1317.49       1306.01         7.59 o
  -3  -3   1        191.58        191.68         1.51 o
  -2  -3   1        229.56        243.32         1.58 o
  -1  -3   1       2600.66       2559.99        14.22 o
   0  -3   1       1138.04       1117.77         7.95 o
   1  -3   1       2014.42       2044.65        13.22 o
   2  -3   1        687.48        677.46         4.61 o
   3  -3   1         24.69         24.80         0.50 o
   4  -3   1        103.88         99.17         1.22 o
   5  -3   1         98.38         92.89         1.27 o
   6  -3   1          9.58          9.90         0.52 o
   7  -3   1         64.33         60.46         1.14 o
   8  -3   1         28.58         30.20         1.14 o
   9  -3   1         50.80         61.46         1.76 o
 -10  -2   1          2.23          1.52         0.57 o
  -9  -2   1          5.84          5.65         0.63 o
  -8  -2   1          0.00         -0.15         0.31 o
  -7  -2   1          3.13          2.25         0.32 o
  -6  -2   1        349.41        349.79         3.58 o
  -5  -2   1        203.84        196.25         2.38 o
  -4  -2   1         30.80         31.51         0.79 o
  -3  -2   1        354.09        338.46         2.88 o
  -2  -2   1       1786.81       1808.59        11.55 o
  -1  -2   1      12916.16      13337.43        98.61 o
   0  -2   1        623.43        652.42         4.10 o
   1  -2   1         22.41         12.80         0.34 o
   2  -2   1          0.50          0.90         0.14 o
   3  -2   1        108.60        106.16         1.07 o
   4  -2   1        167.22        178.24         1.54 o
   5  -2   1          3.45          4.81         0.29 o
   6  -2   1         64.22         68.13         1.06 o
   7  -2   1         29.28         25.44         0.73 o
   8  -2   1         10.61          9.90         0.68 o
   9  -2   1          0.05         -0.20         0.39 o
 -10  -1   1          5.86          5.15         0.95 o
  -9  -1   1         36.51         38.88         1.28 o
  -8  -1   1         18.03         18.84         0.63 o
  -7  -1   1          0.03          0.19         0.11 o
  -6  -1   1          1.41          2.00         0.18 o
  -5  -1   1        273.10        259.44         1.83 o
  -4  -1   1        505.99        505.55         3.31 o
  -3  -1   1       1852.90       1870.91        11.42 o
  -2  -1   1       8659.78       8889.54       176.75 o
  -1  -1   1        919.22        869.22         5.65 o
   0  -1   1          2.97          0.02         0.23 o
   1  -1   1       7094.78       7157.37        68.62 o
   2  -1   1         65.78         63.30         0.64 o
   3  -1   1         13.16         11.80         0.29 o
   4  -1   1        123.19        125.24         1.55 o
   5  -1   1          8.71          8.98         0.34 o
   6  -1   1         15.38         17.42         0.52 o
   7  -1   1         32.77         30.46         0.76 o
   8  -1   1         94.71         92.40         1.79 o
   9  -1   1         51.98         56.96         1.37 o
  10  -1   1          9.10         11.85         0.91 o
 -10   0   1          9.68          8.74         0.67 o
  -9   0   1          1.79          1.39         0.50 o
  -8   0   1         43.67         42.37         1.33 o
  -7   0   1         11.35         10.38         0.46 o
  -6   0   1         75.15         79.58         0.99 o
  -5   0   1        275.56        298.82         2.29 o
  -4   0   1        559.13        558.74         3.78 o
  -3   0   1        526.32        509.63         3.26 o
  -2   0   1       4007.87       3933.27        31.68 o
  -1   0   1       1868.52       1793.15        16.85 o
   1   0   1       2089.61       1967.09        34.27 o
   2   0   1        267.46        228.93         1.71 o
   3   0   1        416.23        421.40         2.73 o
   4   0   1        129.43        131.47         1.09 o
   5   0   1        291.90        288.30         2.11 o
   6   0   1         50.69         57.34         0.81 o
   7   0   1        317.29        304.14         2.85 o
   8   0   1         93.23         85.64         1.39 o
   9   0   1          5.97          6.23         0.53 o
  10   0   1         10.85         10.86         0.69 o
 -10   1   1         28.97         33.07         1.24 o
  -9   1   1         11.55         10.65         0.75 o
  -8   1   1          0.27          0.27         0.31 o
  -7   1   1         20.65         19.47         0.58 o
  -6   1   1         11.31         11.09         0.49 o
  -5   1   1          1.46          1.04         0.18 o
  -4   1   1         30.14         38.42         0.57 o
  -3   1   1          0.61         -0.04         0.09 o
  -2   1   1         13.70         12.03         0.26 o
  -1   1   1        654.21        590.98         3.90 o
   0   1   1        477.46        434.22        10.93 o
   1   1   1        639.21        576.46         9.70 o
   2   1   1       6133.17       6191.55        68.00 o
   3   1   1       1846.11       1835.03        11.82 o
   4   1   1          0.99          0.57         0.10 o
   5   1   1        165.57        163.74         1.37 o
   6   1   1        114.67        106.95         0.98 o
   7   1   1         91.14         89.71         1.07 o
   8   1   1         11.65         11.81         0.48 o
   9   1   1         40.67         41.11         1.56 o
  10   1   1          9.46         10.35         1.01 o
  -9   2   1         11.46          9.98         0.80 o
  -8   2   1          7.21          8.13         0.60 o
  -7   2   1         53.23         49.92         0.94 o
  -6   2   1         11.44         12.25         0.51 o
  -5   2   1        108.06        105.59         1.18 o
  -4   2   1        432.29        433.88         3.09 o
  -3   2   1         28.37         27.90         0.46 o
  -2   2   1        746.72        732.96         4.75 o
  -1   2   1        354.53        324.62         2.19 o
   0   2   1        953.48        886.33         5.41 o
   1   2   1        855.52        840.37         5.50 o
   2   2   1       3453.40       3589.71        26.28 o
   3   2   1         23.15         24.05         0.29 o
   4   2   1         54.87         65.26         1.14 o
   5   2   1         20.76         22.06         0.58 o
   6   2   1         32.67         33.32         0.79 o
   7   2   1         86.45         88.40         1.42 o
   8   2   1        331.79        323.16         3.53 o
   9   2   1         57.55         56.67         1.43 o
  10   2   1          2.83          2.03         0.61 o
  -9   3   1          3.01          3.64         0.62 o
  -8   3   1          1.08          2.27         0.52 o
  -7   3   1         57.40         52.69         1.05 o
  -6   3   1         63.79         66.74         1.02 o
  -5   3   1          0.01         -0.09         0.18 o
  -4   3   1        266.07        262.37         2.05 o
  -3   3   1        427.97        487.94         3.41 o
  -2   3   1         75.19         77.66         0.93 o
  -1   3   1         23.05         18.04         0.43 o
   0   3   1       2546.71       2473.08        14.03 o
   1   3   1       1140.01       1149.41         7.56 o
   2   3   1       1714.00       1676.56        10.15 o
   3   3   1         66.61         73.85         0.76 o
   4   3   1        426.57        454.19         3.11 o
   5   3   1         49.56         52.53         2.13 o
   6   3   1        224.32        210.75         2.42 o
   7   3   1         93.04         92.70         1.39 o
   8   3   1         76.79         76.71         1.35 o
   9   3   1        158.03        168.37         2.82 o
  10   3   1         10.64         10.33         1.02 o
  -8   4   1         18.53         19.72         1.57 o
  -7   4   1          0.32         -0.11         0.39 o
  -6   4   1         74.54         68.45         1.17 o
  -5   4   1          1.01          0.85         0.26 o
  -4   4   1          6.10          4.22         0.32 o
  -3   4   1        336.86        377.72         2.84 o
  -2   4   1        813.04        867.86         5.74 o
  -1   4   1        440.45        430.03         3.48 o
   0   4   1         85.99         91.60         0.87 o
   1   4   1        520.34        517.41         3.35 o
   2   4   1         30.41         31.30         0.42 o
   3   4   1         43.90         49.36         0.53 o
   4   4   1         56.27         59.06         0.66 o
   5   4   1         10.90          8.67         0.58 o
   6   4   1         23.40         20.58         0.85 o
   7   4   1         10.88          9.10         0.64 o
   8   4   1         30.60         26.81         1.72 o
   9   4   1         79.24         82.20         1.80 o
  10   4   1          2.73          1.64         0.50 o
  -8   5   1          2.31          1.67         0.62 o
  -7   5   1         23.51         23.51         1.22 o
  -6   5   1         70.27         70.80         1.52 o
  -5   5   1         94.27         93.16         1.51 o
  -4   5   1          0.81          1.17         0.29 o
  -3   5   1        175.17        176.00         1.85 o
  -2   5   1         52.76         55.82         0.88 o
  -1   5   1        431.29        461.17         3.13 o
   0   5   1          3.17          3.31         0.22 o
   1   5   1          0.02         -0.01         0.13 o
   2   5   1          8.72          8.62         0.29 o
   3   5   1         68.69         63.37         0.74 o
   4   5   1        272.34        265.93         2.66 o
   5   5   1        138.44        144.20         1.29 o
   6   5   1          5.29          5.29         0.57 o
   7   5   1         12.35         10.63         0.77 o
   8   5   1         10.17          8.36         0.74 o
   9   5   1        115.44        125.91         2.06 o
  10   5   1          3.76          5.24         0.63 o
  -7   6   1          4.06          3.90         0.62 o
  -6   6   1         24.48         19.64         0.95 o
  -5   6   1         44.75         46.94         1.13 o
  -4   6   1         44.05         43.46         1.06 o
  -3   6   1        175.25        172.53         2.07 o
  -2   6   1        246.28        255.97         2.48 o
  -1   6   1        432.34        451.16         3.50 o
   0   6   1         69.05         70.90         0.98 o
   1   6   1         64.98         76.86         1.06 o
   2   6   1        312.86        299.03         2.42 o
   3   6   1         74.32         83.61         0.86 o
   4   6   1         40.35         42.36         0.62 o
   5   6   1        281.31        284.94         3.08 o
   6   6   1         60.30         61.95         0.72 o
   7   6   1          9.41          8.22         0.72 o
   8   6   1          5.71          3.85         0.65 o
   9   6   1          3.73          2.89         0.53 o
  10   6   1          0.65          1.18         0.51 o
  -6   7   1         40.93         39.95         1.31 o
  -5   7   1          1.16          1.69         0.46 o
  -4   7   1         48.57         54.68         1.27 o
  -3   7   1         25.52         24.94         0.93 o
  -2   7   1          5.02          4.15         0.45 o
  -1   7   1         48.74         53.08         1.04 o
   0   7   1          1.88          0.56         0.23 o
   1   7   1         32.03         34.71         0.88 o
   2   7   1         22.00         22.02         0.75 o
   3   7   1         33.55         36.46         0.77 o
   4   7   1         16.14         18.91         0.51 o
   5   7   1          2.56          2.23         0.35 o
   6   7   1          0.25         -0.11         0.22 o
   7   7   1          3.37          3.76         0.51 o
   8   7   1          2.50          1.91         0.49 o
   9   7   1         36.07         40.69         1.32 o
  -5   8   1          3.49          2.96         0.56 o
  -4   8   1         11.28         11.02         0.67 o
  -3   8   1          6.23          8.02         0.64 o
  -2   8   1         25.03         21.75         0.73 o
  -1   8   1        112.19        107.12         1.58 o
   0   8   1         49.35         50.21         0.98 o
   1   8   1         36.00         34.01         0.96 o
   2   8   1         29.05         30.95         0.90 o
   3   8   1          9.01          7.00         0.47 o
   4   8   1         49.08         52.21         0.99 o
   5   8   1          0.02         -0.10         0.20 o
   6   8   1        114.92        108.31         1.75 o
   7   8   1        145.81        152.05         1.97 o
   8   8   1         12.84          8.96         0.93 o
  -4   9   1         10.25         10.44         0.94 o
  -3   9   1          0.41         -0.07         0.46 o
  -2   9   1          2.75          2.31         0.54 o
  -1   9   1         10.19         10.74         0.79 o
   0   9   1          1.81          1.40         0.50 o
   1   9   1         21.20         18.32         1.40 o
   2   9   1          0.93          0.56         0.42 o
   3   9   1          2.75          3.54         0.48 o
   4   9   1         33.05         35.79         0.98 o
   5   9   1         38.85         40.84         1.38 o
   6   9   1          0.07          0.22         0.45 o
   7   9   1          2.40          2.29         0.49 o
   8   9   1          0.91          1.64         0.81 o
  -2  10   1          0.50          0.54         0.55 o
  -1  10   1         16.32         15.77         1.38 o
   0  10   1          2.45          2.07         0.59 o
   1  10   1          0.98          0.96         0.49 o
   2  10   1          5.06          3.87         0.56 o
   3  10   1          8.52          6.89         0.59 o
   4  10   1          8.87          8.43         0.70 o
   5  10   1          0.52          0.71         0.52 o
   6  10   1          1.03          1.66         0.54 o
   0  11   1          2.88          3.12         0.68 o
   1  11   1          1.17          1.53         0.58 o
   2  11   1          1.54          2.00         0.60 o
   3  11   1          4.98          5.89         0.70 o
   4  11   1          5.21          3.57         0.73 o
  -5 -10   2          0.02          0.21         0.64 o
  -4 -10   2          0.57         -0.46         0.91 o
  -3 -10   2          0.78         -0.25         0.50 o
  -2 -10   2          0.21         -0.24         0.48 o
  -1 -10   2         20.35         19.45         1.09 o
   0 -10   2         20.91         21.32         1.18 o
   1 -10   2          3.57          3.14         0.69 o
  -6  -9   2          0.06         -0.23         0.45 o
  -5  -9   2         26.45         24.12         1.28 o
  -4  -9   2         33.57         27.73         1.11 o
  -3  -9   2         15.56         14.30         0.78 o
  -2  -9   2          0.26          0.23         0.42 o
  -1  -9   2         30.35         29.97         1.11 o
   0  -9   2         17.57         15.72         0.98 o
   1  -9   2          1.79          0.61         0.61 o
   2  -9   2          1.59          1.92         0.59 o
   3  -9   2         14.35         17.76         1.08 o
  -8  -8   2          1.80          0.65         0.62 o
  -7  -8   2          1.07          1.20         0.48 o
  -6  -8   2         10.96         10.67         0.68 o
  -5  -8   2          0.51          1.27         0.51 o
  -4  -8   2         14.61         15.14         0.72 o
  -3  -8   2          9.93         10.22         0.59 o
  -2  -8   2         42.48         47.00         1.08 o
  -1  -8   2         45.93         42.36         1.24 o
   0  -8   2         22.51         19.01         0.97 o
   1  -8   2         48.73         44.80         1.31 o
   2  -8   2          0.55          0.66         0.39 o
   3  -8   2          8.57         10.36         0.69 o
   4  -8   2          0.01         -0.19         0.38 o
   5  -8   2          0.01         -0.31         0.61 o
  -8  -7   2          5.14          5.20         0.74 o
  -7  -7   2          5.51          2.45         0.51 o
  -6  -7   2          9.49          7.95         0.51 o
  -5  -7   2         22.72         22.78         0.65 o
  -4  -7   2         37.79         36.71         0.83 o
  -3  -7   2        993.60        960.31         7.38 o
  -2  -7   2          1.38          0.73         0.37 o
  -1  -7   2         10.20          9.60         0.61 o
   0  -7   2         23.82         26.31         0.98 o
   1  -7   2        188.82        179.69         2.10 o
   2  -7   2         68.43         66.23         1.35 o
   3  -7   2         24.29         19.99         1.04 o
   4  -7   2          1.75          1.13         0.45 o
   5  -7   2          0.01         -0.22         0.45 o
   6  -7   2          9.50         11.17         1.04 o
  -9  -6   2          0.39         -0.14         0.44 o
  -8  -6   2          1.54          0.84         0.47 o
  -7  -6   2         12.59         10.97         0.74 o
  -6  -6   2          2.32          1.91         0.30 o
  -5  -6   2          0.38          0.11         0.19 o
  -4  -6   2         10.39          9.81         0.39 o
  -3  -6   2        204.02        196.96         1.95 o
  -2  -6   2        189.27        183.51         2.09 o
  -1  -6   2         45.24         40.44         0.88 o
   0  -6   2         80.00         74.36         1.18 o
   1  -6   2        144.11        132.85         1.79 o
   2  -6   2         90.32         79.43         1.42 o
   3  -6   2         75.07         80.82         1.31 o
   4  -6   2          9.60          8.42         0.56 o
   5  -6   2          1.78          0.82         0.44 o
   6  -6   2          4.14          3.94         0.58 o
   7  -6   2          3.68          4.19         0.79 o
  -9  -5   2         14.59         14.89         0.85 o
  -8  -5   2          8.10          7.29         0.63 o
  -7  -5   2          0.71          0.33         0.36 o
  -6  -5   2          6.41          6.12         0.54 o
  -5  -5   2         11.20         11.40         0.47 o
  -4  -5   2         27.85         24.34         0.49 o
  -3  -5   2          5.30          4.62         0.32 o
  -2  -5   2       1050.35       1020.68         6.74 o
  -1  -5   2         25.04         25.00         0.61 o
   0  -5   2        104.14         96.84         0.88 o
   1  -5   2         84.80         75.16         1.16 o
   2  -5   2         14.80         13.57         0.69 o
   3  -5   2        156.37        159.34         2.06 o
   4  -5   2         20.53         19.08         0.78 o
   5  -5   2         48.42         51.01         1.38 o
   6  -5   2         13.10         14.18         0.83 o
   7  -5   2          5.94          5.59         0.61 o
   8  -5   2         23.95         24.97         1.27 o
 -10  -4   2          8.85          6.68         0.66 o
  -9  -4   2          2.86          4.99         0.55 o
  -8  -4   2         70.71         65.11         1.46 o
  -7  -4   2         27.27         25.02         1.00 o
  -6  -4   2        177.23        172.98         2.01 o
  -5  -4   2         83.02         91.78         0.84 o
  -4  -4   2         19.49         17.61         0.37 o
  -3  -4   2         65.19         60.72         0.70 o
  -2  -4   2       1702.83       1700.03         9.67 o
  -1  -4   2       1190.67       1187.64         7.28 o
   0  -4   2         32.13         23.32         0.43 o
   1  -4   2         84.54        119.93         1.53 o
   2  -4   2        646.60        656.97         4.58 o
   3  -4   2         18.51         15.12         0.66 o
   4  -4   2         54.22         53.21         0.92 o
   5  -4   2        554.41        563.89         4.99 o
   6  -4   2        101.33        105.86         1.85 o
   7  -4   2         60.18         60.55         1.37 o
   8  -4   2          1.84          2.09         0.95 o
 -10  -3   2         31.04         31.93         1.28 o
  -9  -3   2         32.08         32.17         1.20 o
  -8  -3   2          1.05          0.88         0.31 o
  -7  -3   2         74.23         76.56         1.57 o
  -6  -3   2         28.08         29.47         0.94 o
  -5  -3   2         58.74         55.83         0.94 o
  -4  -3   2         36.36         37.72         0.45 o
  -3  -3   2        103.09        111.62         1.07 o
  -2  -3   2       1730.35       1718.66         9.55 o
  -1  -3   2        427.03        445.22         2.63 o
   0  -3   2        266.21        266.82         1.88 o
   1  -3   2        324.40        323.91         2.41 o
   2  -3   2         74.31         76.99         0.92 o
   3  -3   2          7.20          7.84         0.31 o
   4  -3   2         10.85         11.91         0.75 o
   5  -3   2          0.18          0.78         0.26 o
   6  -3   2        203.28        198.43         2.33 o
   7  -3   2          1.53          2.03         0.42 o
   8  -3   2         35.38         39.66         1.39 o
   9  -3   2         29.38         30.27         1.32 o
 -10  -2   2          1.78          0.28         0.56 o
  -9  -2   2          0.99          0.83         0.48 o
  -8  -2   2          0.05         -0.15         0.29 o
  -7  -2   2          4.88          6.19         0.54 o
  -6  -2   2        219.42        208.05         2.67 o
  -5  -2   2        540.27        542.01         5.27 o
  -4  -2   2        253.71        257.25         1.86 o
  -3  -2   2        334.73        339.99         2.61 o
  -2  -2   2         34.54         36.83         0.42 o
  -1  -2   2       1693.34       1686.08         8.66 o
   0  -2   2       2221.86       2180.54        12.60 o
   1  -2   2        351.40        316.34         2.17 o
   2  -2   2          4.72          7.02         0.48 o
   3  -2   2         12.39         14.78         0.35 o
   4  -2   2         13.21         15.07         0.51 o
   5  -2   2          7.53          7.29         0.37 o
   6  -2   2        544.04        534.68         4.40 o
   7  -2   2        542.85        551.91         4.89 o
   8  -2   2         26.56         33.32         1.43 o
   9  -2   2         19.43         20.51         1.25 o
 -10  -1   2          6.16          6.07         1.06 o
  -9  -1   2          4.22          3.73         0.56 o
  -8  -1   2         98.21        100.47         1.12 o
  -7  -1   2         22.89         22.42         0.55 o
  -6  -1   2         10.97         11.69         0.58 o
  -5  -1   2         68.93         74.38         0.82 o
  -4  -1   2         73.06         62.03         0.69 o
  -3  -1   2         84.80         81.16         0.81 o
  -2  -1   2         48.57         52.09         0.53 o
  -1  -1   2       5195.94       5149.42        31.68 o
   0  -1   2          7.34          6.53         0.21 o
   1  -1   2        138.84        158.33         1.47 o
   2  -1   2        232.90        205.55         1.49 o
   3  -1   2         59.72         64.95         0.74 o
   4  -1   2        129.69        130.28         1.17 o
   5  -1   2         85.11         81.85         0.94 o
   6  -1   2         99.37         98.77         1.20 o
   7  -1   2          5.34          5.41         0.41 o
   8  -1   2         37.93         39.04         1.04 o
   9  -1   2         18.58         19.37         0.97 o
  10  -1   2          1.32          0.66         0.50 o
 -10   0   2          4.63          3.33         0.72 o
  -9   0   2          9.34          9.44         0.63 o
  -8   0   2          0.05         -0.13         0.25 o
  -7   0   2          0.25          0.08         0.16 o
  -6   0   2        107.86        107.31         1.13 o
  -5   0   2          0.65          0.50         0.14 o
  -4   0   2        112.13        125.31         1.06 o
  -3   0   2        113.42        108.24         0.92 o
  -2   0   2        459.82        473.99         2.96 o
  -1   0   2         15.48         15.32         0.28 o
   0   0   2        171.63        172.67         1.32 o
   1   0   2        886.36        880.33         7.31 o
   2   0   2        992.38        966.64         5.97 o
   3   0   2        250.81        259.53         1.86 o
   4   0   2         99.51        110.17         1.07 o
   5   0   2          0.07         -0.03         0.13 o
   6   0   2          5.98          6.69         0.30 o
   7   0   2        346.94        332.40         3.08 o
   8   0   2        127.10        126.27         1.62 o
   9   0   2          0.20          0.26         0.35 o
  10   0   2          0.28          0.62         0.42 o
  -9   1   2         24.06         20.80         1.19 o
  -8   1   2         10.21          7.16         0.53 o
  -7   1   2        252.69        250.09         2.53 o
  -6   1   2         91.57         98.13         1.26 o
  -5   1   2        122.49        136.64         1.33 o
  -4   1   2        836.00        869.91         5.90 o
  -3   1   2       1580.82       1669.42        10.13 o
  -2   1   2         57.26         49.02         0.52 o
  -1   1   2        450.53        421.27         3.04 o
   0   1   2        123.90        110.74         0.90 o
   1   1   2       2450.90       2312.63        15.74 o
   2   1   2       1003.00        950.13         6.03 o
   3   1   2         78.24         85.99         0.70 o
   4   1   2         61.07         54.56         0.57 o
   5   1   2         68.50         69.80         1.41 o
   6   1   2          0.07          0.10         0.13 o
   7   1   2        375.06        360.14         2.96 o
   8   1   2        172.87        171.63         2.30 o
   9   1   2          4.18          4.79         0.49 o
  10   1   2         13.77         15.16         0.81 o
  -9   2   2          6.89          7.40         0.71 o
  -8   2   2          4.42          4.59         0.59 o
  -7   2   2         24.90         19.24         0.66 o
  -6   2   2         50.66         48.95         0.94 o
  -5   2   2         67.37         69.52         1.03 o
  -4   2   2         66.37         67.53         0.84 o
  -3   2   2        789.68        789.93         5.13 o
  -2   2   2        245.37        246.77         1.91 o
  -1   2   2        204.34        214.34         1.65 o
   0   2   2       2563.74       2472.87        19.73 o
   1   2   2       3362.44       3339.77        20.56 o
   2   2   2        254.27        252.13         1.83 o
   3   2   2          0.13          0.24         0.08 o
   4   2   2        423.07        432.58         3.07 o
   5   2   2          4.96          6.57         0.21 o
   6   2   2          3.26          3.87         0.30 o
   7   2   2         40.48         40.54         0.52 o
   8   2   2         24.98         26.17         0.47 o
   9   2   2          0.09          0.35         0.39 o
  10   2   2          0.42         -0.32         0.64 o
  -9   3   2          0.07         -0.21         0.48 o
  -8   3   2          4.84          3.19         0.55 o
  -7   3   2          0.93          0.57         0.44 o
  -6   3   2         26.44         27.05         0.76 o
  -5   3   2         48.08         54.94         0.88 o
  -4   3   2        276.20        289.05         2.43 o
  -3   3   2        437.39        488.41         3.41 o
  -2   3   2       2707.18       2824.74        17.18 o
  -1   3   2        393.66        407.28         2.75 o
   0   3   2        142.41        123.52         1.00 o
   1   3   2       1132.15       1087.51         7.71 o
   2   3   2          0.79          0.66         0.12 o
   3   3   2         33.66         36.78         0.46 o
   4   3   2        492.66        534.57         3.66 o
   5   3   2         91.11         91.89         0.85 o
   6   3   2        122.60        125.14         1.75 o
   7   3   2          0.33         -0.05         0.19 o
   8   3   2        212.65        218.60         2.64 o
   9   3   2         92.57         99.55         2.12 o
  10   3   2          0.15          0.15         0.57 o
  -8   4   2         21.57         21.34         1.15 o
  -7   4   2         46.28         42.03         1.36 o
  -6   4   2        178.84        163.59         1.90 o
  -5   4   2        106.41        104.53         1.47 o
  -4   4   2         12.96          9.70         0.45 o
  -3   4   2         19.11         20.27         0.58 o
  -2   4   2         97.55         95.80         1.02 o
  -1   4   2         17.44         21.17         0.43 o
   0   4   2        303.59        289.99         2.10 o
   1   4   2        478.91        490.18         3.18 o
   2   4   2          4.77          3.59         0.22 o
   3   4   2         31.72         30.85         0.45 o
   4   4   2         44.37         50.20         0.71 o
   5   4   2         48.01         52.03         0.59 o
   6   4   2         19.60         21.14         0.77 o
   7   4   2          0.82          0.16         0.30 o
   8   4   2         13.93         15.91         1.20 o
   9   4   2         50.34         52.68         1.41 o
  10   4   2          3.12          2.63         0.56 o
  -8   5   2          1.62          2.07         0.70 o
  -7   5   2         15.08         15.33         0.89 o
  -6   5   2         11.08          8.77         0.68 o
  -5   5   2          1.42          0.66         0.31 o
  -4   5   2         29.43         24.70         0.73 o
  -3   5   2        180.94        166.16         1.91 o
  -2   5   2        138.03        120.59         1.31 o
  -1   5   2        147.06        156.80         1.39 o
   0   5   2        942.28       1020.33         6.18 o
   1   5   2          1.67          2.31         0.27 o
   2   5   2        873.11        888.84         5.89 o
   3   5   2         70.48         68.10         0.71 o
   4   5   2        374.54        385.04         2.90 o
   5   5   2         12.51         12.35         0.33 o
   6   5   2        242.11        245.97         3.30 o
   7   5   2         31.92         30.72         1.58 o
   8   5   2         57.31         57.74         1.46 o
   9   5   2          2.27          1.65         0.49 o
  10   5   2         23.10         25.74         1.17 o
  -7   6   2         32.46         36.89         1.30 o
  -6   6   2         13.29         12.41         0.80 o
  -5   6   2        162.74        156.65         2.32 o
  -4   6   2        125.32        123.03         1.76 o
  -3   6   2         37.05         40.43         0.86 o
  -2   6   2        112.16        110.09         1.52 o
  -1   6   2         15.92         14.54         0.60 o
   0   6   2         38.24         38.02         0.66 o
   1   6   2         11.08         12.90         0.52 o
   2   6   2        191.04        197.09         1.62 o
   3   6   2         42.58         36.46         0.56 o
   4   6   2          0.00          0.08         0.13 o
   5   6   2         41.37         42.81         0.73 o
   6   6   2        156.68        160.94         1.47 o
   7   6   2         13.43         13.31         0.87 o
   8   6   2          9.51          9.44         0.73 o
   9   6   2          0.43          0.46         0.46 o
  10   6   2         21.52         20.06         1.09 o
  -6   7   2         56.97         58.49         1.72 o
  -5   7   2         21.67         17.87         0.92 o
  -4   7   2         49.14         48.21         1.05 o
  -3   7   2          2.18          2.36         0.38 o
  -2   7   2          8.07          7.84         0.56 o
  -1   7   2        191.08        191.70         2.17 o
   0   7   2         22.76         22.47         0.65 o
   1   7   2          6.62          7.28         0.38 o
   2   7   2         14.95         13.40         0.47 o
   3   7   2         15.12         16.60         0.49 o
   4   7   2         28.30         26.04         0.60 o
   5   7   2         68.18         73.17         1.15 o
   6   7   2          0.40          0.38         0.21 o
   7   7   2          8.45          8.65         0.39 o
   8   7   2         17.97         21.95         1.33 o
   9   7   2         11.56         12.41         1.08 o
  -5   8   2         18.06         19.26         0.99 o
  -4   8   2          5.06          5.95         0.57 o
  -3   8   2         20.52         20.24         0.79 o
  -2   8   2         54.51         51.34         1.15 o
  -1   8   2         20.99         21.23         0.78 o
   0   8   2          0.32          0.09         0.32 o
   1   8   2         65.51         58.31         1.22 o
   2   8   2         39.49         41.14         1.04 o
   3   8   2         85.95         83.91         1.06 o
   4   8   2         72.25         73.14         1.01 o
   5   8   2         30.83         31.79         0.68 o
   6   8   2         23.25         19.91         0.93 o
   7   8   2         26.49         27.21         1.34 o
   8   8   2         12.64         12.52         1.24 o
   9   8   2          1.48          1.74         0.60 o
  -4   9   2         31.18         30.60         1.63 o
  -3   9   2         26.39         27.21         1.06 o
  -2   9   2          0.57         -0.06         0.35 o
  -1   9   2          0.30         -0.17         0.35 o
   0   9   2         27.56         26.35         0.82 o
   1   9   2         13.63         12.89         0.80 o
   2   9   2          8.10          7.45         0.63 o
   3   9   2         53.87         51.55         1.08 o
   4   9   2          0.67          0.66         0.34 o
   5   9   2          1.18          0.52         0.48 o
   6   9   2         10.78         11.61         0.84 o
   7   9   2         23.30         25.90         1.12 o
   8   9   2          0.02         -0.38         0.75 o
  -3  10   2          1.04          0.88         0.58 o
  -2  10   2          0.11          0.08         0.47 o
  -1  10   2         45.15         45.61         1.75 o
   0  10   2          0.02          0.11         0.50 o
   1  10   2          8.00          8.25         0.73 o
   2  10   2         65.75         63.43         1.64 o
   3  10   2          1.03          0.52         0.42 o
   4  10   2          3.86          5.37         0.60 o
   5  10   2          3.75          3.51         0.65 o
   6  10   2          0.30         -0.21         0.47 o
   7  10   2          5.46          6.10         0.73 o
   0  11   2          0.09         -0.25         0.51 o
   1  11   2          0.73         -0.08         0.51 o
   2  11   2          2.93          4.27         0.66 o
   3  11   2         16.69         19.29         1.08 o
   4  11   2         19.19         17.57         1.19 o
   5  11   2          7.22          5.30         0.82 o
  -3 -10   3          1.93          2.54         0.62 o
  -2 -10   3         11.32          9.03         0.86 o
  -1 -10   3          0.02         -0.24         0.49 o
   0 -10   3          8.61          8.26         0.97 o
  -6  -9   3         12.84         12.34         0.98 o
  -5  -9   3        137.73        143.69         2.80 o
  -4  -9   3        251.95        241.38         3.30 o
  -3  -9   3        187.34        173.82         2.73 o
  -2  -9   3         28.60         26.76         1.21 o
  -1  -9   3          0.00         -0.22         0.43 o
   0  -9   3          1.95          0.98         0.54 o
   1  -9   3          7.74          7.99         0.77 o
   2  -9   3          5.88          5.86         0.75 o
   3  -9   3          9.25         10.39         1.03 o
  -7  -8   3          0.34         -0.26         0.53 o
  -6  -8   3          2.04          3.20         0.51 o
  -5  -8   3         14.96         12.71         0.93 o
  -4  -8   3         33.46         31.43         1.36 o
  -3  -8   3         83.15         84.65         1.56 o
  -2  -8   3          0.49          0.38         0.49 o
  -1  -8   3        150.28        148.18         2.19 o
   0  -8   3         51.38         48.71         1.44 o
   1  -8   3         17.82         16.09         0.91 o
   2  -8   3         46.04         48.39         1.42 o
   3  -8   3          2.63          2.99         0.67 o
   4  -8   3          2.51          2.54         0.81 o
  -8  -7   3         12.01         14.31         1.11 o
  -7  -7   3          1.70          1.27         0.32 o
  -6  -7   3          6.25          6.20         0.55 o
  -5  -7   3          0.51          0.30         0.34 o
  -4  -7   3        191.35        183.67         2.29 o
  -3  -7   3        264.72        253.68         2.50 o
  -2  -7   3        601.54        590.41         5.00 o
  -1  -7   3         24.34         22.16         1.25 o
   0  -7   3        211.63        199.73         3.06 o
   1  -7   3         59.10         60.68         0.97 o
   2  -7   3          3.04          1.44         0.41 o
   3  -7   3         74.35         69.24         1.52 o
   4  -7   3         44.75         46.25         1.35 o
   5  -7   3         42.36         43.39         1.49 o
   6  -7   3         10.57         11.63         0.99 o
  -9  -6   3          6.95          8.34         0.80 o
  -8  -6   3          0.26          0.15         0.37 o
  -7  -6   3          6.24          4.20         0.67 o
  -6  -6   3          9.07         10.27         0.52 o
  -5  -6   3          3.59          3.97         0.31 o
  -4  -6   3         18.21         15.78         0.49 o
  -3  -6   3        530.21        507.94         3.74 o
  -2  -6   3        223.30        217.18         2.15 o
  -1  -6   3        133.60        119.13         1.49 o
   0  -6   3         72.61         70.94         1.19 o
   1  -6   3         61.29         60.55         1.15 o
   2  -6   3         22.36         17.51         0.91 o
   3  -6   3         75.80         85.18         1.88 o
   4  -6   3        195.23        202.79         4.23 o
   5  -6   3        146.72        150.61         2.62 o
   6  -6   3          0.37          1.31         0.54 o
   7  -6   3          8.90          7.25         1.29 o
  -9  -5   3          0.26         -0.03         0.44 o
  -8  -5   3          0.10         -0.01         0.39 o
  -7  -5   3          1.05          0.92         0.37 o
  -6  -5   3          4.24          3.54         0.22 o
  -5  -5   3         16.28         14.97         0.67 o
  -4  -5   3         10.45         11.20         0.41 o
  -3  -5   3         36.04         37.03         0.63 o
  -2  -5   3        140.81        130.15         1.46 o
  -1  -5   3          4.75          5.39         0.36 o
   0  -5   3        108.22         90.55         1.13 o
   1  -5   3        281.40        270.37         2.79 o
   2  -5   3         67.57         60.35         1.56 o
   3  -5   3        134.33        140.87         2.28 o
   4  -5   3        326.14        321.34         3.48 o
   5  -5   3        247.42        258.42         3.41 o
   6  -5   3        145.58        157.96         2.42 o
   7  -5   3          2.23          2.44         0.51 o
  -9  -4   3          1.12          0.54         0.41 o
  -8  -4   3          5.01          5.45         0.57 o
  -7  -4   3          6.17          7.11         0.58 o
  -6  -4   3         50.68         46.69         1.08 o
  -5  -4   3          7.64          7.21         0.28 o
  -4  -4   3         48.41         48.15         0.66 o
  -3  -4   3         96.63        108.49         1.02 o
  -2  -4   3       1444.23       1427.73         7.86 o
  -1  -4   3        976.55       1001.57         5.76 o
   0  -4   3        426.69        405.42         2.91 o
   1  -4   3          0.45          0.73         0.20 o
   2  -4   3          1.06          1.20         0.24 o
   3  -4   3         23.98         26.41         0.66 o
   4  -4   3         25.25         22.70         1.11 o
   5  -4   3        493.80        490.03         4.90 o
   6  -4   3        744.30        764.48         7.16 o
   7  -4   3          0.66         -0.21         0.42 o
   8  -4   3         86.14         88.73         2.12 o
  -9  -3   3         10.84         13.81         0.84 o
  -8  -3   3          5.93          5.03         0.55 o
  -7  -3   3          5.27          3.85         0.50 o
  -6  -3   3         40.30         45.05         1.45 o
  -5  -3   3         16.56         18.55         0.35 o
  -4  -3   3         84.27         89.12         1.03 o
  -3  -3   3          5.26          5.01         0.23 o
  -2  -3   3        240.25        232.80         1.70 o
  -1  -3   3        159.91        152.26         1.14 o
   0  -3   3        360.20        367.84         2.51 o
   1  -3   3         17.52         18.91         0.47 o
   2  -3   3         14.67         13.04         0.47 o
   3  -3   3         79.64         91.83         0.97 o
   4  -3   3        152.47        145.49         1.61 o
   5  -3   3         45.12         46.72         1.00 o
   6  -3   3        154.69        166.78         2.11 o
   7  -3   3         86.64         88.24         1.68 o
   8  -3   3         18.58         19.75         1.07 o
   9  -3   3         11.16         11.80         0.94 o
 -10  -2   3         30.51         34.30         1.57 o
  -9  -2   3          7.14          6.13         0.62 o
  -8  -2   3         66.62         64.84         1.43 o
  -7  -2   3         73.03         76.15         1.43 o
  -6  -2   3          8.17          7.41         0.31 o
  -5  -2   3        146.74        137.96         1.18 o
  -4  -2   3         40.32         44.96         0.59 o
  -3  -2   3        183.43        191.38         1.47 o
  -2  -2   3        131.20        132.76         1.18 o
  -1  -2   3       1287.89       1295.32         7.14 o
   0  -2   3        822.92        812.29         4.66 o
   1  -2   3        178.24        176.82         1.40 o
   2  -2   3        156.77        158.95         1.40 o
   3  -2   3        119.97        125.26         1.12 o
   4  -2   3         43.28         40.94         0.65 o
   5  -2   3         83.58         77.98         1.06 o
   6  -2   3        606.08        608.75         5.23 o
   7  -2   3        214.66        208.21         2.44 o
   8  -2   3          1.12          1.13         0.52 o
   9  -2   3         15.65         17.33         1.73 o
 -10  -1   3          0.58          0.31         0.76 o
  -9  -1   3          3.62          1.91         0.52 o
  -8  -1   3         48.36         49.52         0.91 o
  -7  -1   3         29.22         29.51         0.53 o
  -6  -1   3         85.77         82.48         0.85 o
  -5  -1   3        621.18        603.86         6.79 o
  -4  -1   3        168.52        185.01         1.58 o
  -3  -1   3          2.80          1.92         0.13 o
  -2  -1   3          2.34          3.61         0.25 o
  -1  -1   3        128.75        131.73         1.08 o
   0  -1   3          0.90          0.32         0.08 o
   1  -1   3        337.75        334.64         2.23 o
   2  -1   3        401.36        397.20         2.65 o
   3  -1   3        243.59        241.40         1.71 o
   4  -1   3         42.60         44.81         0.64 o
   5  -1   3          0.10          0.74         0.20 o
   6  -1   3        342.08        339.52         2.99 o
   7  -1   3         63.66         63.70         1.15 o
   8  -1   3          8.35          7.36         0.58 o
   9  -1   3         10.11          8.55         0.94 o
  10  -1   3         16.13         18.23         1.25 o
  -9   0   3         10.90         10.70         1.51 o
  -8   0   3         14.54         16.61         1.01 o
  -7   0   3         21.79         18.21         0.57 o
  -6   0   3         40.95         41.26         0.65 o
  -5   0   3        121.97        111.75         1.04 o
  -4   0   3         46.96         42.43         0.54 o
  -3   0   3         14.53         15.22         0.31 o
  -2   0   3       1199.35       1146.76         6.89 o
  -1   0   3         58.47         53.05         0.59 o
   0   0   3        462.26        424.79         3.06 o
   1   0   3         80.01         76.77         0.64 o
   2   0   3        106.03         97.18         0.91 o
   3   0   3         12.52         16.65         0.36 o
   4   0   3          5.03          2.34         0.18 o
   5   0   3        208.95        220.14         1.80 o
   6   0   3         35.06         38.45         0.69 o
   7   0   3        150.66        151.56         1.68 o
   8   0   3         52.89         51.81         1.14 o
   9   0   3          0.51          0.14         0.38 o
  10   0   3          1.53          1.67         0.51 o
  -9   1   3         18.08         17.65         0.93 o
  -8   1   3          1.11          0.31         0.43 o
  -7   1   3         44.48         46.20         0.88 o
  -6   1   3         11.11         11.32         0.47 o
  -5   1   3         31.60         34.18         0.61 o
  -4   1   3        784.68        868.50         5.55 o
  -3   1   3          4.43          4.76         0.21 o
  -2   1   3         71.90         71.47         0.73 o
  -1   1   3         47.39         49.07         0.52 o
   0   1   3        122.83        110.18         1.01 o
   1   1   3       2590.99       2486.30        16.51 o
   2   1   3       3762.72       3670.05        23.09 o
   3   1   3       2128.48       2233.97        13.81 o
   4   1   3        326.99        342.78         2.92 o
   5   1   3          9.42         10.03         0.33 o
   6   1   3         19.01         19.05         0.43 o
   7   1   3        608.91        594.83         4.55 o
   8   1   3        121.85        119.79         2.92 o
   9   1   3         75.82         78.31         1.59 o
  10   1   3          0.85          0.92         0.37 o
  -9   2   3         17.33         15.33         0.95 o
  -8   2   3         55.70         50.41         1.60 o
  -7   2   3          0.11          0.02         0.26 o
  -6   2   3          3.43          2.11         0.28 o
  -5   2   3         19.46         25.04         0.88 o
  -4   2   3         20.41         11.65         0.41 o
  -3   2   3         51.14         55.82         0.80 o
  -2   2   3        220.29        232.25         1.98 o
  -1   2   3       3361.51       3266.31        26.23 o
   0   2   3        195.09        174.56         1.54 o
   1   2   3        888.10        866.99         6.09 o
   2   2   3       4748.66       4713.54        33.20 o
   3   2   3        256.95        266.55         1.79 o
   4   2   3         16.77         16.05         0.32 o
   5   2   3          8.20          7.81         0.36 o
   6   2   3         95.92        105.31         1.08 o
   7   2   3         14.18         13.07         0.38 o
   8   2   3         12.16         10.70         0.66 o
   9   2   3          0.39          0.26         0.26 o
  10   2   3         42.91         47.84         2.24 o
  -9   3   3          4.55          4.91         0.80 o
  -8   3   3         33.28         33.29         1.88 o
  -7   3   3         31.05         31.83         1.08 o
  -6   3   3          0.53          0.16         0.29 o
  -5   3   3          5.78          8.31         0.57 o
  -4   3   3        147.12        149.85         1.84 o
  -3   3   3         26.87         36.89         0.59 o
  -2   3   3          1.05          1.55         0.20 o
  -1   3   3        118.53        116.56         1.14 o
   0   3   3          4.26          6.61         0.29 o
   1   3   3         96.26         83.37         0.84 o
   2   3   3          3.34          3.15         0.19 o
   3   3   3         58.87         58.09         0.62 o
   4   3   3        314.40        347.38         2.63 o
   5   3   3        204.81        220.85         1.70 o
   6   3   3         28.23         30.74         0.45 o
   7   3   3         16.12         14.46         0.39 o
   8   3   3         62.81         63.10         1.31 o
   9   3   3          0.01         -0.21         0.43 o
  10   3   3         21.50         21.79         1.34 o
  -8   4   3         12.00         14.18         1.35 o
  -7   4   3         38.49         32.12         1.09 o
  -6   4   3         12.06          8.88         0.60 o
  -5   4   3          0.00          0.09         0.23 o
  -4   4   3          1.50          1.28         0.30 o
  -3   4   3          0.64          1.71         0.22 o
  -2   4   3        170.80        174.94         1.43 o
  -1   4   3         41.28         46.97         0.71 o
   0   4   3          2.12          2.94         0.23 o
   1   4   3        276.43        280.54         1.99 o
   2   4   3         12.35         12.07         0.33 o
   3   4   3         33.16         35.69         0.52 o
   4   4   3         27.40         33.30         0.48 o
   5   4   3         43.03         49.53         0.67 o
   6   4   3         96.27        100.65         0.95 o
   7   4   3         68.76         67.56         1.41 o
   8   4   3          0.03         -0.16         0.32 o
   9   4   3          1.39          2.56         0.49 o
  10   4   3         46.01         53.18         1.62 o
  -8   5   3          5.71          4.86         0.77 o
  -7   5   3         33.82         34.16         1.35 o
  -6   5   3        118.23        116.71         2.16 o
  -5   5   3         78.33         71.38         1.22 o
  -4   5   3         83.82         77.54         1.24 o
  -3   5   3        290.20        296.03         2.78 o
  -2   5   3         48.41         54.77         0.83 o
  -1   5   3        105.42        111.09         1.09 o
   0   5   3        234.63        229.56         1.75 o
   1   5   3         19.69         14.99         0.39 o
   2   5   3         37.29         39.94         0.85 o
   3   5   3          1.37          2.59         0.19 o
   4   5   3         18.66         16.96         0.43 o
   5   5   3         42.81         42.14         0.67 o
   6   5   3          8.90          7.79         0.33 o
   7   5   3         17.03         12.56         0.73 o
   8   5   3          3.28          3.93         0.53 o
   9   5   3         12.40         11.66         0.77 o
  10   5   3         43.00         42.43         1.40 o
  -7   6   3          3.56          3.15         0.98 o
  -6   6   3          0.10         -0.20         0.40 o
  -5   6   3         10.48         10.35         0.74 o
  -4   6   3         15.62         16.30         0.69 o
  -3   6   3         17.98         11.78         0.60 o
  -2   6   3          1.78          1.04         0.30 o
  -1   6   3         11.62         11.11         0.45 o
   0   6   3         20.83         21.82         0.53 o
   1   6   3         93.16         79.38         0.97 o
   2   6   3        153.67        142.30         1.43 o
   3   6   3          0.40          0.31         0.17 o
   4   6   3         24.04         21.77         0.43 o
   5   6   3         60.11         55.67         0.83 o
   6   6   3         70.37         77.98         0.92 o
   7   6   3         28.97         29.74         0.68 o
   8   6   3         17.11         16.66         1.29 o
   9   6   3          0.59          0.53         0.49 o
  10   6   3          0.23         -0.23         0.46 o
  -6   7   3         25.18         25.69         1.16 o
  -5   7   3        123.24        116.15         2.06 o
  -4   7   3         77.55         73.29         1.72 o
  -3   7   3          0.05         -0.14         0.32 o
  -2   7   3         40.94         32.39         0.94 o
  -1   7   3         58.23         50.84         1.08 o
   0   7   3         42.36         43.16         0.84 o
   1   7   3         13.95         14.22         0.50 o
   2   7   3        246.83        239.53         2.48 o
   3   7   3          3.48          4.08         0.29 o
   4   7   3          6.16          5.83         0.31 o
   5   7   3          0.08         -0.11         0.22 o
   6   7   3         47.87         48.54         1.04 o
   7   7   3          1.52          1.61         0.26 o
   8   7   3          1.30         -0.20         0.39 o
   9   7   3          1.81          1.69         0.56 o
  -5   8   3          1.56          1.56         0.59 o
  -4   8   3         23.18         22.63         1.04 o
  -3   8   3          1.63          1.93         0.42 o
  -2   8   3          0.00          0.11         0.40 o
  -1   8   3          2.12          0.82         0.35 o
   0   8   3         11.88         11.08         0.72 o
   1   8   3         12.89         10.82         0.57 o
   2   8   3          0.73          0.17         0.22 o
   3   8   3          0.17         -0.11         0.22 o
   4   8   3          1.17          0.69         0.24 o
   5   8   3          1.81          1.63         0.25 o
   6   8   3         26.04         30.95         1.14 o
   7   8   3          0.14          0.46         0.38 o
   8   8   3          0.11         -0.22         0.45 o
   9   8   3          0.37         -0.06         0.50 o
  -4   9   3          3.76          2.65         0.58 o
  -3   9   3         51.58         52.40         1.38 o
  -2   9   3          0.21          0.14         0.39 o
  -1   9   3          1.55          1.15         0.40 o
   0   9   3         42.42         35.26         0.96 o
   1   9   3          0.82          0.14         0.40 o
   2   9   3         40.94         41.70         1.17 o
   3   9   3        148.33        143.06         1.85 o
   4   9   3          6.93          6.34         0.50 o
   5   9   3          4.29          5.64         0.68 o
   6   9   3         11.24          9.38         1.11 o
   7   9   3         13.02         14.17         0.99 o
   8   9   3          2.91          2.69         0.79 o
  -3  10   3          0.18          0.37         0.69 o
  -2  10   3          5.27          5.00         0.72 o
  -1  10   3         40.56         38.71         1.37 o
   0  10   3         26.91         29.59         1.25 o
   1  10   3          8.17          6.88         0.69 o
   2  10   3          5.73          5.47         0.62 o
   3  10   3         26.23         25.63         0.97 o
   4  10   3          2.30          3.20         0.53 o
   5  10   3         36.60         39.76         1.48 o
   6  10   3          2.62          2.01         0.60 o
   7  10   3          1.02          0.60         0.52 o
  -1  11   3          0.07          0.78         0.57 o
   0  11   3          8.23         10.66         0.90 o
   1  11   3          7.75          4.41         0.66 o
   2  11   3          5.66          6.02         0.70 o
   3  11   3         26.71         25.17         1.14 o
   4  11   3         56.90         55.23         1.79 o
   5  11   3          6.11          7.06         0.99 o
  -5  -9   4         21.81         24.91         1.39 o
  -4  -9   4        124.46        126.21         2.73 o
  -3  -9   4        180.92        190.33         2.96 o
  -2  -9   4          8.16          6.50         0.75 o
  -1  -9   4         11.45         14.11         0.88 o
   0  -9   4          5.11          5.97         0.83 o
   1  -9   4          4.71          5.50         0.71 o
   2  -9   4          0.52         -0.16         0.56 o
  -6  -8   4         35.18         39.36         1.43 o
  -5  -8   4         10.60         11.80         1.18 o
  -4  -8   4         13.99          9.68         1.08 o
  -3  -8   4          8.62         10.61         0.72 o
  -2  -8   4         24.07         25.20         1.50 o
  -1  -8   4         31.22         28.64         1.06 o
   0  -8   4          5.32          5.86         0.62 o
   1  -8   4          1.34          0.22         0.48 o
   2  -8   4          0.90         -0.23         0.47 o
   3  -8   4         11.06          6.05         0.84 o
   4  -8   4          0.95          0.40         0.67 o
  -7  -7   4          0.25         -0.19         0.38 o
  -6  -7   4          0.56          0.41         0.34 o
  -5  -7   4          0.10          0.04         0.33 o
  -4  -7   4          1.26          1.42         0.46 o
  -3  -7   4          5.34          5.06         0.45 o
  -2  -7   4         30.84         34.66         0.91 o
  -1  -7   4         31.89         32.25         1.02 o
   0  -7   4          0.16          0.85         0.40 o
   1  -7   4         84.01         98.34         1.48 o
   2  -7   4         24.81         24.96         1.07 o
   3  -7   4         35.82         32.62         1.10 o
   4  -7   4        113.33        111.51         2.06 o
   5  -7   4         98.92        112.48         2.19 o
  -8  -6   4          1.54          0.27         0.48 o
  -7  -6   4         24.08         25.16         0.68 o
  -6  -6   4          5.63          3.73         0.43 o
  -5  -6   4          4.79          5.25         0.55 o
  -4  -6   4          6.38          4.78         0.33 o
  -3  -6   4        163.13        150.02         1.41 o
  -2  -6   4        116.23        114.01         1.58 o
  -1  -6   4        200.82        206.14         2.15 o
   0  -6   4         50.46         49.82         0.86 o
   1  -6   4         58.32         68.08         1.32 o
   2  -6   4        164.78        153.63         2.48 o
   3  -6   4         31.75         30.50         1.24 o
   4  -6   4        114.52        113.81         2.28 o
   5  -6   4         82.14         87.63         2.10 o
   6  -6   4          0.05         -0.20         1.00 o
  -9  -5   4          3.73          2.83         0.63 o
  -8  -5   4          8.62          8.21         0.69 o
  -7  -5   4          7.34          7.91         0.63 o
  -6  -5   4        170.61        160.32         1.77 o
  -5  -5   4         27.41         27.70         0.63 o
  -4  -5   4         42.36         41.25         0.72 o
  -3  -5   4          0.50          0.38         0.24 o
  -2  -5   4        222.41        201.73         1.99 o
  -1  -5   4         56.74         52.70         0.86 o
   0  -5   4         33.94         32.27         0.67 o
   1  -5   4         43.07         45.35         0.93 o
   2  -5   4          2.35          0.91         0.39 o
   3  -5   4         47.04         47.36         1.42 o
   4  -5   4         93.27         85.31         1.83 o
   5  -5   4         29.04         31.22         1.21 o
   6  -5   4        123.63        126.32         2.15 o
   7  -5   4         19.06         15.86         1.19 o
  -9  -4   4          0.04         -0.21         0.41 o
  -8  -4   4          4.24          4.01         0.53 o
  -7  -4   4          3.31          1.87         0.41 o
  -6  -4   4         78.73         80.42         0.86 o
  -5  -4   4         42.36         43.44         1.04 o
  -4  -4   4          4.90          4.10         0.25 o
  -3  -4   4          0.47          1.26         0.19 o
  -2  -4   4        308.94        313.05         2.18 o
  -1  -4   4        267.68        260.75         1.88 o
   0  -4   4          7.27          6.95         0.34 o
   1  -4   4         11.15         13.41         0.61 o
   2  -4   4         18.59         17.22         0.70 o
   3  -4   4        119.72        113.92         1.80 o
   4  -4   4         42.92         46.89         1.03 o
   5  -4   4        220.99        218.67         2.86 o
   6  -4   4        120.33        132.87         2.14 o
   7  -4   4         18.76         24.57         1.82 o
   8  -4   4         11.64         14.41         1.04 o
  -9  -3   4          7.41          7.73         0.69 o
  -8  -3   4          3.60          3.66         0.56 o
  -7  -3   4          9.72          8.51         0.65 o
  -6  -3   4          7.63          8.41         0.27 o
  -5  -3   4        183.28        178.43         1.59 o
  -4  -3   4        129.66        128.02         1.21 o
  -3  -3   4          0.74          1.54         0.22 o
  -2  -3   4        237.48        254.36         1.82 o
  -1  -3   4         28.83         36.03         0.53 o
   0  -3   4          6.95          8.64         0.28 o
   1  -3   4        275.33        286.29         2.07 o
   2  -3   4          8.63         14.14         0.47 o
   3  -3   4        100.02        106.12         1.26 o
   4  -3   4         50.02         52.92         0.89 o
   5  -3   4          1.63          1.01         0.32 o
   6  -3   4        228.78        235.30         2.68 o
   7  -3   4         46.06         50.25         1.34 o
   8  -3   4         30.85         31.37         1.83 o
   9  -3   4          0.00         -0.35         0.70 o
  -9  -2   4         14.22         14.77         1.64 o
  -8  -2   4          0.00         -0.12         0.37 o
  -7  -2   4         27.82         28.82         0.66 o
  -6  -2   4         93.59         88.53         0.92 o
  -5  -2   4         87.92         86.29         1.00 o
  -4  -2   4          9.11          8.61         0.29 o
  -3  -2   4        544.47        562.69         3.46 o
  -2  -2   4         85.10         94.80         0.84 o
  -1  -2   4        157.98        158.70         1.27 o
   0  -2   4         31.96         30.91         0.45 o
   1  -2   4         44.50         46.08         0.60 o
   2  -2   4        472.95        493.55         3.35 o
   3  -2   4         64.39         67.20         0.82 o
   4  -2   4        220.70        230.31         1.91 o
   5  -2   4         56.11         61.76         1.02 o
   6  -2   4        101.78         93.81         1.47 o
   7  -2   4        157.94        162.77         2.11 o
   8  -2   4         83.61         90.50         1.98 o
   9  -2   4         18.73         18.80         1.09 o
  -9  -1   4          4.40          3.21         0.70 o
  -8  -1   4         48.06         48.01         0.98 o
  -7  -1   4        200.47        196.93         1.66 o
  -6  -1   4        105.85         96.36         1.17 o
  -5  -1   4          0.08          0.41         0.14 o
  -4  -1   4         16.20         21.96         0.40 o
  -3  -1   4         89.39         91.38         0.85 o
  -2  -1   4        411.25        414.57         2.59 o
  -1  -1   4        674.77        675.43         4.42 o
   0  -1   4         79.03         81.16         0.76 o
   1  -1   4         36.15         48.56         0.59 o
   2  -1   4       1609.01       1674.49        10.00 o
   3  -1   4       1167.21       1310.42         7.83 o
   4  -1   4        183.37        199.00         1.78 o
   5  -1   4         61.50         62.79         0.93 o
   6  -1   4         48.53         41.15         0.84 o
   7  -1   4        193.73        192.46         2.26 o
   8  -1   4          7.38          8.02         0.76 o
   9  -1   4         13.76         16.87         1.00 o
  -9   0   4          1.45          1.34         0.42 o
  -8   0   4         79.52         78.82         1.79 o
  -7   0   4         33.36         33.17         0.75 o
  -6   0   4          5.37          4.33         0.32 o
  -5   0   4         32.72         31.86         0.58 o
  -4   0   4        507.77        522.55         3.32 o
  -3   0   4          6.80          8.14         0.39 o
  -2   0   4        218.81        233.35         1.70 o
  -1   0   4        247.11        268.12         1.87 o
   0   0   4        157.39        166.82         1.37 o
   1   0   4        441.18        423.20         2.81 o
   2   0   4          4.35          2.81         0.16 o
   3   0   4         49.17         51.34         0.62 o
   4   0   4         11.85          8.65         0.45 o
   5   0   4         45.68         45.95         0.73 o
   6   0   4        124.54        127.57         1.48 o
   7   0   4         46.20         46.81         1.33 o
   8   0   4          8.84          9.57         0.61 o
   9   0   4          0.81          0.08         0.38 o
  10   0   4         16.81         17.94         1.03 o
  -9   1   4         32.51         29.45         1.31 o
  -8   1   4         22.04         18.73         1.03 o
  -7   1   4         30.30         32.21         0.74 o
  -6   1   4         97.30         90.16         1.22 o
  -5   1   4          2.15          2.49         0.19 o
  -4   1   4         10.32          6.76         0.25 o
  -3   1   4          0.18          0.47         0.11 o
  -2   1   4         36.77         33.19         0.49 o
  -1   1   4         81.83         76.97         0.75 o
   0   1   4        790.42        772.34         5.42 o
   1   1   4       1887.11       1816.96        12.23 o
   2   1   4       1377.53       1375.53        13.29 o
   3   1   4        296.35        335.80         2.45 o
   4   1   4        545.56        644.38         3.98 o
   5   1   4        587.81        595.77         3.80 o
   6   1   4          6.08          5.80         0.31 o
   7   1   4         18.68         20.37         0.94 o
   8   1   4          1.31          1.13         0.30 o
   9   1   4          4.23          4.20         0.52 o
  10   1   4          2.06          2.74         0.50 o
  -9   2   4          0.07         -0.23         0.47 o
  -8   2   4          4.67          3.50         0.66 o
  -7   2   4         67.22         55.49         1.33 o
  -6   2   4         32.55         29.90         0.84 o
  -5   2   4         13.05         13.14         0.57 o
  -4   2   4          2.50          1.98         0.24 o
  -3   2   4       1670.99       1727.48        11.96 o
  -2   2   4        185.80        198.89         1.79 o
  -1   2   4          4.93          4.10         0.25 o
   0   2   4       3258.60       3256.67        20.73 o
   1   2   4          5.02          4.36         0.23 o
   2   2   4         73.72         72.27         0.94 o
   3   2   4        147.77        133.14         1.33 o
   4   2   4        834.94        861.30         5.65 o
   5   2   4         21.91         21.51         0.43 o
   6   2   4        124.40        120.48         1.24 o
   7   2   4         34.65         34.02         0.67 o
   8   2   4          2.27          2.10         0.31 o
   9   2   4          2.09          1.49         0.52 o
  10   2   4         10.24         10.74         0.78 o
  -9   3   4          8.47          8.41         0.82 o
  -8   3   4         59.26         57.75         1.83 o
  -7   3   4         80.77         76.00         1.67 o
  -6   3   4          0.29          0.73         0.32 o
  -5   3   4         28.62         27.11         0.90 o
  -4   3   4         13.17         13.80         0.56 o
  -3   3   4         38.41         39.76         0.79 o
  -2   3   4          7.10          6.80         0.34 o
  -1   3   4         18.73         16.84         0.39 o
   0   3   4         21.75         19.00         0.37 o
   1   3   4         46.21         40.43         0.54 o
   2   3   4          4.47          4.15         0.18 o
   3   3   4          0.67          1.51         0.14 o
   4   3   4        323.94        336.97         2.29 o
   5   3   4          3.23          1.40         0.16 o
   6   3   4         42.65         37.85         0.83 o
   7   3   4          3.12          4.76         0.25 o
   8   3   4          0.01         -0.11         0.22 o
   9   3   4         62.11         58.79         1.26 o
  10   3   4          1.30          0.61         0.60 o
  -8   4   4          0.36          0.33         0.56 o
  -7   4   4         13.80         11.91         0.82 o
  -6   4   4          1.11          0.83         0.37 o
  -5   4   4         21.51         18.86         1.01 o
  -4   4   4         61.27         62.15         1.20 o
  -3   4   4         84.66         84.53         1.08 o
  -2   4   4        181.87        185.18         1.76 o
  -1   4   4         62.03         66.68         0.77 o
   0   4   4          8.16          7.25         0.28 o
   1   4   4       1227.47       1249.90         8.80 o
   2   4   4        115.40        122.13         1.16 o
   3   4   4         79.88         79.29         0.79 o
   4   4   4         85.89         89.69         0.89 o
   5   4   4        430.41        461.26         3.06 o
   6   4   4          0.65          0.78         0.17 o
   7   4   4         39.05         37.17         0.56 o
   8   4   4         13.64         14.11         0.58 o
   9   4   4          3.09          3.36         0.72 o
  10   4   4          1.68          1.33         0.53 o
  -8   5   4          0.31          0.38         0.54 o
  -7   5   4         11.23         10.01         0.97 o
  -6   5   4         54.31         46.74         1.60 o
  -5   5   4         40.92         33.06         1.00 o
  -4   5   4          0.04         -0.09         0.19 o
  -3   5   4         22.97         25.78         0.69 o
  -2   5   4          4.26          4.53         0.37 o
  -1   5   4         89.19         71.91         0.87 o
   0   5   4         27.21         31.37         0.55 o
   1   5   4        284.63        290.48         2.25 o
   2   5   4         54.54         45.66         0.68 o
   3   5   4          0.04          0.06         0.13 o
   4   5   4         18.85         20.77         0.45 o
   5   5   4          5.39          5.73         0.27 o
   6   5   4          5.65          6.58         0.33 o
   7   5   4          4.49          4.22         0.22 o
   8   5   4          4.10          4.16         0.53 o
   9   5   4          0.12          0.38         0.44 o
  10   5   4          8.26          6.41         0.80 o
  -7   6   4          1.46          0.77         0.57 o
  -6   6   4         13.32         15.60         1.06 o
  -5   6   4          0.18         -0.20         0.41 o
  -4   6   4         91.63         89.35         1.52 o
  -3   6   4         32.16         34.82         0.84 o
  -2   6   4         40.36         40.22         0.81 o
  -1   6   4         26.58         29.39         0.75 o
   0   6   4        127.27        128.68         1.39 o
   1   6   4          9.02          5.76         0.32 o
   2   6   4          1.15          0.52         0.21 o
   3   6   4          3.02          3.06         0.40 o
   4   6   4          7.94          8.71         0.37 o
   5   6   4          2.80          2.56         0.22 o
   6   6   4          1.29          2.00         0.28 o
   7   6   4          1.80          0.88         0.23 o
   8   6   4         21.05         21.66         1.33 o
   9   6   4          3.85          4.55         0.64 o
  10   6   4          1.06          0.81         0.59 o
  -6   7   4         24.89         28.20         1.57 o
  -5   7   4          3.31          4.92         0.69 o
  -4   7   4         99.24         97.36         1.97 o
  -3   7   4        116.81        117.73         1.77 o
  -2   7   4         17.23         15.13         0.68 o
  -1   7   4         12.36         13.00         0.65 o
   0   7   4         13.24         14.36         0.60 o
   1   7   4        231.42        245.12         2.37 o
   2   7   4         72.06         75.42         1.24 o
   3   7   4         70.38         78.80         1.14 o
   4   7   4          4.47          5.53         0.35 o
   5   7   4         29.39         28.91         0.58 o
   6   7   4          1.75          2.44         0.35 o
   7   7   4          2.72          2.69         0.41 o
   8   7   4          0.10         -0.20         0.40 o
   9   7   4          0.29         -0.21         0.43 o
  -5   8   4          3.76          3.08         0.61 o
  -4   8   4          0.68          0.40         0.47 o
  -3   8   4         83.08         74.30         1.99 o
  -2   8   4         28.77         22.46         0.93 o
  -1   8   4        104.26         98.48         1.62 o
   0   8   4         29.47         27.30         0.80 o
   1   8   4         10.07         10.86         0.52 o
   2   8   4         11.83         11.19         0.69 o
   3   8   4         59.11         58.21         1.10 o
   4   8   4          5.59          5.22         0.35 o
   5   8   4          0.59          0.77         0.22 o
   6   8   4         14.98         16.06         0.87 o
   7   8   4          5.92          5.80         0.57 o
   8   8   4          5.10          6.06         0.49 o
   9   8   4          3.40          1.66         0.80 o
  -4   9   4         21.43         21.72         1.09 o
  -3   9   4          1.57          2.57         0.56 o
  -2   9   4         39.79         40.29         1.54 o
  -1   9   4         28.34         29.96         1.00 o
   0   9   4         22.61         22.16         0.84 o
   1   9   4         11.11         11.44         0.86 o
   2   9   4         30.94         31.87         1.06 o
   3   9   4         24.14         23.30         0.84 o
   4   9   4         52.69         60.62         1.22 o
   5   9   4          4.71          5.25         0.66 o
   6   9   4         19.60         19.76         1.67 o
   7   9   4          0.64          0.41         0.44 o
   8   9   4         12.60         15.54         1.13 o
  -3  10   4          4.87          6.91         0.79 o
  -2  10   4          1.87          1.08         0.68 o
  -1  10   4        102.69        104.15         2.10 o
   0  10   4        200.27        195.81         2.93 o
   1  10   4         12.77         10.32         0.77 o
   2  10   4         10.11         10.35         0.78 o
   3  10   4          0.02         -0.17         0.35 o
   4  10   4         25.95         25.44         1.03 o
   5  10   4          9.42         10.49         0.90 o
   6  10   4          5.11          5.73         0.72 o
   7  10   4          0.47          1.17         0.53 o
  -1  11   4          3.79          6.20         0.91 o
   0  11   4          1.23          1.50         0.59 o
   1  11   4         13.79         13.13         0.94 o
   2  11   4          1.62          0.91         0.52 o
   3  11   4          0.09          0.30         0.48 o
   4  11   4          0.00          0.47         0.57 o
   5  11   4         15.88         15.88         1.12 o
  -4  -9   5          6.12          4.88         1.16 o
  -3  -9   5          7.09          5.20         0.72 o
  -2  -9   5          2.15          3.57         0.65 o
  -1  -9   5          3.74          4.99         0.66 o
   0  -9   5          3.11          5.38         0.69 o
   1  -9   5          9.42         13.81         1.41 o
  -6  -8   5          0.02          0.15         0.55 o
  -5  -8   5          0.12          0.38         0.55 o
  -4  -8   5         25.60         23.61         1.56 o
  -3  -8   5         21.61         16.72         0.97 o
  -2  -8   5          5.85          7.78         0.68 o
  -1  -8   5         26.68         29.54         1.10 o
   0  -8   5          2.69          1.34         0.49 o
   1  -8   5          5.42          3.90         0.66 o
   2  -8   5          0.00         -0.25         0.51 o
   3  -8   5         23.92         23.96         1.49 o
  -7  -7   5         23.39         24.36         1.30 o
  -6  -7   5          5.53          3.53         0.53 o
  -5  -7   5          1.54          1.28         0.54 o
  -4  -7   5         14.88         17.14         1.05 o
  -3  -7   5          8.28          7.71         0.68 o
  -2  -7   5          0.51          0.58         0.35 o
  -1  -7   5         19.92         22.56         1.04 o
   0  -7   5         10.53         11.36         0.82 o
   1  -7   5          9.06          7.60         0.72 o
   2  -7   5          5.58          4.21         0.67 o
   3  -7   5          0.11         -0.26         0.52 o
   4  -7   5         18.72         22.44         1.28 o
   5  -7   5         46.54         49.53         2.35 o
  -8  -6   5         11.22         10.04         0.96 o
  -7  -6   5         86.55         85.55         1.51 o
  -6  -6   5          6.93          7.57         0.71 o
  -5  -6   5         36.30         30.87         0.88 o
  -4  -6   5          0.00         -0.13         0.26 o
  -3  -6   5         44.53         44.69         1.00 o
  -2  -6   5          3.33          2.45         0.37 o
  -1  -6   5        101.90        104.21         1.27 o
   0  -6   5        125.73        126.98         1.49 o
   1  -6   5         31.53         30.60         1.06 o
   2  -6   5          9.61          7.64         0.70 o
   3  -6   5         26.45         29.20         1.24 o
   4  -6   5        115.40        124.17         2.46 o
   5  -6   5         90.37        107.80         2.36 o
   6  -6   5         21.80         25.44         1.53 o
  -8  -5   5         10.92         11.41         0.87 o
  -7  -5   5         11.01         10.67         0.55 o
  -6  -5   5         43.62         44.34         0.94 o
  -5  -5   5         73.69         67.54         1.01 o
  -4  -5   5          1.12          0.95         0.25 o
  -3  -5   5         10.22          9.55         0.41 o
  -2  -5   5        109.61        108.64         1.24 o
  -1  -5   5         39.31         35.32         0.71 o
   0  -5   5        131.60        121.83         1.37 o
   1  -5   5          5.15          4.79         0.43 o
   2  -5   5          2.17          1.65         0.39 o
   3  -5   5         34.94         31.65         1.18 o
   4  -5   5         24.71         22.84         1.11 o
   5  -5   5         34.74         35.39         1.33 o
   6  -5   5         17.33         18.94         1.18 o
   7  -5   5          0.01         -0.30         0.59 o
  -9  -4   5          0.46          0.87         0.56 o
  -8  -4   5          1.36          0.96         0.51 o
  -7  -4   5          2.16          1.02         0.27 o
  -6  -4   5         35.47         33.82         0.72 o
  -5  -4   5          5.11          6.27         0.33 o
  -4  -4   5        142.73        147.95         1.46 o
  -3  -4   5        114.02        108.42         1.10 o
  -2  -4   5         56.49         54.31         0.78 o
  -1  -4   5         81.78         82.68         1.07 o
   0  -4   5          0.03         -0.10         0.26 o
   1  -4   5        102.34         97.41         1.29 o
   2  -4   5         93.68         94.47         1.40 o
   3  -4   5          7.21          5.36         0.51 o
   4  -4   5          0.01         -0.14         0.29 o
   5  -4   5         88.76         95.33         1.57 o
   6  -4   5          0.91          0.25         0.41 o
   7  -4   5          5.33          5.50         0.64 o
   8  -4   5          0.01         -0.29         0.58 o
  -9  -3   5          5.12          4.79         0.84 o
  -8  -3   5          0.60          0.79         0.46 o
  -7  -3   5          5.07          4.55         0.36 o
  -6  -3   5         15.53         16.02         0.46 o
  -5  -3   5         23.91         22.79         0.52 o
  -4  -3   5          9.18         10.05         0.37 o
  -3  -3   5          4.24          3.04         0.24 o
  -2  -3   5         32.85         31.21         0.52 o
  -1  -3   5        252.28        269.02         1.88 o
   0  -3   5          8.98         11.01         0.33 o
   1  -3   5        343.27        378.06         2.63 o
   2  -3   5        349.99        353.93         2.63 o
   3  -3   5        241.57        262.37         2.42 o
   4  -3   5         12.51         10.69         0.54 o
   5  -3   5         35.84         36.75         1.04 o
   6  -3   5         59.16         54.15         1.67 o
   7  -3   5         16.70         18.08         1.34 o
   8  -3   5         28.18         29.57         1.90 o
  -9  -2   5         72.06         72.52         1.83 o
  -8  -2   5         10.08          8.43         0.63 o
  -7  -2   5         22.42         24.60         0.62 o
  -6  -2   5        161.85        162.68         1.61 o
  -5  -2   5          4.16          2.88         0.30 o
  -4  -2   5         26.12         22.74         0.44 o
  -3  -2   5         16.80         19.79         0.37 o
  -2  -2   5        165.44        168.19         1.34 o
  -1  -2   5         24.29         23.86         0.49 o
   0  -2   5        905.98        952.26         5.14 o
   1  -2   5         57.37         71.14         0.75 o
   2  -2   5        655.65        689.82         4.55 o
   3  -2   5         16.97         18.73         0.53 o
   4  -2   5         85.33         93.54         1.16 o
   5  -2   5          0.98          0.80         0.27 o
   6  -2   5         27.56         32.08         0.92 o
   7  -2   5        104.26        112.35         1.92 o
   8  -2   5         16.09         15.39         0.98 o
   9  -2   5          0.03         -0.24         0.48 o
  -9  -1   5          0.28         -0.03         0.68 o
  -8  -1   5          0.55          0.09         0.26 o
  -7  -1   5          3.27          3.42         0.31 o
  -6  -1   5          2.44          1.06         0.26 o
  -5  -1   5          1.41          1.70         0.20 o
  -4  -1   5          2.42          1.93         0.18 o
  -3  -1   5         46.05         47.83         0.59 o
  -2  -1   5          3.45          3.38         0.22 o
  -1  -1   5         65.69         59.73         0.77 o
   0  -1   5         60.22         60.41         0.76 o
   1  -1   5          7.54         10.31         0.31 o
   2  -1   5        197.94        212.71         1.66 o
   3  -1   5        595.67        639.17         4.38 o
   4  -1   5        278.03        284.16         2.37 o
   5  -1   5          0.00          0.05         0.22 o
   6  -1   5          1.18          1.42         0.29 o
   7  -1   5          0.01         -0.15         0.29 o
   8  -1   5          6.24          5.35         0.56 o
   9  -1   5         15.87         18.81         1.09 o
  -9   0   5          6.38          6.34         0.67 o
  -8   0   5         97.66         84.91         1.63 o
  -7   0   5          0.39         -0.10         0.24 o
  -6   0   5          0.75          0.48         0.21 o
  -5   0   5          0.02          0.08         0.18 o
  -4   0   5        121.16        121.06         1.08 o
  -3   0   5         48.09         50.00         0.58 o
  -2   0   5         68.80         70.48         0.70 o
  -1   0   5       1163.85       1184.89         7.31 o
   0   0   5          0.20          0.30         0.16 o
   1   0   5        416.80        415.65         3.21 o
   2   0   5         75.59         71.72         0.74 o
   3   0   5         17.31         15.59         0.38 o
   4   0   5         49.77         44.45         0.68 o
   5   0   5         58.11         61.58         0.93 o
   6   0   5         58.95         61.14         1.00 o
   7   0   5          0.51          0.45         0.27 o
   8   0   5         64.84         63.32         1.43 o
   9   0   5          0.86          0.33         0.44 o
  10   0   5          8.55          7.92         0.77 o
  -9   1   5         53.76         56.20         1.74 o
  -8   1   5         10.42          9.30         0.81 o
  -7   1   5          3.81          3.58         0.58 o
  -6   1   5         75.04         74.12         0.92 o
  -5   1   5          4.89          3.69         0.24 o
  -4   1   5        231.40        226.10         1.80 o
  -3   1   5         28.20         34.21         0.52 o
  -2   1   5         30.08         24.99         0.43 o
  -1   1   5        373.65        411.11         2.99 o
   0   1   5          0.50          2.20         0.22 o
   1   1   5          0.91         -0.06         0.12 o
   2   1   5          0.75          0.68         0.16 o
   3   1   5        149.02        154.18         1.45 o
   4   1   5         34.76         33.88         0.56 o
   5   1   5         76.64         74.88         0.93 o
   6   1   5          5.41          3.88         0.31 o
   7   1   5          0.66          0.68         0.25 o
   8   1   5         71.95         67.58         1.50 o
   9   1   5          1.22          2.20         0.48 o
  10   1   5         15.25         18.57         0.99 o
  -9   2   5          0.13         -0.26         0.53 o
  -8   2   5          2.12          1.38         0.55 o
  -7   2   5         23.39         17.01         1.04 o
  -6   2   5         16.52         14.44         0.68 o
  -5   2   5        123.53        121.62         1.60 o
  -4   2   5         16.75         13.78         0.85 o
  -3   2   5         62.18         71.65         0.99 o
  -2   2   5        580.08        590.06         4.20 o
  -1   2   5          9.40          8.37         0.30 o
   0   2   5       1232.01       1229.78         8.13 o
   1   2   5        104.86        110.74         1.15 o
   2   2   5        672.12        702.42         5.47 o
   3   2   5        439.35        457.01         4.09 o
   4   2   5        271.82        291.61         2.20 o
   5   2   5          6.91          7.49         0.31 o
   6   2   5         35.95         37.51         0.64 o
   7   2   5          3.28          3.07         0.28 o
   8   2   5          0.47          0.16         0.29 o
   9   2   5         31.20         32.05         1.06 o
  10   2   5          0.49         -0.20         0.40 o
  -8   3   5         15.02         14.05         1.07 o
  -7   3   5         50.41         47.07         2.24 o
  -6   3   5         15.62         13.91         0.72 o
  -5   3   5         30.65         34.37         0.94 o
  -4   3   5         11.58         10.48         0.52 o
  -3   3   5        301.53        332.36         3.12 o
  -2   3   5         23.18         30.17         0.64 o
  -1   3   5        355.26        338.51         2.64 o
   0   3   5       1198.58       1276.98         9.94 o
   1   3   5        191.13        201.10         1.78 o
   2   3   5       1939.07       1916.53        12.72 o
   3   3   5        602.53        559.74         4.32 o
   4   3   5        556.21        564.37         4.53 o
   5   3   5        151.56        149.31         1.41 o
   6   3   5        154.01        152.78         1.47 o
   7   3   5         59.93         54.87         0.96 o
   8   3   5          0.12          0.13         0.18 o
   9   3   5         13.97         13.94         0.95 o
  10   3   5          1.70          0.27         0.38 o
  -8   4   5          2.23          1.40         0.67 o
  -7   4   5          9.46          6.84         0.83 o
  -6   4   5          1.42          0.66         0.43 o
  -5   4   5         23.93         27.19         0.97 o
  -4   4   5         71.59         71.45         1.33 o
  -3   4   5        104.51        102.26         1.57 o
  -2   4   5        225.60        240.72         2.00 o
  -1   4   5        624.61        613.53         4.81 o
   0   4   5          5.25          3.71         0.26 o
   1   4   5        182.64        198.11         1.81 o
   2   4   5        166.59        175.26         1.49 o
   3   4   5          1.93          1.39         0.15 o
   4   4   5         51.40         50.29         0.70 o
   5   4   5         39.19         40.57         0.64 o
   6   4   5         48.82         43.25         0.67 o
   7   4   5         25.44         30.56         0.69 o
   8   4   5         75.51         73.84         1.18 o
   9   4   5          1.79          1.89         0.46 o
  10   4   5          3.21          3.34         0.72 o
  -7   5   5          5.59          4.72         1.00 o
  -6   5   5          1.48         -0.07         0.55 o
  -5   5   5         18.94         13.70         0.84 o
  -4   5   5          0.03          0.40         0.41 o
  -3   5   5        123.11        112.22         1.37 o
  -2   5   5          0.38          0.46         0.28 o
  -1   5   5          0.06          0.19         0.16 o
   0   5   5        151.51        147.85         1.42 o
   1   5   5        703.30        751.97         4.88 o
   2   5   5        349.97        364.79         2.75 o
   3   5   5        267.21        273.46         2.04 o
   4   5   5         72.56         67.03         0.83 o
   5   5   5        266.86        266.61         2.13 o
   6   5   5        143.43        152.62         1.49 o
   7   5   5          0.78          0.87         0.20 o
   8   5   5         36.77         34.04         0.73 o
   9   5   5         23.60         24.55         1.08 o
  10   5   5          0.36          0.37         0.56 o
  -7   6   5         13.52         16.24         2.39 o
  -6   6   5          6.01          7.96         0.91 o
  -5   6   5          3.08          2.54         0.53 o
  -4   6   5          0.15          0.11         0.39 o
  -3   6   5         60.40         61.54         1.35 o
  -2   6   5          1.31          1.62         0.34 o
  -1   6   5         84.25         89.52         1.34 o
   0   6   5         16.74         12.00         0.64 o
   1   6   5         77.02         79.40         1.03 o
   2   6   5          3.96          5.25         0.35 o
   3   6   5          1.32          2.01         0.24 o
   4   6   5          3.71          4.17         0.27 o
   5   6   5         30.29         28.51         0.57 o
   6   6   5         36.81         37.71         0.65 o
   7   6   5        120.40        119.92         2.47 o
   8   6   5          0.85          0.46         0.31 o
   9   6   5         18.87         21.47         1.33 o
  10   6   5         36.05         41.96         1.61 o
  -6   7   5         11.51         11.12         0.94 o
  -5   7   5         17.46         19.89         1.13 o
  -4   7   5          3.90          2.72         0.56 o
  -3   7   5          0.29          0.17         0.43 o
  -2   7   5        360.08        351.68         3.63 o
  -1   7   5          6.21          8.12         0.64 o
   0   7   5          0.86          1.11         0.29 o
   1   7   5          0.63          0.55         0.26 o
   2   7   5         93.57        103.71         1.37 o
   3   7   5         11.29         12.60         0.52 o
   4   7   5         30.24         30.41         0.67 o
   5   7   5          1.35          1.48         0.28 o
   6   7   5         47.09         44.44         0.95 o
   7   7   5          0.17         -0.01         0.43 o
   8   7   5         31.42         33.94         1.37 o
   9   7   5         63.91         63.95         2.35 o
  -5   8   5          7.09          9.29         0.90 o
  -4   8   5          7.11          6.94         0.74 o
  -3   8   5         14.27         14.03         1.05 o
  -2   8   5        191.49        195.43         2.93 o
  -1   8   5        175.07        174.70         2.37 o
   0   8   5         18.62         18.02         0.72 o
   1   8   5         23.03         24.64         0.96 o
   2   8   5          6.96          7.20         0.51 o
   3   8   5         37.75         38.32         0.94 o
   4   8   5          8.14          7.75         0.51 o
   5   8   5          2.31          1.59         0.30 o
   6   8   5          5.29          4.28         0.52 o
   7   8   5          9.83         11.46         0.74 o
   8   8   5          2.28          1.80         0.43 o
   9   8   5          3.54          2.31         0.82 o
  -4   9   5          0.44         -0.07         0.47 o
  -3   9   5          3.03          2.27         0.69 o
  -2   9   5          3.29          3.12         0.68 o
  -1   9   5         18.27         22.15         1.23 o
   0   9   5         23.35         24.15         0.97 o
   1   9   5          0.79          0.64         0.35 o
   2   9   5          0.03         -0.19         0.39 o
   3   9   5          3.83          4.54         0.54 o
   4   9   5          1.16          1.06         0.36 o
   5   9   5          0.32         -0.14         0.28 o
   6   9   5         20.65         23.25         1.42 o
   7   9   5          7.74          7.19         0.67 o
   8   9   5          9.30         10.52         1.03 o
  -3  10   5          4.90          8.31         0.86 o
  -2  10   5          2.25          1.97         0.65 o
  -1  10   5         67.89         73.63         1.64 o
   0  10   5        158.83        165.05         2.32 o
   1  10   5          0.60          0.44         0.47 o
   2  10   5         15.70         17.25         1.04 o
   3  10   5          8.06          8.16         0.68 o
   4  10   5         13.82         12.67         0.91 o
   5  10   5         25.05         26.17         1.26 o
   6  10   5         17.33         18.64         1.14 o
   7  10   5          1.85          2.83         0.62 o
  -1  11   5         41.30         47.10         2.10 o
   0  11   5         49.44         58.09         1.66 o
   1  11   5          0.39          0.55         0.50 o
   2  11   5          5.15          4.68         0.64 o
   3  11   5          1.84          2.11         0.56 o
   4  11   5         11.39         13.70         0.92 o
   5  11   5          0.04          0.11         0.57 o
  -5  -8   6          0.40          0.61         0.54 o
  -4  -8   6          0.50         -0.26         0.53 o
  -3  -8   6         12.17         13.47         1.22 o
  -2  -8   6          0.12          0.17         0.45 o
  -1  -8   6         16.37         16.66         0.91 o
   0  -8   6         11.97          9.53         0.77 o
   1  -8   6          0.57         -0.21         0.42 o
   2  -8   6          1.37          2.08         0.68 o
  -6  -7   6          0.65          0.27         0.51 o
  -5  -7   6          1.33          1.14         0.56 o
  -4  -7   6          2.62          2.02         0.77 o
  -3  -7   6          0.32          0.25         0.44 o
  -2  -7   6          3.91          1.88         0.46 o
  -1  -7   6          1.78          1.01         0.44 o
   0  -7   6          5.67          5.35         0.59 o
   1  -7   6          0.04         -0.19         0.38 o
   2  -7   6          4.15          4.12         0.69 o
   3  -7   6          3.44          3.88         0.71 o
   4  -7   6          0.72          1.44         0.67 o
  -7  -6   6          1.32          1.82         0.46 o
  -6  -6   6          4.85          3.54         0.53 o
  -5  -6   6          9.18         11.63         0.67 o
  -4  -6   6         43.44         47.61         1.21 o
  -3  -6   6          3.04          4.04         0.52 o
  -2  -6   6          8.35          7.33         0.44 o
  -1  -6   6         74.82         74.72         1.16 o
   0  -6   6          0.02         -0.13         0.27 o
   1  -6   6         96.37         92.00         2.07 o
   2  -6   6         13.64         14.04         0.91 o
   3  -6   6          5.30          3.46         0.67 o
   4  -6   6          4.01          4.58         0.75 o
   5  -6   6         96.92        112.27         2.46 o
  -8  -5   6          7.33          5.86         0.77 o
  -7  -5   6          0.21         -0.13         0.34 o
  -6  -5   6         19.43         19.42         1.10 o
  -5  -5   6         17.70         15.93         0.65 o
  -4  -5   6          9.68         11.80         0.51 o
  -3  -5   6          1.02          1.36         0.24 o
  -2  -5   6          1.11          1.60         0.27 o
  -1  -5   6         10.81         10.12         0.46 o
   0  -5   6         16.08         12.16         0.54 o
   1  -5   6        177.30        174.40         1.94 o
   2  -5   6          5.20          4.83         0.54 o
   3  -5   6          2.00          1.14         0.48 o
   4  -5   6         10.12          9.66         0.80 o
   5  -5   6         30.63         28.19         1.15 o
   6  -5   6          0.75         -0.16         0.55 o
   7  -5   6          0.60         -0.18         0.61 o
  -8  -4   6         10.39          9.72         0.87 o
  -7  -4   6          0.21         -0.14         0.27 o
  -6  -4   6          1.14          0.91         0.28 o
  -5  -4   6         38.47         36.65         0.71 o
  -4  -4   6         40.85         40.49         0.63 o
  -3  -4   6          7.16          8.14         0.35 o
  -2  -4   6         20.58         14.86         0.42 o
  -1  -4   6         60.02         65.91         0.97 o
   0  -4   6          7.90          8.18         0.39 o
   1  -4   6         52.26         50.68         0.90 o
   2  -4   6          3.02          2.39         0.36 o
   3  -4   6         11.04          9.08         0.65 o
   4  -4   6          0.95          0.06         0.42 o
   5  -4   6          0.87          0.71         0.39 o
   6  -4   6          2.54          2.11         0.53 o
   7  -4   6          2.30          2.80         0.58 o
  -8  -3   6          0.41          0.64         0.56 o
  -7  -3   6         18.76         17.03         0.72 o
  -6  -3   6          4.09          4.74         0.40 o
  -5  -3   6          9.10          9.22         0.39 o
  -4  -3   6          0.91          0.36         0.17 o
  -3  -3   6         49.16         48.92         0.76 o
  -2  -3   6         74.34         70.19         0.90 o
  -1  -3   6          4.24          3.21         0.26 o
   0  -3   6        286.57        288.70         2.25 o
   1  -3   6         68.15         63.94         0.83 o
   2  -3   6        236.24        247.66         2.32 o
   3  -3   6         13.95         10.61         0.53 o
   4  -3   6          0.05          0.47         0.36 o
   5  -3   6         28.88         27.90         1.05 o
   6  -3   6         12.95         14.58         0.81 o
   7  -3   6          0.37          0.44         0.45 o
   8  -3   6         12.04          9.36         1.16 o
  -9  -2   6         59.60         64.90         2.14 o
  -8  -2   6         12.63         12.65         0.61 o
  -7  -2   6         35.04         33.47         0.89 o
  -6  -2   6          0.00          0.10         0.20 o
  -5  -2   6         37.98         38.59         0.69 o
  -4  -2   6          6.60          5.02         0.28 o
  -3  -2   6          4.24          4.99         0.30 o
  -2  -2   6        286.15        300.56         2.14 o
  -1  -2   6         75.95         73.13         0.90 o
   0  -2   6         37.07         34.96         0.54 o
   1  -2   6          2.75          3.93         0.23 o
   2  -2   6         37.36         40.15         0.69 o
   3  -2   6        105.98        110.40         1.41 o
   4  -2   6          9.80          8.74         0.47 o
   5  -2   6         23.32         20.51         0.79 o
   6  -2   6         17.40         16.21         0.89 o
   7  -2   6         51.32         56.20         1.38 o
   8  -2   6          0.76         -0.26         0.52 o
   9  -2   6          3.74          1.44         0.79 o
  -9  -1   6          7.88          9.75         1.49 o
  -8  -1   6          0.01         -0.17         0.39 o
  -7  -1   6          3.03          2.34         0.38 o
  -6  -1   6         81.12         84.69         1.08 o
  -5  -1   6         33.29         32.16         0.64 o
  -4  -1   6          0.85          1.21         0.21 o
  -3  -1   6         16.41         14.84         0.36 o
  -2  -1   6         34.44         27.51         0.52 o
  -1  -1   6         30.67         25.02         0.50 o
   0  -1   6         68.23         67.37         0.73 o
   1  -1   6         56.08         52.21         0.69 o
   2  -1   6         69.11         68.53         0.82 o
   3  -1   6         42.18         40.89         0.71 o
   4  -1   6         12.44         15.33         0.53 o
   5  -1   6         31.75         30.94         0.74 o
   6  -1   6          0.13          0.05         0.26 o
   7  -1   6         27.93         28.76         1.08 o
   8  -1   6         13.30         16.12         0.96 o
   9  -1   6          1.35          2.88         0.64 o
  -9   0   6          2.46          4.60         1.06 o
  -8   0   6         69.15         75.61         1.86 o
  -7   0   6         88.72         85.17         1.43 o
  -6   0   6         15.52         14.34         0.53 o
  -5   0   6        206.43        216.05         1.92 o
  -4   0   6          9.48         10.95         0.40 o
  -3   0   6         66.61         60.11         0.70 o
  -2   0   6        128.12        136.62         1.20 o
  -1   0   6        399.78        427.61         3.10 o
   0   0   6        277.60        277.78         2.24 o
   1   0   6          0.48          0.38         0.15 o
   2   0   6        444.93        468.32         3.14 o
   3   0   6         33.38         36.32         0.59 o
   4   0   6        503.10        499.84         4.30 o
   5   0   6         75.99         80.50         1.13 o
   6   0   6          1.61          1.20         0.28 o
   7   0   6         94.13         95.19         1.36 o
   8   0   6         79.20         92.73         1.94 o
   9   0   6          1.48          1.83         0.67 o
  -9   1   6          6.69          6.11         0.79 o
  -8   1   6          7.03          6.23         0.74 o
  -7   1   6         24.71         21.78         1.87 o
  -6   1   6         50.86         50.02         0.71 o
  -5   1   6          8.01          5.28         0.26 o
  -4   1   6          6.15          7.11         0.31 o
  -3   1   6         27.73         33.36         0.60 o
  -2   1   6        245.78        232.91         1.82 o
  -1   1   6        946.19        969.11         6.57 o
   0   1   6        463.19        490.10         3.77 o
   1   1   6          7.80          5.23         0.26 o
   2   1   6         80.91         84.82         1.07 o
   3   1   6        207.88        204.99         1.71 o
   4   1   6         10.10         10.20         0.44 o
   5   1   6         94.82         99.66         1.22 o
   6   1   6         24.57         19.48         0.58 o
   7   1   6          5.40          3.88         0.36 o
   8   1   6         17.03         15.05         1.36 o
   9   1   6          0.10         -0.11         0.41 o
  10   1   6          7.65          9.65         0.83 o
  -8   2   6          4.16          4.50         0.75 o
  -7   2   6          0.01         -0.22         0.44 o
  -6   2   6         66.22         62.56         1.25 o
  -5   2   6         21.14         19.02         0.66 o
  -4   2   6          1.42          1.61         0.29 o
  -3   2   6        225.03        207.34         2.50 o
  -2   2   6        256.85        277.16         2.14 o
  -1   2   6        325.72        330.23         2.59 o
   0   2   6       2003.30       2117.95        13.77 o
   1   2   6        189.46        204.92         1.88 o
   2   2   6          6.15          3.29         0.21 o
   3   2   6        696.69        689.07         5.52 o
   4   2   6         42.35         41.43         0.73 o
   5   2   6          5.25          6.47         0.41 o
   6   2   6          8.67          8.44         0.36 o
   7   2   6          7.61          5.55         0.34 o
   8   2   6         51.09         48.24         1.29 o
   9   2   6         11.52         11.35         0.99 o
  10   2   6          2.39          4.26         0.84 o
  -8   3   6         29.96         26.08         1.40 o
  -7   3   6          2.84          2.97         0.69 o
  -6   3   6        124.02        115.14         2.74 o
  -5   3   6         11.59          9.12         0.74 o
  -4   3   6        163.41        164.55         2.15 o
  -3   3   6        115.08        117.63         1.68 o
  -2   3   6         41.06         35.29         0.62 o
  -1   3   6         83.43         90.45         1.11 o
   0   3   6       1021.27       1121.55         7.59 o
   1   3   6        836.68        914.71         7.28 o
   2   3   6         41.61         32.57         0.96 o
   3   3   6        856.47        858.39         6.12 o
   4   3   6         83.31         84.30         1.11 o
   5   3   6        114.37        129.58         1.70 o
   6   3   6         23.10         22.44         0.50 o
   7   3   6         29.10         25.14         0.63 o
   8   3   6         27.80         26.10         1.63 o
   9   3   6         21.53         22.14         1.47 o
  10   3   6          0.03         -0.19         0.39 o
  -8   4   6          3.87          5.07         1.15 o
  -7   4   6          8.88          6.54         0.86 o
  -6   4   6         18.00         15.73         0.90 o
  -5   4   6         29.22         26.31         0.93 o
  -4   4   6          6.50          6.40         0.59 o
  -3   4   6         13.03         11.37         0.63 o
  -2   4   6          0.72          1.07         0.23 o
  -1   4   6         84.66         99.85         1.16 o
   0   4   6          3.86          5.00         0.29 o
   1   4   6        187.01        209.01         1.72 o
   2   4   6        675.01        715.98         4.88 o
   3   4   6         10.79         14.75         0.42 o
   4   4   6        410.88        417.34         3.27 o
   5   4   6          1.05          1.10         0.19 o
   6   4   6         15.92         15.07         0.71 o
   7   4   6         32.63         32.33         0.69 o
   8   4   6          4.60          4.77         0.46 o
   9   4   6          0.32          0.33         0.39 o
  10   4   6          0.00         -0.18         0.37 o
  -7   5   6          3.69          2.65         0.74 o
  -6   5   6          0.38          1.34         0.52 o
  -5   5   6         46.88         40.36         1.31 o
  -4   5   6          0.56          0.99         0.57 o
  -3   5   6         53.35         56.42         1.59 o
  -2   5   6         83.26         86.84         1.35 o
  -1   5   6          2.25          1.59         0.26 o
   0   5   6          9.56          9.23         0.45 o
   1   5   6         10.85          5.31         0.30 o
   2   5   6         31.54         38.09         0.65 o
   3   5   6          4.43          3.93         0.26 o
   4   5   6         51.82         49.18         0.76 o
   5   5   6         98.24         97.63         1.23 o
   6   5   6         13.11         14.34         0.50 o
   7   5   6          0.12         -0.03         0.20 o
   8   5   6        222.91        212.81         2.51 o
   9   5   6         37.85         40.24         1.18 o
  10   5   6          1.75          2.70         0.68 o
  -7   6   6          2.11          2.74         0.83 o
  -6   6   6          4.26          3.66         0.66 o
  -5   6   6          4.37          5.34         0.76 o
  -4   6   6          2.25          1.85         0.60 o
  -3   6   6         75.47         65.88         1.10 o
  -2   6   6        455.86        441.60         4.88 o
  -1   6   6         43.25         40.71         0.93 o
   0   6   6         79.96         80.47         1.17 o
   1   6   6          7.60          4.93         0.33 o
   2   6   6        359.37        362.20         2.84 o
   3   6   6          2.50          3.46         0.28 o
   4   6   6          1.40          1.04         0.26 o
   5   6   6         39.74         42.24         1.01 o
   6   6   6         17.87         19.86         0.65 o
   7   6   6         11.92         11.64         0.59 o
   8   6   6          4.75          4.22         0.45 o
   9   6   6          3.45          3.84         0.47 o
  10   6   6          0.89          1.63         0.77 o
  -6   7   6          0.00          0.32         0.53 o
  -5   7   6          4.67          4.20         0.66 o
  -4   7   6          2.58          3.25         0.87 o
  -3   7   6          0.66          0.56         0.43 o
  -2   7   6         54.31         51.12         1.68 o
  -1   7   6          6.83          8.24         1.10 o
   0   7   6         98.84         93.34         1.54 o
   1   7   6        116.23        113.76         1.60 o
   2   7   6          0.07         -0.12         0.23 o
   3   7   6         79.81         83.17         1.21 o
   4   7   6          1.21          1.34         0.25 o
   5   7   6         42.40         43.54         0.90 o
   6   7   6         36.15         38.47         0.86 o
   7   7   6          0.88          1.06         0.37 o
   8   7   6          0.38          0.09         0.41 o
   9   7   6         57.08         54.99         2.22 o
  -5   8   6          0.21          0.41         0.58 o
  -4   8   6          0.69          1.46         0.57 o
  -3   8   6         20.65         22.36         1.27 o
  -2   8   6        182.93        184.00         3.26 o
  -1   8   6        466.76        455.37         5.30 o
   0   8   6         10.14         10.35         0.74 o
   1   8   6          7.83          8.92         0.55 o
   2   8   6          0.03          0.09         0.32 o
   3   8   6        125.85        134.64         1.84 o
   4   8   6         87.54         89.45         1.24 o
   5   8   6          2.71          2.82         0.34 o
   6   8   6          0.80          0.55         0.37 o
   7   8   6          3.15          3.35         0.50 o
   8   8   6          4.95          5.62         0.63 o
   9   8   6          0.16         -0.35         0.71 o
  -4   9   6          6.10          7.61         0.88 o
  -3   9   6          7.22          7.36         0.89 o
  -2   9   6         25.51         23.42         1.45 o
  -1   9   6         69.02         69.45         2.09 o
   0   9   6         14.47         14.17         0.86 o
   1   9   6          1.66          2.16         0.45 o
   2   9   6         22.83         18.06         1.00 o
   3   9   6         82.53         85.15         1.70 o
   4   9   6         32.52         37.77         1.15 o
   5   9   6         40.43         41.07         1.18 o
   6   9   6         26.18         29.56         1.44 o
   7   9   6          0.23          0.54         0.43 o
   8   9   6          0.27          0.41         0.53 o
  -2  10   6          4.64          3.81         0.88 o
  -1  10   6         18.47         19.43         1.31 o
   0  10   6         55.46         56.89         1.92 o
   1  10   6          2.92          3.15         0.52 o
   2  10   6          1.57          2.25         0.55 o
   3  10   6          9.18         10.16         0.87 o
   4  10   6          1.94          1.79         0.43 o
   5  10   6          5.69          6.76         0.79 o
   6  10   6         10.74         10.70         0.84 o
   7  10   6         26.30         31.42         1.52 o
   0  11   6         63.58         68.75         1.94 o
   1  11   6         21.06         22.53         1.12 o
   2  11   6          5.79          6.33         0.72 o
   3  11   6          0.31          0.15         0.47 o
   4  11   6          9.73          9.46         0.78 o
   5  11   6          1.39          1.54         0.63 o
  -3  -8   7          0.41          0.02         0.61 o
  -2  -8   7          1.62          1.58         0.64 o
  -1  -8   7          7.95          8.02         0.75 o
   0  -8   7         44.62         52.60         1.47 o
   1  -8   7         14.53         14.32         0.90 o
  -5  -7   7          1.48          1.24         0.57 o
  -4  -7   7          4.77          4.24         0.83 o
  -3  -7   7          0.83          0.22         0.63 o
  -2  -7   7          4.83          5.70         0.68 o
  -1  -7   7          2.01          0.39         0.45 o
   0  -7   7         10.41          9.66         0.73 o
   1  -7   7          4.97          3.98         0.58 o
   2  -7   7          4.24          6.87         0.69 o
   3  -7   7          0.39         -0.30         0.60 o
  -6  -6   7          9.50          9.27         0.83 o
  -5  -6   7         11.30         11.45         0.91 o
  -4  -6   7          3.82          3.41         0.62 o
  -3  -6   7         16.21         16.12         0.89 o
  -2  -6   7          2.34          1.95         0.50 o
  -1  -6   7          1.11          1.13         0.44 o
   0  -6   7          8.10          7.39         0.66 o
   1  -6   7          0.25          0.49         0.50 o
   2  -6   7         19.92         18.82         0.98 o
   3  -6   7          1.38          2.31         0.61 o
   4  -6   7          0.18         -0.26         0.52 o
   5  -6   7          0.39         -0.28         0.57 o
  -7  -5   7          3.24          3.38         0.48 o
  -6  -5   7          0.31          0.01         0.36 o
  -5  -5   7          0.04         -0.16         0.33 o
  -4  -5   7          2.64          2.32         0.36 o
  -3  -5   7         46.02         47.27         0.91 o
  -2  -5   7          3.72          3.89         0.35 o
  -1  -5   7          3.66          3.26         0.34 o
   0  -5   7         58.96         50.12         0.96 o
   1  -5   7         27.56         30.72         0.83 o
   2  -5   7         20.29         20.71         0.96 o
   3  -5   7          0.62          0.08         0.48 o
   4  -5   7          7.13          6.70         0.76 o
   5  -5   7          1.05          0.31         0.56 o
   6  -5   7          6.52          6.26         1.22 o
  -8  -4   7          6.26          7.30         0.80 o
  -7  -4   7          3.10          3.97         0.48 o
  -6  -4   7         21.40         16.14         0.75 o
  -5  -4   7          1.09          0.35         0.34 o
  -4  -4   7          0.46          0.22         0.29 o
  -3  -4   7         21.66         22.14         0.60 o
  -2  -4   7         68.16         70.56         0.97 o
  -1  -4   7         23.82         26.16         0.68 o
   0  -4   7        107.93        107.21         1.35 o
   1  -4   7        208.27        215.68         2.19 o
   2  -4   7         13.77         18.09         0.71 o
   3  -4   7         40.69         40.35         1.20 o
   4  -4   7          5.55          7.07         0.67 o
   5  -4   7          0.12         -0.25         0.50 o
   6  -4   7         14.19         13.63         1.02 o
   7  -4   7          5.50          5.47         1.18 o
  -8  -3   7          1.08          0.12         0.55 o
  -7  -3   7          5.72          6.02         0.52 o
  -6  -3   7          0.72         -0.18         0.36 o
  -5  -3   7         13.96         12.75         0.49 o
  -4  -3   7         14.00         11.14         0.48 o
  -3  -3   7          3.30          3.11         0.30 o
  -2  -3   7         54.15         55.78         0.85 o
  -1  -3   7          0.11          0.05         0.19 o
   0  -3   7          3.52          3.91         0.32 o
   1  -3   7         83.66         82.31         1.10 o
   2  -3   7         61.89         66.12         1.01 o
   3  -3   7          0.32         -0.17         0.34 o
   4  -3   7          4.80          4.31         0.52 o
   5  -3   7          0.39         -0.19         0.37 o
   6  -3   7          4.04          4.73         0.72 o
   7  -3   7          2.87          3.25         0.58 o
   8  -3   7          0.03         -0.27         0.55 o
  -8  -2   7         20.45         19.68         0.87 o
  -7  -2   7          0.86          0.90         0.41 o
  -6  -2   7          8.09          9.33         0.56 o
  -5  -2   7         22.55         20.85         0.58 o
  -4  -2   7          1.12          0.89         0.25 o
  -3  -2   7          2.03          1.35         0.23 o
  -2  -2   7        153.36        160.03         1.48 o
  -1  -2   7         68.35         71.77         1.29 o
   0  -2   7         15.44         14.92         0.47 o
   1  -2   7         27.82         29.49         0.57 o
   2  -2   7        144.99        145.18         1.47 o
   3  -2   7         89.83         93.59         1.43 o
   4  -2   7        152.71        149.15         1.94 o
   5  -2   7         14.20         11.85         0.62 o
   6  -2   7         36.06         36.31         1.70 o
   7  -2   7         20.40         20.83         0.97 o
   8  -2   7         10.88         11.98         1.24 o
  -8  -1   7          2.61          0.98         0.51 o
  -7  -1   7         35.18         32.31         0.93 o
  -6  -1   7        102.30        105.85         1.62 o
  -5  -1   7          3.56          3.95         0.32 o
  -4  -1   7        251.04        257.11         2.17 o
  -3  -1   7         20.90         18.93         0.53 o
  -2  -1   7        309.27        315.56         2.78 o
  -1  -1   7         63.05         58.94         0.87 o
   0  -1   7         96.04        103.29         1.01 o
   1  -1   7         11.48         14.12         0.60 o
   2  -1   7          3.87          1.74         0.22 o
   3  -1   7          6.51          6.33         0.36 o
   4  -1   7         76.97         81.10         1.18 o
   5  -1   7         47.42         49.49         1.04 o
   6  -1   7          0.68          0.03         0.31 o
   7  -1   7          4.89          7.22         0.62 o
   8  -1   7         15.87         17.50         1.03 o
   9  -1   7          3.85          3.16         0.68 o
  -8   0   7          3.53          4.31         1.07 o
  -7   0   7          0.29         -0.21         0.43 o
  -6   0   7          7.37          6.43         0.49 o
  -5   0   7        355.22        356.13         3.04 o
  -4   0   7        355.76        349.07         2.74 o
  -3   0   7          0.00          0.05         0.19 o
  -2   0   7          0.09         -0.10         0.20 o
  -1   0   7        865.19        904.55         6.09 o
   0   0   7         40.67         38.84         0.63 o
   1   0   7         43.73         46.05         0.69 o
   2   0   7        184.44        185.22         1.76 o
   3   0   7         13.89         14.27         0.64 o
   4   0   7          1.14          2.13         0.25 o
   5   0   7         61.14         53.49         1.00 o
   6   0   7         17.50         14.70         0.65 o
   7   0   7         47.71         41.37         1.04 o
   8   0   7          9.33          9.34         0.78 o
   9   0   7          8.76          8.09         0.79 o
  -8   1   7          4.95          3.22         0.66 o
  -7   1   7         14.17         15.70         1.26 o
  -6   1   7          2.23          1.44         0.44 o
  -5   1   7        463.61        458.17         3.54 o
  -4   1   7        225.03        231.52         2.03 o
  -3   1   7        544.38        552.02         4.26 o
  -2   1   7         83.56         87.61         1.17 o
  -1   1   7         71.12         87.53         1.04 o
   0   1   7         51.91         60.79         1.00 o
   1   1   7          4.14          3.92         0.26 o
   2   1   7         85.47         94.78         1.15 o
   3   1   7        178.04        194.16         1.87 o
   4   1   7          0.00         -0.09         0.17 o
   5   1   7          9.09          9.42         0.44 o
   6   1   7         30.57         28.53         0.70 o
   7   1   7          2.91          2.11         0.37 o
   8   1   7          9.75          8.28         0.71 o
   9   1   7          2.63          2.50         0.57 o
  -8   2   7          8.99          8.51         0.94 o
  -7   2   7          8.95         10.61         0.93 o
  -6   2   7          0.13         -0.01         0.46 o
  -5   2   7          5.70          5.03         0.44 o
  -4   2   7         50.83         51.44         1.01 o
  -3   2   7          1.82          2.71         0.31 o
  -2   2   7          9.25          6.89         0.36 o
  -1   2   7          1.33          4.14         0.27 o
   0   2   7         61.00         66.11         0.90 o
   1   2   7         79.85         92.53         1.16 o
   2   2   7        454.92        462.92         3.65 o
   3   2   7        178.81        166.14         1.87 o
   4   2   7          0.01          0.25         0.29 o
   5   2   7          0.03         -0.09         0.18 o
   6   2   7         44.43         42.33         0.77 o
   7   2   7         37.39         28.61         0.70 o
   8   2   7          0.60         -0.18         0.35 o
   9   2   7          1.65          2.72         0.50 o
  10   2   7          1.53          2.97         0.66 o
  -8   3   7          5.95          6.66         0.88 o
  -7   3   7          2.34          3.21         0.68 o
  -6   3   7         20.79         22.88         1.34 o
  -5   3   7         46.16         49.02         1.17 o
  -4   3   7        114.33        112.55         1.88 o
  -3   3   7        168.21        158.37         2.07 o
  -2   3   7        107.62        115.68         1.47 o
  -1   3   7         23.51         21.65         0.54 o
   0   3   7        532.56        538.39         4.31 o
   1   3   7          1.06          1.88         0.24 o
   2   3   7          0.32         -0.08         0.16 o
   3   3   7        716.04        715.61         5.27 o
   4   3   7        381.99        361.38         3.66 o
   5   3   7        229.43        227.25         2.61 o
   6   3   7         14.84         14.75         0.82 o
   7   3   7        215.81        201.45         1.85 o
   8   3   7          0.00          0.21         0.37 o
   9   3   7         13.66          9.94         0.96 o
  10   3   7          0.69          0.73         0.68 o
  -7   4   7         35.61         32.87         1.51 o
  -6   4   7         69.08         73.98         2.05 o
  -5   4   7         58.90         62.97         1.38 o
  -4   4   7        257.43        248.87         3.21 o
  -3   4   7        400.70        405.41         4.48 o
  -2   4   7         36.34         32.79         0.75 o
  -1   4   7        112.72        110.33         1.56 o
   0   4   7         43.38         44.41         0.76 o
   1   4   7        156.68        172.83         1.65 o
   2   4   7         13.16         13.19         0.86 o
   3   4   7        117.73        123.09         1.56 o
   4   4   7          2.16          2.68         0.34 o
   5   4   7         42.83         45.42         1.31 o
   6   4   7         17.47         18.02         0.98 o
   7   4   7          1.88          1.80         0.36 o
   8   4   7          0.00         -0.21         0.41 o
   9   4   7          1.47          1.72         0.51 o
  10   4   7          2.12          2.54         0.64 o
  -7   5   7          2.07          1.33         0.71 o
  -6   5   7         24.03         25.91         1.20 o
  -5   5   7          9.08          8.73         0.75 o
  -4   5   7         10.54         11.40         0.88 o
  -3   5   7         15.39         14.19         0.95 o
  -2   5   7          9.11          8.91         0.53 o
  -1   5   7        213.86        211.74         2.66 o
   0   5   7        384.79        393.33         3.62 o
   1   5   7          0.51          0.56         0.23 o
   2   5   7         51.43         55.09         1.09 o
   3   5   7         12.67         13.00         0.49 o
   4   5   7        194.90        194.33         2.20 o
   5   5   7        162.11        161.95         1.98 o
   6   5   7        116.36        113.23         1.60 o
   7   5   7          0.53         -0.05         0.18 o
   8   5   7         41.52         37.36         1.34 o
   9   5   7          5.18          4.09         0.63 o
  10   5   7          0.63          0.65         0.59 o
  -6   6   7          2.14          0.71         0.61 o
  -5   6   7          8.89          9.57         0.80 o
  -4   6   7         73.95         77.48         2.04 o
  -3   6   7        596.77        610.93         7.33 o
  -2   6   7       1376.18       1379.02        12.97 o
  -1   6   7        340.61        335.39         4.30 o
   0   6   7         78.66         66.98         1.16 o
   1   6   7         76.95         59.96         0.97 o
   2   6   7          0.57          1.31         0.25 o
   3   6   7         40.54         42.13         0.85 o
   4   6   7          3.05          3.02         0.32 o
   5   6   7         88.27         88.00         1.23 o
   6   6   7         30.31         34.06         0.74 o
   7   6   7          0.07          0.54         0.28 o
   8   6   7         21.86         19.68         1.45 o
   9   6   7          6.54          6.32         0.77 o
  -5   7   7          0.13         -0.21         0.52 o
  -4   7   7         25.96         23.70         1.47 o
  -3   7   7          3.57          3.05         0.67 o
  -2   7   7        128.48        130.20         2.20 o
  -1   7   7          5.63          6.11         0.54 o
   0   7   7          0.35         -0.13         0.31 o
   1   7   7        306.68        314.95         3.30 o
   2   7   7         81.10         82.60         1.36 o
   3   7   7        106.17        107.56         1.46 o
   4   7   7        112.68        119.12         1.43 o
   5   7   7          0.79          0.55         0.27 o
   6   7   7          6.62          6.28         0.47 o
   7   7   7         14.87         12.09         0.88 o
   8   7   7          0.00          0.49         0.43 o
   9   7   7          0.05         -0.22         0.43 o
  -5   8   7          3.64          4.78         0.76 o
  -4   8   7          0.25         -0.24         0.59 o
  -3   8   7         10.70         11.03         0.98 o
  -2   8   7         35.96         34.68         2.35 o
  -1   8   7        462.01        487.14         6.03 o
   0   8   7         83.03         79.94         1.54 o
   1   8   7        175.61        176.17         2.49 o
   2   8   7        370.36        367.58         4.73 o
   3   8   7         55.24         56.24         1.11 o
   4   8   7        101.13        108.15         1.43 o
   5   8   7         96.28         96.29         1.45 o
   6   8   7        248.57        264.58         3.35 o
   7   8   7         10.75         11.63         0.93 o
   8   8   7          0.65          0.91         0.48 o
   9   8   7          0.09          0.64         0.48 o
  -4   9   7          7.27          8.37         0.87 o
  -3   9   7          7.10          7.90         1.38 o
  -2   9   7          6.00          6.99         0.91 o
  -1   9   7        259.05        267.67         4.59 o
   0   9   7          2.93          2.03         0.68 o
   1   9   7         42.89         44.93         1.35 o
   2   9   7          3.34          3.27         0.58 o
   3   9   7          0.00         -0.21         0.42 o
   4   9   7          1.08          0.03         0.36 o
   5   9   7         32.40         32.88         1.04 o
   6   9   7        168.52        182.00         4.71 o
   7   9   7         31.28         33.84         2.01 o
   8   9   7         10.76         13.13         1.33 o
  -2  10   7          0.01          0.43         0.66 o
  -1  10   7          1.35          0.38         0.64 o
   0  10   7          6.11          6.28         0.87 o
   1  10   7          5.33          7.08         0.71 o
   2  10   7         14.06         13.49         0.94 o
   3  10   7         15.60         14.83         0.99 o
   4  10   7         14.88         12.65         0.82 o
   5  10   7        110.93        117.69         2.26 o
   6  10   7        108.26        118.31         2.58 o
   7  10   7        150.21        171.15         3.22 o
   0  11   7         60.27         68.69         2.99 o
   1  11   7         21.36         25.47         1.53 o
   2  11   7          0.03          0.49         0.55 o
   3  11   7          4.44          5.14         0.76 o
   4  11   7          0.52         -0.26         0.52 o
   5  11   7          7.91          8.34         0.80 o
  -4  -7   8          1.96          1.05         0.60 o
  -3  -7   8         10.97         13.50         1.04 o
  -2  -7   8          0.21          0.29         0.90 o
  -1  -7   8          0.17         -0.18         0.42 o
   0  -7   8          7.02          7.40         0.72 o
   1  -7   8         20.85         26.12         2.33 o
   2  -7   8         10.22         14.97         0.92 o
  -5  -6   8          0.27          0.66         0.56 o
  -4  -6   8         11.40         10.27         0.92 o
  -3  -6   8         33.52         36.13         1.43 o
  -2  -6   8          0.20          0.41         0.47 o
  -1  -6   8          0.76          0.85         0.49 o
   0  -6   8         21.47         19.63         1.12 o
   1  -6   8          0.39         -0.09         0.38 o
   2  -6   8          1.17          1.70         0.50 o
   3  -6   8          1.88          2.29         0.55 o
   4  -6   8          0.04         -0.41         0.81 o
  -6  -5   8          0.03         -0.18         0.36 o
  -5  -5   8          0.12         -0.17         0.35 o
  -4  -5   8          0.60          0.68         0.42 o
  -3  -5   8         14.35         14.98         0.75 o
  -2  -5   8          0.00         -0.10         0.35 o
  -1  -5   8          4.14          4.03         0.54 o
   0  -5   8         28.13         32.38         0.99 o
   1  -5   8         10.30          8.12         0.60 o
   2  -5   8          8.56         10.33         0.69 o
   3  -5   8          0.10          0.14         0.40 o
   4  -5   8         13.87         14.56         0.98 o
   5  -5   8         15.54         18.53         1.11 o
  -7  -4   8          3.44          2.84         0.48 o
  -6  -4   8          1.34          0.95         0.41 o
  -5  -4   8          0.76          0.11         0.33 o
  -4  -4   8         16.43         16.53         0.80 o
  -3  -4   8        168.97        164.41         1.81 o
  -2  -4   8         67.49         71.21         1.29 o
  -1  -4   8         36.41         40.40         1.06 o
   0  -4   8        125.99        115.33         1.56 o
   1  -4   8          8.48          5.94         0.46 o
   2  -4   8         48.03         47.38         1.14 o
   3  -4   8          4.05          3.54         0.48 o
   4  -4   8          8.60          5.79         0.66 o
   5  -4   8         33.27         33.54         1.24 o
   6  -4   8          8.48          7.53         0.89 o
  -7  -3   8          0.20          0.11         0.37 o
  -6  -3   8          0.43          0.25         0.36 o
  -5  -3   8          0.40         -0.15         0.31 o
  -4  -3   8          0.00         -0.12         0.24 o
  -3  -3   8        113.33        109.37         1.39 o
  -2  -3   8          0.02          0.29         0.24 o
  -1  -3   8         20.16         20.80         0.58 o
   0  -3   8         42.60         41.99         0.90 o
   1  -3   8         23.41         24.77         0.69 o
   2  -3   8        218.28        212.77         2.37 o
   3  -3   8          2.44          3.35         0.38 o
   4  -3   8          1.24          1.77         0.49 o
   5  -3   8         37.69         36.06         1.69 o
   6  -3   8          4.67          5.82         1.17 o
   7  -3   8          3.79          3.21         0.71 o
  -8  -2   8          0.15          0.00         0.37 o
  -7  -2   8         11.08         12.70         0.79 o
  -6  -2   8         62.25         62.57         1.32 o
  -5  -2   8          0.01         -0.03         0.28 o
  -4  -2   8          0.58          0.15         0.25 o
  -3  -2   8          1.27          1.25         0.27 o
  -2  -2   8        124.77        130.50         1.48 o
  -1  -2   8        123.79        128.10         1.55 o
   0  -2   8          0.74          0.19         0.20 o
   1  -2   8          0.05         -0.08         0.18 o
   2  -2   8        211.52        207.19         2.38 o
   3  -2   8          1.05          1.01         0.32 o
   4  -2   8         25.72         27.55         0.86 o
   5  -2   8        209.89        209.05         2.81 o
   6  -2   8         62.24         61.10         1.69 o
   7  -2   8         10.84         13.06         0.97 o
   8  -2   8          7.63          8.18         1.01 o
  -8  -1   8          1.20          0.55         0.78 o
  -7  -1   8          0.56          0.69         0.48 o
  -6  -1   8         48.63         50.37         1.27 o
  -5  -1   8        200.45        213.86         2.00 o
  -4  -1   8          3.43          2.20         0.30 o
  -3  -1   8         12.47         11.79         0.47 o
  -2  -1   8         99.42        101.12         1.36 o
  -1  -1   8        194.66        197.78         1.93 o
   0  -1   8          8.18          5.91         0.28 o
   1  -1   8         69.22         64.55         1.09 o
   2  -1   8          0.13         -0.08         0.25 o
   3  -1   8        251.96        238.59         2.53 o
   4  -1   8         14.92         16.81         0.65 o
   5  -1   8         23.15         21.32         0.75 o
   6  -1   8         58.88         64.35         1.67 o
   7  -1   8          2.77          1.36         0.54 o
   8  -1   8          6.72          6.11         0.77 o
  -8   0   8          0.10         -0.29         0.58 o
  -7   0   8          3.44          3.92         0.74 o
  -6   0   8         52.09         50.52         1.23 o
  -5   0   8          5.05          6.70         0.61 o
  -4   0   8         68.44         67.82         1.00 o
  -3   0   8          0.01          0.00         0.24 o
  -2   0   8         12.53         11.52         0.53 o
  -1   0   8          0.34          0.49         0.25 o
   0   0   8        177.51        182.42         1.76 o
   1   0   8          2.89          1.70         0.23 o
   2   0   8         28.95         24.65         0.96 o
   3   0   8          8.13          8.29         0.42 o
   4   0   8          7.11          8.96         0.54 o
   5   0   8         54.20         55.13         1.08 o
   6   0   8        260.31        242.84         2.72 o
   7   0   8         25.64         19.69         1.02 o
   8   0   8          5.98          4.53         0.68 o
   9   0   8         42.58         53.74         1.73 o
  -8   1   8         11.76         15.46         1.24 o
  -7   1   8         13.67         14.35         1.79 o
  -6   1   8          5.75          3.82         0.66 o
  -5   1   8        156.99        157.32         1.74 o
  -4   1   8        179.16        184.49         1.77 o
  -3   1   8         21.22         21.56         0.59 o
  -2   1   8          7.78          7.36         0.42 o
  -1   1   8          7.46          5.59         0.58 o
   0   1   8         33.42         35.57         0.73 o
   1   1   8         27.66         24.91         0.65 o
   2   1   8         16.68         20.32         0.76 o
   3   1   8          6.03          9.06         0.48 o
   4   1   8          0.90          0.99         0.34 o
   5   1   8          9.18          9.04         0.44 o
   6   1   8         27.79         24.76         0.81 o
   7   1   8         61.10         52.65         1.43 o
   8   1   8         14.53         12.75         0.87 o
   9   1   8          1.29          1.66         0.56 o
  -8   2   8         25.90         26.83         1.57 o
  -7   2   8         21.48         21.49         1.23 o
  -6   2   8          8.85         10.15         0.88 o
  -5   2   8         90.05         90.94         1.47 o
  -4   2   8        119.33        121.62         1.81 o
  -3   2   8         54.36         47.09         0.77 o
  -2   2   8        243.51        250.90         2.52 o
  -1   2   8         21.14         23.46         0.74 o
   0   2   8         12.74         15.79         0.53 o
   1   2   8        166.12        172.08         1.82 o
   2   2   8         32.56         33.28         0.74 o
   3   2   8         42.34         42.61         1.19 o
   4   2   8         11.31         11.24         0.71 o
   5   2   8          0.71          0.66         0.36 o
   6   2   8         50.12         56.96         1.38 o
   7   2   8          5.95          2.01         0.45 o
   8   2   8          0.02          0.29         0.60 o
   9   2   8          1.93          1.71         0.51 o
  -7   3   8        119.51        133.91         2.87 o
  -6   3   8         50.52         56.06         1.53 o
  -5   3   8         15.01         17.24         0.83 o
  -4   3   8        113.28        116.04         1.83 o
  -3   3   8        143.51        145.60         2.01 o
  -2   3   8         22.47         22.82         0.77 o
  -1   3   8         18.74         21.98         0.64 o
   0   3   8         50.78         39.70         0.85 o
   1   3   8         12.63         13.30         0.54 o
   2   3   8          6.76          4.71         0.38 o
   3   3   8        140.82        133.98         2.21 o
   4   3   8        384.19        398.28         4.02 o
   5   3   8         13.23          9.01         0.48 o
   6   3   8          4.66          4.92         0.40 o
   7   3   8         34.14         31.22         0.89 o
   8   3   8         22.30         18.68         1.11 o
   9   3   8          8.81          7.02         0.93 o
  -7   4   8          9.29         10.28         1.05 o
  -6   4   8         20.84         21.99         1.17 o
  -5   4   8         10.61         10.35         0.79 o
  -4   4   8        252.31        262.41         3.39 o
  -3   4   8       1279.98       1289.66        11.91 o
  -2   4   8        454.39        454.79         4.44 o
  -1   4   8         57.65         65.31         1.36 o
   0   4   8        164.80        166.94         2.78 o
   1   4   8          0.14          0.06         0.21 o
   2   4   8        310.40        303.68         2.89 o
   3   4   8         37.33         39.36         1.01 o
   4   4   8          0.80          0.12         0.26 o
   5   4   8         33.65         35.51         0.91 o
   6   4   8          8.30         10.77         0.59 o
   7   4   8         40.84         42.08         1.16 o
   8   4   8          4.08          2.92         0.56 o
   9   4   8         23.93         24.68         1.14 o
  -6   5   8         44.53         51.74         1.89 o
  -5   5   8        249.68        256.40         3.61 o
  -4   5   8         95.71        102.00         2.27 o
  -3   5   8         72.16         80.05         1.96 o
  -2   5   8        270.17        263.10         3.52 o
  -1   5   8        161.29        153.18         4.46 o
   0   5   8         37.72         41.00         1.05 o
   1   5   8        145.58        141.45         2.04 o
   2   5   8         16.28         16.13         0.61 o
   3   5   8         26.44         28.14         0.76 o
   4   5   8        312.73        305.73         3.39 o
   5   5   8          3.13          4.38         0.44 o
   6   5   8        113.81        112.96         1.75 o
   7   5   8          4.27          3.21         0.46 o
   8   5   8          8.90          8.01         0.77 o
   9   5   8          0.97          0.53         0.52 o
  -6   6   8         39.34         44.87         2.78 o
  -5   6   8          0.01          0.05         0.46 o
  -4   6   8         12.99         13.11         1.04 o
  -3   6   8         16.14         15.70         1.20 o
  -2   6   8        325.66        339.54         4.37 o
  -1   6   8        280.96        285.36         3.88 o
   0   6   8          6.96          6.20         0.60 o
   1   6   8        233.96        244.84         3.04 o
   2   6   8        127.06        135.28         1.67 o
   3   6   8          0.82          0.28         0.24 o
   4   6   8        101.24        101.94         1.34 o
   5   6   8        236.60        240.48         3.35 o
   6   6   8         38.18         39.43         0.98 o
   7   6   8         18.21         18.30         1.09 o
   8   6   8          4.18          2.14         0.55 o
   9   6   8          3.20          2.35         0.61 o
  -5   7   8          0.47          0.69         0.56 o
  -4   7   8         14.82         11.46         1.00 o
  -3   7   8          0.93          0.96         0.62 o
  -2   7   8          0.03         -0.04         0.38 o
  -1   7   8        128.77        122.82         2.31 o
   0   7   8        356.50        367.54         4.08 o
   1   7   8        114.75        114.41         1.70 o
   2   7   8        127.07        131.62         1.85 o
   3   7   8         92.57         92.91         1.50 o
   4   7   8          3.61          2.91         0.36 o
   5   7   8          9.16          7.93         0.56 o
   6   7   8          5.54          5.87         0.59 o
   7   7   8         16.83         16.12         1.01 o
   8   7   8          6.01          5.49         0.71 o
   9   7   8          1.55          1.62         0.56 o
  -4   8   8          1.38          1.67         0.71 o
  -3   8   8          5.55          5.91         0.84 o
  -2   8   8          0.97          1.04         0.84 o
  -1   8   8         46.71         46.63         2.30 o
   0   8   8         12.98         14.13         0.75 o
   1   8   8          2.50          1.65         0.44 o
   2   8   8          6.37          6.16         0.58 o
   3   8   8         82.70         88.65         1.90 o
   4   8   8         29.81         30.69         0.85 o
   5   8   8        139.49        140.49         2.14 o
   6   8   8        216.45        232.51         3.75 o
   7   8   8         74.69         78.13         1.95 o
   8   8   8          9.74         11.40         0.94 o
  -3   9   8          4.03          4.90         0.94 o
  -2   9   8         55.18         54.65         2.03 o
  -1   9   8         26.98         32.39         1.43 o
   0   9   8         20.80         23.99         1.51 o
   1   9   8         43.78         40.52         1.22 o
   2   9   8         41.07         39.30         1.44 o
   3   9   8         85.61         90.05         2.07 o
   4   9   8        145.16        148.35         2.18 o
   5   9   8          2.50          2.48         0.49 o
   6   9   8         21.36         22.49         1.27 o
   7   9   8         12.84          9.00         1.02 o
   8   9   8          5.23          4.52         0.93 o
  -2  10   8          0.48         -0.14         0.76 o
  -1  10   8         20.15         23.88         1.55 o
   0  10   8          2.32          1.08         0.57 o
   1  10   8          0.00          0.49         0.45 o
   2  10   8          0.04          0.25         0.46 o
   3  10   8         18.62         20.19         1.45 o
   4  10   8          0.88          0.75         0.44 o
   5  10   8         11.98         11.33         1.08 o
   6  10   8         10.76          9.57         0.97 o
   1  11   8         11.14         16.57         1.87 o
   2  11   8          2.19          2.80         0.67 o
   3  11   8          0.75          2.17         0.66 o
   4  11   8          7.56          5.56         0.73 o
  -2  -7   9          4.75          4.39         0.80 o
  -1  -7   9          0.41          1.44         0.60 o
   0  -7   9         18.34         22.81         1.11 o
  -4  -6   9         38.58         40.89         1.54 o
  -3  -6   9         26.40         23.23         1.30 o
  -2  -6   9          7.96          8.66         0.78 o
  -1  -6   9         27.65         23.59         1.14 o
   0  -6   9         10.65          7.95         0.74 o
   1  -6   9         20.37         21.66         1.37 o
   2  -6   9          5.25          5.23         0.76 o
   3  -6   9          1.15          1.71         0.64 o
  -5  -5   9          1.13          1.69         0.59 o
  -4  -5   9          0.17          0.75         0.47 o
  -3  -5   9          1.94          2.14         0.55 o
  -2  -5   9         24.21         22.75         1.04 o
  -1  -5   9         20.33         18.18         1.18 o
   0  -5   9          8.33         10.67         0.83 o
   1  -5   9         17.61         16.95         0.80 o
   2  -5   9          2.18          2.12         0.70 o
   3  -5   9          3.61          5.72         0.76 o
   4  -5   9          7.96         13.36         0.99 o
   5  -5   9          4.34          6.03         1.19 o
  -6  -4   9          0.76          0.17         0.42 o
  -5  -4   9          0.05         -0.18         0.36 o
  -4  -4   9          7.33          7.00         0.57 o
  -3  -4   9         21.03         24.54         0.82 o
  -2  -4   9         74.24         74.62         1.42 o
  -1  -4   9          4.86          6.63         0.63 o
   0  -4   9          1.13          0.72         0.61 o
   1  -4   9        128.00        120.52         1.83 o
   2  -4   9          7.69          7.77         0.72 o
   3  -4   9         65.68         59.55         1.94 o
   4  -4   9         34.63         31.02         1.75 o
   5  -4   9         32.08         26.50         1.20 o
   6  -4   9          7.64          4.88         0.82 o
  -7  -3   9         24.26         28.35         1.08 o
  -6  -3   9         21.40         21.99         0.96 o
  -5  -3   9         23.61         23.96         0.93 o
  -4  -3   9          1.53          2.20         0.39 o
  -3  -3   9         28.51         31.23         0.80 o
  -2  -3   9          7.90          8.07         0.47 o
  -1  -3   9          0.39         -0.13         0.26 o
   0  -3   9         21.95         20.06         0.72 o
   1  -3   9          0.14         -0.03         0.44 o
   2  -3   9          0.86          0.14         0.40 o
   3  -3   9         56.16         54.01         1.39 o
   4  -3   9          0.29         -0.11         0.44 o
   5  -3   9          9.30          9.82         1.08 o
   6  -3   9          4.79          5.07         0.77 o
   7  -3   9          0.46          0.32         0.64 o
  -7  -2   9          0.00          0.10         0.41 o
  -6  -2   9          1.94          1.40         0.43 o
  -5  -2   9          1.28          0.85         0.40 o
  -4  -2   9         30.46         28.68         0.93 o
  -3  -2   9          0.74          0.97         0.28 o
  -2  -2   9         38.45         40.22         0.83 o
  -1  -2   9         50.63         51.60         1.05 o
   0  -2   9          4.70          4.85         0.38 o
   1  -2   9          0.10         -0.02         0.44 o
   2  -2   9          8.96          9.95         0.69 o
   3  -2   9          7.64          9.96         0.72 o
   4  -2   9         28.64         27.89         1.01 o
   5  -2   9         96.75         92.86         1.82 o
   6  -2   9         47.22         38.64         2.08 o
   7  -2   9          8.74          5.94         0.80 o
  -7  -1   9          0.01         -0.30         0.61 o
  -6  -1   9         69.63         75.61         1.59 o
  -5  -1   9         78.91         85.80         1.50 o
  -4  -1   9         59.85         61.42         1.05 o
  -3  -1   9         15.58         17.47         0.63 o
  -2  -1   9         29.78         32.32         0.85 o
  -1  -1   9         24.11         26.24         0.84 o
   0  -1   9        178.81        181.75         1.92 o
   1  -1   9         24.12         24.58         0.87 o
   2  -1   9          3.60          3.68         0.47 o
   3  -1   9          0.94          0.97         0.30 o
   4  -1   9         54.05         51.86         1.09 o
   5  -1   9          1.93          2.28         0.41 o
   6  -1   9         63.21         60.86         1.69 o
   7  -1   9          9.43          9.88         0.99 o
   8  -1   9          4.42          5.95         0.92 o
  -7   0   9          2.82          3.33         1.00 o
  -6   0   9         11.47         10.78         1.02 o
  -5   0   9         62.59         68.71         1.42 o
  -4   0   9          7.01          6.15         0.46 o
  -3   0   9          3.58          4.19         0.43 o
  -2   0   9         51.54         59.39         1.31 o
  -1   0   9          1.20          0.91         0.28 o
   0   0   9         11.98         13.49         0.61 o
   1   0   9         41.88         40.22         0.94 o
   2   0   9         31.88         32.22         0.95 o
   3   0   9          0.00         -0.05         0.33 o
   4   0   9         34.14         37.53         0.90 o
   5   0   9          1.16          1.15         0.34 o
   6   0   9         24.39         20.43         1.29 o
   7   0   9          0.23         -0.21         0.43 o
   8   0   9          2.93          3.43         0.79 o
  -7   1   9          8.39         10.76         1.08 o
  -6   1   9          5.14          2.63         0.70 o
  -5   1   9          2.77          3.01         0.50 o
  -4   1   9        213.35        218.72         2.17 o
  -3   1   9          8.39         11.41         0.58 o
  -2   1   9          8.19          7.66         0.45 o
  -1   1   9          0.14         -0.12         0.23 o
   0   1   9        104.86        110.80         1.39 o
   1   1   9         51.81         56.75         1.14 o
   2   1   9          0.00          0.01         0.27 o
   3   1   9         46.18         43.96         1.05 o
   4   1   9         43.74         53.68         1.17 o
   5   1   9          0.20          0.61         0.39 o
   6   1   9        114.65        116.26         2.16 o
   7   1   9         53.63         44.21         1.38 o
   8   1   9          0.06         -0.26         0.52 o
   9   1   9          0.87          1.23         0.64 o
  -7   2   9          0.00          0.24         1.26 o
  -6   2   9         13.25         16.85         1.11 o
  -5   2   9          0.28         -0.19         0.39 o
  -4   2   9        789.46        805.45         6.75 o
  -3   2   9          3.99          5.13         0.36 o
  -2   2   9         41.06         41.35         0.89 o
  -1   2   9        128.81        136.06         1.73 o
   0   2   9         29.02         30.04         0.80 o
   1   2   9          3.05          2.93         0.34 o
   2   2   9         55.50         51.44         1.17 o
   3   2   9        150.59        157.02         2.25 o
   4   2   9        136.83        144.78         2.48 o
   5   2   9          0.02          0.06         0.40 o
   6   2   9          2.76          3.21         0.52 o
   7   2   9          6.38          8.19         1.35 o
   8   2   9         18.46         15.70         1.31 o
   9   2   9          0.14         -0.02         0.62 o
  -7   3   9          4.88          4.37         0.90 o
  -6   3   9         25.87         22.69         1.26 o
  -5   3   9         44.12         46.01         1.41 o
  -4   3   9          3.88          3.62         0.49 o
  -3   3   9         57.00         52.67         1.53 o
  -2   3   9          6.14          7.43         0.45 o
  -1   3   9          2.11          1.39         0.32 o
   0   3   9         14.07         12.47         0.60 o
   1   3   9         34.17         31.46         0.96 o
   2   3   9          0.23          0.08         0.34 o
   3   3   9          6.49          6.46         0.84 o
   4   3   9         31.38         26.24         1.08 o
   5   3   9          2.15          2.68         0.50 o
   6   3   9         83.71         81.57         1.82 o
   7   3   9         51.57         49.80         1.61 o
   8   3   9         72.32         71.91         2.47 o
   9   3   9         40.94         41.45         1.97 o
  -6   4   9         45.99         48.69         1.82 o
  -5   4   9         38.47         41.16         1.37 o
  -4   4   9         56.87         60.00         1.74 o
  -3   4   9        259.80        260.30         4.35 o
  -2   4   9          0.30         -0.18         0.36 o
  -1   4   9        118.82        115.12         1.93 o
   0   4   9         20.88         17.43         0.92 o
   1   4   9          9.80         10.45         0.51 o
   2   4   9        116.80        119.10         1.64 o
   3   4   9         16.85         16.10         0.65 o
   4   4   9        971.02        934.85         8.53 o
   5   4   9         47.37         53.32         1.13 o
   6   4   9         11.33         12.90         1.04 o
   7   4   9         25.13         29.36         1.12 o
   8   4   9          6.30          6.98         0.95 o
   9   4   9          0.40          0.35         0.74 o
  -6   5   9          0.73          0.41         0.63 o
  -5   5   9          7.96          9.43         0.83 o
  -4   5   9          1.15          1.30         0.58 o
  -3   5   9         42.17         44.94         1.83 o
  -2   5   9          7.49          7.41         1.24 o
  -1   5   9          2.20          2.52         0.47 o
   0   5   9        131.72        131.98         2.04 o
   1   5   9         55.86         54.30         1.23 o
   2   5   9          0.14          0.00         0.35 o
   3   5   9         77.34         71.15         1.24 o
   4   5   9        197.31        190.40         2.76 o
   5   5   9         29.08         27.42         0.90 o
   6   5   9          3.88          3.65         0.45 o
   7   5   9          6.01          4.87         0.54 o
   8   5   9          2.74          1.48         0.54 o
   9   5   9         24.35         24.17         1.57 o
  -5   6   9          7.36          7.16         0.80 o
  -4   6   9         23.32         26.14         1.37 o
  -3   6   9        117.23        117.75         2.80 o
  -2   6   9          0.47          0.17         0.32 o
  -1   6   9         40.79         41.46         1.31 o
   0   6   9        103.52        100.46         2.06 o
   1   6   9         40.25         38.23         1.10 o
   2   6   9          0.84          0.42         0.30 o
   3   6   9         12.02         14.48         0.65 o
   4   6   9         17.33         16.17         0.79 o
   5   6   9        361.21        362.86         4.05 o
   6   6   9         27.20         26.27         1.05 o
   7   6   9          3.57          4.76         0.89 o
   8   6   9         13.66         16.48         1.16 o
   9   6   9          4.72          4.88         0.90 o
  -5   7   9          1.98          1.68         0.66 o
  -4   7   9          2.28          2.47         0.73 o
  -3   7   9         29.12         29.92         1.94 o
  -2   7   9         69.06         79.38         2.34 o
  -1   7   9          0.28          0.36         0.38 o
   0   7   9         13.95         13.48         0.87 o
   1   7   9         67.42         63.03         1.48 o
   2   7   9         29.53         26.65         0.98 o
   3   7   9          0.04         -0.13         0.27 o
   4   7   9         19.33         19.00         0.79 o
   5   7   9        122.52        129.58         1.93 o
   6   7   9         55.10         58.26         1.56 o
   7   7   9          2.30          1.92         0.55 o
   8   7   9          0.20          0.21         0.52 o
   9   7   9          4.16          2.96         0.65 o
  -4   8   9          7.86          8.44         0.99 o
  -3   8   9          0.30         -0.31         0.62 o
  -2   8   9          0.01          0.61         0.67 o
  -1   8   9          0.55          0.91         0.45 o
   0   8   9         40.28         43.34         1.47 o
   1   8   9         11.10         10.16         0.70 o
   2   8   9         69.65         71.95         1.57 o
   3   8   9         15.91         14.17         0.77 o
   4   8   9          1.12          0.61         0.45 o
   5   8   9          1.74          2.13         0.53 o
   6   8   9         38.48         43.53         2.07 o
   7   8   9          0.30         -0.25         0.49 o
   8   8   9          0.11          0.00         0.53 o
  -3   9   9         33.87         42.14         2.03 o
  -2   9   9          0.60          1.50         0.74 o
  -1   9   9          0.03          0.25         0.67 o
   0   9   9          1.90          1.65         0.54 o
   1   9   9         21.10         19.81         0.96 o
   2   9   9         39.67         36.93         2.15 o
   3   9   9         29.21         28.99         2.44 o
   4   9   9          0.18         -0.14         0.41 o
   5   9   9          0.00         -0.24         0.47 o
   6   9   9         30.54         29.75         1.82 o
   7   9   9          8.90          8.57         0.89 o
  -1  10   9         47.18         51.02         2.05 o
   0  10   9          2.79          4.71         0.72 o
   1  10   9          1.52          1.71         0.59 o
   2  10   9         21.84         22.74         1.26 o
   3  10   9          0.02          0.52         0.52 o
   4  10   9          0.97          0.65         0.49 o
   5  10   9          6.07          5.81         0.78 o
   6  10   9          9.60         10.34         1.00 o
   2  11   9         10.94         15.62         1.12 o
   3  11   9         13.16         17.18         1.97 o
  -2  -6  10          0.03         -0.01         0.70 o
  -1  -6  10          1.78          1.47         0.55 o
   0  -6  10          0.26         -0.30         0.61 o
   1  -6  10          4.15          3.43         0.79 o
  -4  -5  10          3.84          2.49         0.91 o
  -3  -5  10          1.53          1.52         0.60 o
  -2  -5  10          3.62          3.40         0.61 o
  -1  -5  10          6.79          6.74         0.68 o
   0  -5  10          5.00          5.73         0.91 o
   1  -5  10          7.59          6.07         0.93 o
   2  -5  10          8.72          5.35         0.80 o
   3  -5  10          2.18          2.03         0.82 o
   4  -5  10          1.36         -0.08         0.60 o
  -5  -4  10         12.41         14.50         0.82 o
  -4  -4  10          1.04          1.84         0.50 o
  -3  -4  10         14.22         10.32         0.75 o
  -2  -4  10          1.83          1.79         0.42 o
  -1  -4  10          2.63          3.65         0.57 o
   0  -4  10         20.77         21.84         1.10 o
   1  -4  10         84.47         84.88         2.44 o
   2  -4  10          4.34          4.11         0.71 o
   3  -4  10          7.15          6.51         0.73 o
   4  -4  10         13.74         10.87         0.86 o
   5  -4  10         44.54         47.33         1.58 o
  -6  -3  10        174.09        192.53         2.67 o
  -5  -3  10         77.91         77.62         2.15 o
  -4  -3  10          0.09          0.23         0.39 o
  -3  -3  10          5.68          5.53         0.49 o
  -2  -3  10          9.67          9.46         0.59 o
  -1  -3  10         26.14         26.93         0.96 o
   0  -3  10         29.54         31.87         1.09 o
   1  -3  10          0.00         -0.24         0.48 o
   2  -3  10         68.56         72.13         1.74 o
   3  -3  10         31.97         29.78         1.95 o
   4  -3  10          9.04         12.75         0.83 o
   5  -3  10          3.30          3.14         0.62 o
   6  -3  10          0.22         -0.37         0.75 o
  -6  -2  10          2.73          2.19         0.50 o
  -5  -2  10         24.09         25.92         1.04 o
  -4  -2  10          8.83         10.53         0.61 o
  -3  -2  10         69.23         67.05         1.25 o
  -2  -2  10         26.85         26.90         0.81 o
  -1  -2  10         99.82         97.50         1.95 o
   0  -2  10         38.83         39.60         1.24 o
   1  -2  10         35.32         39.60         1.87 o
   2  -2  10          0.06         -0.21         0.42 o
   3  -2  10         36.20         36.25         1.15 o
   4  -2  10          0.00         -0.19         0.37 o
   5  -2  10          0.46          0.73         0.46 o
   6  -2  10          1.09         -0.24         0.54 o
   7  -2  10          8.96          6.92         0.87 o
  -6  -1  10         25.72         28.60         1.54 o
  -5  -1  10        203.61        215.21         2.71 o
  -4  -1  10        145.26        152.59         1.96 o
  -3  -1  10          0.82          1.38         0.33 o
  -2  -1  10        128.02        129.32         2.24 o
  -1  -1  10         24.65         21.64         0.85 o
   0  -1  10         21.89         22.01         1.01 o
   1  -1  10         94.38         99.63         1.79 o
   2  -1  10         65.18         62.47         1.50 o
   3  -1  10         36.33         40.07         1.33 o
   4  -1  10          4.28          4.65         0.57 o
   5  -1  10         34.86         32.64         1.09 o
   6  -1  10          0.79          1.63         0.59 o
   7  -1  10          0.14         -0.20         0.53 o
  -7   0  10          0.01          0.13         0.63 o
  -6   0  10         14.25         14.89         1.23 o
  -5   0  10        108.68        110.99         2.16 o
  -4   0  10         46.43         44.09         1.19 o
  -3   0  10         15.06         16.16         0.75 o
  -2   0  10         62.63         63.06         1.43 o
  -1   0  10         66.66         64.28         1.48 o
   0   0  10         57.77         54.18         0.94 o
   1   0  10        266.57        258.52         3.26 o
   2   0  10        292.54        306.89         3.75 o
   3   0  10        220.27        216.69         2.97 o
   4   0  10         16.46         14.90         0.81 o
   5   0  10         26.74         23.76         2.06 o
   6   0  10          0.45         -0.23         0.47 o
   7   0  10          2.97          2.06         0.62 o
   8   0  10         10.84          9.43         1.05 o
  -7   1  10          0.44          0.07         0.65 o
  -6   1  10          1.57          0.66         1.22 o
  -5   1  10          1.37          0.70         0.86 o
  -4   1  10          9.10         10.58         0.67 o
  -3   1  10        283.34        300.07         2.97 o
  -2   1  10         67.65         69.54         1.22 o
  -1   1  10         55.12         56.82         1.17 o
   0   1  10        338.64        330.18         3.51 o
   1   1  10          0.98          1.26         0.39 o
   2   1  10        499.77        494.56         5.35 o
   3   1  10        253.62        239.17         3.44 o
   4   1  10        175.52        182.31         2.54 o
   5   1  10         12.91         10.67         1.54 o
   6   1  10          0.53         -0.25         0.50 o
   7   1  10          4.31          1.58         0.62 o
   8   1  10         10.14          9.99         1.59 o
  -6   2  10          0.14         -0.30         0.60 o
  -5   2  10         28.85         29.56         1.34 o
  -4   2  10        108.63        117.15         2.32 o
  -3   2  10        162.79        159.81         2.08 o
  -2   2  10         71.25         73.18         1.50 o
  -1   2  10         39.69         41.29         1.06 o
   0   2  10          0.44          0.18         0.35 o
   1   2  10         17.16         16.40         0.76 o
   2   2  10        247.77        250.12         3.42 o
   3   2  10        612.54        617.21         6.87 o
   4   2  10        601.36        596.55        10.82 o
   5   2  10         46.90         43.67         2.06 o
   6   2  10        167.17        181.76         3.30 o
   7   2  10         43.89         44.71         1.65 o
   8   2  10          0.15          0.07         0.71 o
   9   2  10         17.81         17.39         1.50 o
  -6   3  10          3.80          3.31         0.86 o
  -5   3  10          4.34          3.83         0.59 o
  -4   3  10         33.05         30.48         1.47 o
  -3   3  10         49.85         51.08         1.53 o
  -2   3  10         25.02         25.61         0.86 o
  -1   3  10         15.21         13.44         0.65 o
   0   3  10         52.05         51.96         1.18 o
   1   3  10         37.02         37.95         1.14 o
   2   3  10        118.67        110.20         1.92 o
   3   3  10         27.15         24.27         1.75 o
   4   3  10         84.14         78.62         2.24 o
   5   3  10        301.29        311.56         4.31 o
   6   3  10         14.31         17.94         1.03 o
   7   3  10          4.00          4.49         0.71 o
   8   3  10          8.77         10.16         1.15 o
   9   3  10          6.12          6.99         1.10 o
  -6   4  10          0.23         -0.35         0.79 o
  -5   4  10         13.33         11.86         1.00 o
  -4   4  10          0.01          0.52         0.80 o
  -3   4  10         74.38         72.34         2.14 o
  -2   4  10          8.93          7.87         1.09 o
  -1   4  10          0.20         -0.18         0.37 o
   0   4  10         53.14         60.33         1.30 o
   1   4  10         84.18         79.64         1.51 o
   2   4  10          4.26          5.85         0.59 o
   3   4  10         77.89         74.33         1.49 o
   4   4  10        129.91        128.90         4.67 o
   5   4  10        327.99        320.68         4.39 o
   6   4  10         18.92         16.82         1.00 o
   7   4  10         98.58        107.16         2.63 o
   8   4  10         46.20         49.33         2.12 o
   9   4  10          0.01         -0.26         0.66 o
  -5   5  10          3.57          3.66         0.66 o
  -4   5  10         30.98         30.50         1.63 o
  -3   5  10          8.86          9.53         1.34 o
  -2   5  10         39.23         32.59         1.75 o
  -1   5  10          0.50         -0.18         0.36 o
   0   5  10          3.73          1.55         0.40 o
   1   5  10          9.32          8.90         0.61 o
   2   5  10          9.44          9.13         0.61 o
   3   5  10          7.84          7.57         0.49 o
   4   5  10        125.53        126.52         2.16 o
   5   5  10        141.43        141.56         2.10 o
   6   5  10        141.97        145.30         2.49 o
   7   5  10          0.11          0.00         1.12 o
   8   5  10          2.49          2.96         0.92 o
   9   5  10         22.55         24.30         1.71 o
  -5   6  10          0.12          0.24         0.56 o
  -4   6  10          9.22          8.80         1.07 o
  -3   6  10          1.46          2.04         0.74 o
  -2   6  10          2.46          2.63         0.73 o
  -1   6  10         11.15          9.71         0.91 o
   0   6  10          0.25         -0.20         0.41 o
   1   6  10          2.62          4.50         0.52 o
   2   6  10          7.14          6.51         0.55 o
   3   6  10         23.46         24.59         1.58 o
   4   6  10         19.77         18.66         0.94 o
   5   6  10         44.73         45.41         1.63 o
   6   6  10          5.72          6.69         0.70 o
   7   6  10          1.87          1.13         0.55 o
   8   6  10          4.46          2.72         0.95 o
  -4   7  10          4.24          4.26         0.90 o
  -3   7  10          0.36         -0.31         0.63 o
  -2   7  10          0.52          0.51         0.65 o
  -1   7  10          3.47          2.69         0.53 o
   0   7  10          6.18          6.21         0.86 o
   1   7  10         83.67         68.64         1.79 o
   2   7  10          7.34          6.16         0.57 o
   3   7  10          0.16         -0.17         0.33 o
   4   7  10          1.56          0.55         0.51 o
   5   7  10        190.78        191.77         3.04 o
   6   7  10         65.97         71.92         1.73 o
   7   7  10          1.66          2.64         0.63 o
   8   7  10          4.96          3.92         0.71 o
  -3   8  10          3.25          3.31         0.86 o
  -2   8  10          0.30          0.47         0.68 o
  -1   8  10          0.06         -0.31         0.61 o
   0   8  10         18.20         16.52         1.15 o
   1   8  10          3.99          5.86         0.70 o
   2   8  10          3.09          1.58         0.54 o
   3   8  10          2.63          1.05         0.62 o
   4   8  10          2.33          2.97         0.55 o
   5   8  10          1.59          0.46         0.48 o
   6   8  10          0.09         -0.28         0.56 o
   7   8  10          0.09          0.08         0.54 o
   8   8  10          1.36          0.21         0.59 o
  -2   9  10         10.58         16.57         1.43 o
  -1   9  10          0.54         -0.32         0.64 o
   0   9  10         16.31         16.19         1.06 o
   1   9  10          0.11         -0.13         0.46 o
   2   9  10         21.54         21.60         1.27 o
   3   9  10         15.55         14.51         1.47 o
   4   9  10          2.11          1.69         0.51 o
   5   9  10          1.11          0.88         0.55 o
   6   9  10         15.84         13.69         1.06 o
   7   9  10          3.40          2.85         0.69 o
   0  10  10          0.04          0.99         1.00 o
   1  10  10         18.44         21.58         1.23 o
   2  10  10          7.22          5.06         0.74 o
   3  10  10         13.92         11.87         1.36 o
   4  10  10          3.64          2.32         0.58 o
   5  10  10          8.11         11.19         1.01 o
  -2  -5  11          0.82          0.72         0.61 o
  -1  -5  11          0.56          0.15         0.81 o
   0  -5  11          7.60          8.30         1.32 o
   1  -5  11          9.68          9.48         1.14 o
   2  -5  11          0.02         -0.32         0.65 o
  -4  -4  11          0.02          0.77         0.49 o
  -3  -4  11          5.06          4.34         0.63 o
  -2  -4  11          1.20          1.35         0.52 o
  -1  -4  11          0.22         -0.29         0.60 o
   0  -4  11         25.49         28.90         2.68 o
   1  -4  11         36.57         35.58         1.74 o
   2  -4  11          5.41          2.38         0.80 o
   3  -4  11         11.31         12.62         1.09 o
   4  -4  11          0.87          0.52         0.60 o
  -5  -3  11         61.01         65.30         1.52 o
  -4  -3  11         22.71         22.15         0.97 o
  -3  -3  11         38.76         46.84         1.21 o
  -2  -3  11         24.77         22.27         0.92 o
  -1  -3  11          7.46          7.28         0.90 o
   0  -3  11         18.95         16.82         1.30 o
   1  -3  11        147.50        160.29         3.45 o
   2  -3  11          0.86         -0.20         0.53 o
   3  -3  11          6.14          4.58         0.84 o
   4  -3  11          3.60          2.57         0.60 o
   5  -3  11          3.40          2.23         0.64 o
  -5  -2  11          3.02          3.97         0.58 o
  -4  -2  11         52.61         54.02         1.31 o
  -3  -2  11         62.51         65.41         1.35 o
  -2  -2  11         15.43         17.84         0.73 o
  -1  -2  11         24.27         23.49         0.89 o
   0  -2  11          0.65          1.14         0.64 o
   1  -2  11         54.70         59.15         1.50 o
   2  -2  11         11.96         11.64         1.04 o
   3  -2  11          9.23          8.70         0.77 o
   4  -2  11         46.65         51.99         1.58 o
   5  -2  11          0.81          0.26         0.47 o
   6  -2  11          0.17         -0.29         0.59 o
  -6  -1  11          5.00          5.38         0.82 o
  -5  -1  11         40.12         46.36         2.00 o
  -4  -1  11         35.68         36.94         1.53 o
  -3  -1  11          1.21          0.02         0.39 o
  -2  -1  11         93.19        104.86         2.23 o
  -1  -1  11        133.20        128.29         2.44 o
   0  -1  11         37.69         38.86         1.29 o
   1  -1  11        296.03        286.07         3.65 o
   2  -1  11        343.42        342.73         4.26 o
   3  -1  11         81.26         79.46         1.97 o
   4  -1  11          0.44         -0.20         0.41 o
   5  -1  11          1.08          0.55         0.45 o
   6  -1  11          0.34         -0.21         0.52 o
   7  -1  11         15.41         15.26         1.12 o
  -6   0  11          5.14          4.71         0.88 o
  -5   0  11         37.15         38.30         1.77 o
  -4   0  11          5.80          4.97         0.62 o
  -3   0  11         43.62         42.62         1.27 o
  -2   0  11        175.76        174.75         2.94 o
  -1   0  11         40.67         40.47         1.31 o
   0   0  11        108.05        107.00         2.00 o
   1   0  11         97.65         97.03         1.81 o
   2   0  11        122.97        128.32         2.77 o
   3   0  11        100.90        102.23         1.93 o
   4   0  11          1.92          1.87         0.46 o
   5   0  11          5.72          6.27         0.59 o
   6   0  11         12.78         11.55         1.04 o
   7   0  11         12.06         11.70         1.09 o
  -6   1  11          0.90          1.09         0.69 o
  -5   1  11         15.57         13.40         1.18 o
  -4   1  11         19.77         19.40         1.13 o
  -3   1  11          9.11         10.98         0.82 o
  -2   1  11          0.51          0.09         0.46 o
  -1   1  11          2.91          2.98         0.36 o
   0   1  11         10.13         12.00         0.71 o
   1   1  11         99.58        103.40         1.70 o
   2   1  11         64.46         61.07         1.43 o
   3   1  11        310.80        293.51         3.69 o
   4   1  11        176.68        177.49         2.56 o
   5   1  11         49.78         47.32         1.69 o
   6   1  11          1.71          1.19         0.63 o
   7   1  11         28.51         28.32         2.28 o
   8   1  11         13.82         14.07         1.40 o
  -6   2  11          1.58          0.98         0.76 o
  -5   2  11          1.21          0.64         0.71 o
  -4   2  11         63.10         65.74         2.14 o
  -3   2  11         17.47         17.24         1.23 o
  -2   2  11         21.62         24.01         0.95 o
  -1   2  11         58.70         52.45         1.22 o
   0   2  11         30.72         29.71         0.96 o
   1   2  11         15.46         13.04         0.74 o
   2   2  11         93.26         89.09         2.23 o
   3   2  11         52.55         49.92         1.27 o
   4   2  11         34.62         30.55         1.61 o
   5   2  11         41.36         38.75         1.54 o
   6   2  11          2.43          2.52         0.61 o
   7   2  11         10.85          9.45         1.04 o
   8   2  11          8.66          9.17         1.22 o
  -6   3  11          0.00         -0.30         0.61 o
  -5   3  11          3.98          4.68         0.88 o
  -4   3  11          4.87          4.45         0.82 o
  -3   3  11          0.28         -0.28         0.55 o
  -2   3  11         33.28         30.17         1.20 o
  -1   3  11          0.01         -0.23         0.45 o
   0   3  11          0.30          0.56         0.38 o
   1   3  11          2.52          1.89         0.48 o
   2   3  11         15.91         15.60         0.78 o
   3   3  11         71.97         71.69         1.41 o
   4   3  11         15.37         15.51         1.14 o
   5   3  11         65.34         72.74         2.27 o
   6   3  11         15.75         12.27         1.11 o
   7   3  11         12.76         12.02         1.00 o
   8   3  11         31.57         26.87         1.74 o
  -5   4  11         15.34         12.89         1.26 o
  -4   4  11          1.47          3.26         0.77 o
  -3   4  11          1.23          0.81         0.72 o
  -2   4  11          0.12         -0.18         0.37 o
  -1   4  11         15.20          9.93         0.62 o
   0   4  11          0.01         -0.08         0.33 o
   1   4  11          2.19          1.38         0.52 o
   2   4  11         55.60         43.90         1.16 o
   3   4  11         25.57         22.49         1.36 o
   4   4  11         37.18         31.95         1.53 o
   5   4  11          3.18          2.03         0.69 o
   6   4  11          0.77          0.63         0.64 o
   7   4  11         19.22         16.90         1.68 o
   8   4  11          5.10          6.05         1.06 o
  -5   5  11          0.62         -0.50         0.99 o
  -4   5  11          0.62          0.35         0.65 o
  -3   5  11          7.65          7.06         1.25 o
  -2   5  11          0.01         -0.21         0.41 o
  -1   5  11         16.95         13.39         0.87 o
   0   5  11         91.80         66.91         1.75 o
   1   5  11         69.38         57.56         1.38 o
   2   5  11         36.11         33.24         1.15 o
   3   5  11          9.61         11.04         0.47 o
   4   5  11        109.04        113.70         2.76 o
   5   5  11         64.10         64.22         2.08 o
   6   5  11          1.97          2.13         0.66 o
   7   5  11          0.34          0.03         0.80 o
   8   5  11          0.79          0.42         0.99 o
  -4   6  11         13.16         14.02         1.32 o
  -3   6  11          5.97          5.02         0.90 o
  -2   6  11          1.39          0.96         0.71 o
  -1   6  11         29.04         24.77         1.99 o
   0   6  11          0.79          1.51         0.56 o
   1   6  11         20.20         16.11         0.86 o
   2   6  11          2.52          2.77         0.46 o
   3   6  11         41.55         37.25         1.60 o
   4   6  11         59.94         53.65         1.62 o
   5   6  11          0.71          1.25         0.45 o
   6   6  11         55.31         55.98         2.00 o
   7   6  11          5.98          7.19         1.16 o
   8   6  11          0.13          0.37         0.80 o
  -3   7  11         10.03          9.52         1.13 o
  -2   7  11          3.34          3.90         0.91 o
  -1   7  11          7.12          7.83         0.76 o
   0   7  11          0.71          0.24         0.48 o
   1   7  11         22.27         19.02         1.10 o
   2   7  11         51.73         41.97         1.46 o
   3   7  11         15.39         13.16         1.10 o
   4   7  11          0.03          0.06         0.36 o
   5   7  11          0.46          0.43         0.42 o
   6   7  11          4.01          2.02         0.59 o
   7   7  11          1.36          0.44         1.37 o
   8   7  11          0.81         -0.41         0.87 o
  -3   8  11          0.62          1.86         0.85 o
  -2   8  11         27.75         32.77         1.89 o
  -1   8  11          0.24          1.36         0.70 o
   0   8  11          0.03          0.17         0.44 o
   1   8  11          6.00          3.79         0.66 o
   2   8  11         33.38         29.80         2.17 o
   3   8  11          0.02          0.35         0.56 o
   4   8  11          5.52          4.01         0.62 o
   5   8  11          5.05          2.94         0.59 o
   6   8  11          0.37          0.99         0.60 o
   7   8  11          0.85          0.61         0.61 o
  -1   9  11          2.44          2.56         0.88 o
   0   9  11          5.47          7.93         1.07 o
   1   9  11          2.90          3.14         0.69 o
   2   9  11          1.07          1.15         0.54 o
   3   9  11          1.52          1.90         0.74 o
   4   9  11          8.30          7.85         0.82 o
   5   9  11          1.46          1.84         0.69 o
   6   9  11          1.87          1.50         0.69 o
   1  10  11         14.23         16.83         1.33 o
   2  10  11          6.47          6.65         1.24 o
   3  10  11         18.47         18.93         1.47 o
   4  10  11          1.61          1.34         0.67 o
  -2  -4  12          2.61          2.62         0.85 o
  -1  -4  12          0.12         -0.26         0.61 o
   0  -4  12          1.44          0.05         0.68 o
   1  -4  12          0.77          0.99         0.91 o
   2  -4  12          2.68          1.92         1.13 o
  -3  -3  12          0.06          0.40         0.46 o
  -2  -3  12          8.03          8.11         0.78 o
  -1  -3  12          0.95          0.45         0.64 o
   0  -3  12         11.41         10.29         1.07 o
   1  -3  12         29.82         27.93         1.62 o
   2  -3  12         61.25         63.89         2.09 o
   3  -3  12         13.34         10.05         1.01 o
   4  -3  12          2.73          1.34         0.70 o
  -4  -2  12         66.77         77.13         1.61 o
  -3  -2  12         21.25         23.95         0.97 o
  -2  -2  12         15.01         16.27         0.76 o
  -1  -2  12         41.65         40.74         1.51 o
   0  -2  12         10.93         10.15         1.50 o
   1  -2  12         54.78         61.87         1.96 o
   2  -2  12         90.72        108.46         2.54 o
   3  -2  12         22.05         22.47         1.36 o
   4  -2  12          5.71          4.00         0.69 o
   5  -2  12          7.11          8.98         1.87 o
  -5  -1  12          1.99          3.04         0.63 o
  -4  -1  12         13.02         15.38         1.19 o
  -3  -1  12         25.91         27.36         1.08 o
  -2  -1  12         28.41         26.31         1.15 o
  -1  -1  12         27.30         29.86         1.35 o
   0  -1  12          0.04          1.15         0.50 o
   1  -1  12          3.57          3.76         0.67 o
   2  -1  12         16.14         14.49         0.87 o
   3  -1  12         12.50         12.13         1.04 o
   4  -1  12          0.00         -0.20         0.41 o
   5  -1  12          0.31         -0.28         0.63 o
   6  -1  12          6.93          8.13         1.02 o
  -5   0  12         13.08         15.34         1.40 o
  -4   0  12         38.09         41.50         2.28 o
  -3   0  12          6.47          6.85         0.71 o
  -2   0  12         21.16         19.54         1.12 o
  -1   0  12          2.11          1.49         0.54 o
   0   0  12         60.91         66.68         1.65 o
   1   0  12         20.49         20.25         0.96 o
   2   0  12         91.86        100.77         1.93 o
   3   0  12         51.95         56.04         1.46 o
   4   0  12         16.73         11.90         0.79 o
   5   0  12          0.05          0.09         0.58 o
   6   0  12         14.91         17.78         1.92 o
  -5   1  12          2.67          2.40         0.82 o
  -4   1  12          9.47          9.22         1.11 o
  -3   1  12          2.29          2.56         0.62 o
  -2   1  12          0.87          1.95         0.59 o
  -1   1  12          6.37          5.73         0.65 o
   0   1  12         43.77         42.07         1.06 o
   1   1  12         10.29          9.51         0.65 o
   2   1  12         12.23         10.80         0.71 o
   3   1  12         71.98         71.17         1.58 o
   4   1  12          6.36          5.24         0.74 o
   5   1  12          0.06          0.11         0.59 o
   6   1  12          0.00         -0.27         0.54 o
   7   1  12          7.52          7.93         0.96 o
  -5   2  12         13.75         15.59         1.35 o
  -4   2  12          0.09         -0.30         0.59 o
  -3   2  12          4.32          4.92         0.86 o
  -2   2  12          0.28          0.88         0.68 o
  -1   2  12         12.37         10.46         0.89 o
   0   2  12          0.57          0.36         0.44 o
   1   2  12         15.99         15.75         0.77 o
   2   2  12          1.06          0.49         0.40 o
   3   2  12         50.96         47.53         1.36 o
   4   2  12         25.09         26.16         1.35 o
   5   2  12         17.95         15.17         1.11 o
   6   2  12         11.57         13.29         1.08 o
   7   2  12          0.61          0.29         0.58 o
  -5   3  12          0.74          0.97         0.76 o
  -4   3  12          1.22          1.37         0.74 o
  -3   3  12         70.60         72.61         2.32 o
  -2   3  12          2.16          3.97         0.83 o
  -1   3  12        196.37        180.05         3.14 o
   0   3  12        183.31        154.10         2.52 o
   1   3  12          4.46          3.57         0.46 o
   2   3  12         23.19         19.45         1.18 o
   3   3  12         40.70         40.03         1.09 o
   4   3  12         26.37         23.88         1.47 o
   5   3  12          5.25          4.08         0.80 o
   6   3  12          0.27          0.27         0.55 o
   7   3  12          0.40         -0.04         0.73 o
  -4   4  12          0.24         -0.32         0.64 o
  -3   4  12          3.13          3.66         0.86 o
  -2   4  12        130.18        118.59         3.48 o
  -1   4  12          1.26          0.08         0.57 o
   0   4  12         27.50         23.63         1.11 o
   1   4  12          7.56          5.68         1.13 o
   2   4  12          6.79          7.64         0.63 o
   3   4  12          6.49          5.91         0.42 o
   4   4  12         14.05         14.68         1.19 o
   5   4  12          4.52          4.67         0.83 o
   6   4  12          0.50          1.33         0.68 o
   7   4  12          5.11          8.24         1.31 o
   8   4  12         14.27         14.41         1.42 o
  -4   5  12          5.24          9.92         1.20 o
  -3   5  12          0.06          0.03         0.74 o
  -2   5  12          2.27          2.66         0.80 o
  -1   5  12          0.16         -0.26         0.51 o
   0   5  12         96.73         85.56         2.06 o
   1   5  12        112.10         92.71         2.18 o
   2   5  12         56.23         46.76         1.55 o
   3   5  12         22.36         22.16         1.39 o
   4   5  12          8.09          5.92         0.86 o
   5   5  12         27.47         22.58         2.01 o
   6   5  12          2.66          0.86         0.69 o
   7   5  12          5.53          3.99         2.11 o
   8   5  12         15.16         21.75         1.91 o
  -3   6  12         16.66         15.82         1.70 o
  -2   6  12         20.49         27.05         1.70 o
  -1   6  12         32.21         32.32         1.35 o
   0   6  12          5.56          4.25         0.65 o
   1   6  12          3.00          2.04         0.57 o
   2   6  12          0.10         -0.23         0.46 o
   3   6  12         62.20         59.51         3.06 o
   4   6  12         29.68         28.11         1.55 o
   5   6  12          7.30          6.12         0.86 o
   6   6  12         57.20         60.05         2.13 o
   7   6  12          9.90          8.11         1.31 o
  -3   7  12          0.32         -0.33         0.77 o
  -2   7  12          1.70          2.16         0.83 o
  -1   7  12          0.74          0.46         0.73 o
   0   7  12          0.09          0.12         0.47 o
   1   7  12         19.98         19.52         1.15 o
   2   7  12          0.37          0.52         0.50 o
   3   7  12         19.37         14.71         1.19 o
   4   7  12          3.41          3.25         0.55 o
   5   7  12          2.83          4.33         0.86 o
   6   7  12         58.69         57.23         2.78 o
   7   7  12          0.00          0.28         0.87 o
  -2   8  12         15.34         17.63         1.45 o
  -1   8  12          5.00          6.52         1.03 o
   0   8  12          2.59          3.33         0.83 o
   1   8  12         27.22         26.82         1.47 o
   2   8  12          6.20          4.01         0.69 o
   3   8  12          0.02          0.47         0.60 o
   4   8  12         12.24         13.44         0.96 o
   5   8  12          1.84          1.25         0.55 o
   6   8  12          0.00         -0.73         1.55 o
   0   9  12          0.68          0.16         0.71 o
   1   9  12          9.46         13.00         1.03 o
   2   9  12          0.28          0.36         0.64 o
   3   9  12          1.86          1.64         0.71 o
   4   9  12          1.49          1.05         0.58 o
   5   9  12          0.03         -0.03         0.59 o
  -1  -3  13          1.35          1.68         0.73 o
   0  -3  13          6.69          7.56         1.05 o
   1  -3  13         23.76         25.65         1.64 o
   2  -3  13         20.11         22.80         1.55 o
  -3  -2  13          1.68          1.75         0.59 o
  -2  -2  13          1.91          1.04         0.46 o
  -1  -2  13          3.96          5.10         0.76 o
   0  -2  13          8.29         10.40         1.10 o
   1  -2  13         58.51         68.02         2.29 o
   2  -2  13         76.93         89.42         2.63 o
   3  -2  13          1.35          0.95         0.69 o
   4  -2  13          0.47          0.87         0.96 o
  -3  -1  13          0.06          0.09         0.48 o
  -2  -1  13          0.61         -0.24         0.47 o
  -1  -1  13         10.21          9.84         0.91 o
   0  -1  13         11.32         12.78         1.44 o
   1  -1  13          0.07          0.23         0.57 o
   2  -1  13         18.91         19.96         1.23 o
   3  -1  13         53.61         61.42         1.93 o
   4  -1  13          0.29         -0.47         1.90 o
   5  -1  13          4.02          4.31         0.90 o
  -4   0  13          0.33          0.32         0.57 o
  -3   0  13          8.80          9.93         0.84 o
  -2   0  13          1.30          1.26         0.58 o
  -1   0  13         15.46         15.31         1.05 o
   0   0  13          0.06          1.02         0.49 o
   1   0  13          2.37          1.84         0.59 o
   2   0  13         19.97         20.00         1.18 o
   3   0  13         60.71         74.18         1.75 o
   4   0  13          3.35          4.44         0.79 o
   5   0  13         11.74         15.58         1.20 o
  -4   1  13          1.40          1.03         0.75 o
  -3   1  13          2.28          3.04         0.66 o
  -2   1  13         14.30         16.07         1.15 o
  -1   1  13         37.26         33.65         1.30 o
   0   1  13          1.96          2.88         0.56 o
   1   1  13          0.91          0.86         0.51 o
   2   1  13         11.37         11.30         0.74 o
   3   1  13         45.47         45.26         1.64 o
   4   1  13          0.65         -0.16         0.56 o
   5   1  13          3.05          2.56         0.72 o
   6   1  13          1.44          1.16         0.67 o
  -4   2  13          3.71          3.86         1.10 o
  -3   2  13          7.63          7.75         1.05 o
  -2   2  13         83.99         88.13         2.57 o
  -1   2  13          0.20          0.28         0.49 o
   0   2  13         28.11         24.34         1.56 o
   1   2  13         28.22         25.53         1.43 o
   2   2  13          0.44          0.02         0.41 o
   3   2  13          1.54          1.58         0.59 o
   4   2  13          1.53          0.86         0.57 o
   5   2  13          6.32          6.86         0.84 o
   6   2  13          2.11          1.02         0.75 o
  -4   3  13          0.47          0.89         0.96 o
  -3   3  13         17.99         17.50         1.39 o
  -2   3  13          2.53          3.22         0.84 o
  -1   3  13          3.43          6.23         0.82 o
   0   3  13         46.84         42.39         1.35 o
   1   3  13          1.62          0.56         0.45 o
   2   3  13          6.74          4.82         0.63 o
   3   3  13          0.78          0.26         0.64 o
   4   3  13         27.63         25.66         2.18 o
   5   3  13          1.54          1.32         0.64 o
   6   3  13          0.97          1.51         0.66 o
   7   3  13         12.25         17.59         2.21 o
  -4   4  13         25.23         30.04         3.67 o
  -3   4  13          0.00          1.05         0.78 o
  -2   4  13          2.07          0.22         0.69 o
  -1   4  13          9.91          7.86         0.92 o
   0   4  13          8.15          7.42         0.84 o
   1   4  13         10.52          8.84         0.90 o
   2   4  13         60.30         58.72         2.26 o
   3   4  13          5.66          5.84         0.93 o
   4   4  13          2.50          3.67         0.81 o
   5   4  13         14.21         17.54         1.36 o
   6   4  13          9.45          9.39         1.09 o
   7   4  13          0.27         -0.09         0.69 o
  -3   5  13          0.13          1.01         0.78 o
  -2   5  13          5.57          7.46         1.03 o
  -1   5  13          0.94          0.48         0.59 o
   0   5  13          0.27          0.07         0.56 o
   1   5  13          1.32          3.16         0.68 o
   2   5  13         15.13         13.67         1.02 o
   3   5  13          0.04         -0.17         0.57 o
   4   5  13          3.33          4.08         0.79 o
   5   5  13          2.03          0.79         0.68 o
   6   5  13          0.08         -0.06         0.64 o
   7   5  13          0.58         -0.04         0.92 o
  -3   6  13         65.29         88.27         2.82 o
  -2   6  13          0.83          0.63         0.76 o
  -1   6  13          2.00          1.77         0.78 o
   0   6  13         17.51         16.44         1.16 o
   1   6  13         38.63         36.17         1.58 o
   2   6  13          2.04          1.47         0.55 o
   3   6  13          2.12          1.12         0.62 o
   4   6  13          0.70          1.61         0.71 o
   5   6  13          0.49          0.72         0.70 o
   6   6  13          6.18          6.51         1.28 o
  -2   7  13          0.73          1.80         0.90 o
  -1   7  13          7.54         11.57         1.32 o
   0   7  13          1.87          3.47         0.83 o
   1   7  13          3.28          1.62         0.63 o
   2   7  13          3.86          5.00         0.72 o
   3   7  13          1.80          2.10         0.69 o
   4   7  13          0.08          0.05         0.61 o
   5   7  13          7.06          6.02         0.96 o
   6   7  13          0.04          0.31         0.87 o
   0   8  13          0.53          0.80         0.76 o
   1   8  13          5.61          4.95         0.78 o
   2   8  13          6.38          6.51         1.42 o
   3   8  13          0.04         -0.33         0.67 o
   4   8  13          0.44          0.68         0.68 o
   5   8  13         15.59         19.86         2.00 o
   2   9  13         11.41         14.60         1.33 o
   3   9  13          1.44          0.74         0.73 o
  -1  -1  14          7.15          7.39         0.86 o
   0  -1  14          2.76          2.27         0.75 o
   1  -1  14          0.19         -0.26         0.52 o
   2  -1  14          2.05          2.76         1.00 o
   3  -1  14          0.01         -0.41         0.81 o
  -2   0  14          0.41          0.35         0.54 o
  -1   0  14          0.13          0.40         0.57 o
   0   0  14          3.83          5.26         0.69 o
   1   0  14          0.02         -0.26         0.51 o
   2   0  14          0.08         -0.38         0.75 o
   3   0  14          1.17          1.10         0.87 o
   4   0  14          3.07          4.54         1.57 o
  -3   1  14          5.83          5.67         1.16 o
  -2   1  14          6.98          6.68         0.77 o
  -1   1  14          6.67          4.95         0.76 o
   0   1  14          0.20         -0.10         0.46 o
   1   1  14          1.88          1.40         0.58 o
   2   1  14          3.32          1.44         0.89 o
   3   1  14          0.19         -0.34         0.69 o
   4   1  14          0.18          0.04         0.57 o
   5   1  14          4.23          5.14         0.87 o
  -3   2  14          0.31          0.12         0.69 o
  -2   2  14         16.89         20.39         1.27 o
  -1   2  14          2.01          2.15         0.70 o
   0   2  14         11.95         11.34         0.86 o
   1   2  14          0.13         -0.06         0.41 o
   2   2  14          0.05         -0.36         0.71 o
   3   2  14          9.00          8.13         0.92 o
   4   2  14          7.22          6.98         0.88 o
   5   2  14          0.34          1.42         0.69 o
  -3   3  14          4.39          5.73         1.03 o
  -2   3  14          9.06          7.38         1.06 o
  -1   3  14         26.68         31.15         2.27 o
   0   3  14          1.28          3.28         0.78 o
   1   3  14          4.71          4.66         0.63 o
   2   3  14          1.32          0.60         0.77 o
   3   3  14          3.62          3.45         0.88 o
   4   3  14         10.02          9.83         1.17 o
   5   3  14          4.99          4.21         0.80 o
   6   3  14          4.62          6.10         0.94 o
  -2   4  14          0.01         -0.34         0.68 o
  -1   4  14         23.16         25.43         1.63 o
   0   4  14         15.86         15.77         1.54 o
   1   4  14          4.61          3.42         0.73 o
   2   4  14          0.11         -0.14         0.77 o
   3   4  14         15.82         16.09         1.38 o
   4   4  14         12.52         13.83         1.91 o
   5   4  14          5.72          3.44         0.87 o
   6   4  14          0.24          1.36         0.78 o
  -2   5  14          0.16          0.13         0.74 o
  -1   5  14          0.61          1.10         0.74 o
   0   5  14          0.48          0.03         0.61 o
   1   5  14          0.01         -0.30         0.59 o
   2   5  14         19.32         17.75         1.38 o
   3   5  14          0.02         -0.29         0.58 o
   4   5  14          0.16         -0.31         0.62 o
   5   5  14          6.35          8.56         1.11 o
   6   5  14          0.37          0.09         0.67 o
  -1   6  14          0.24          0.19         0.74 o
   0   6  14          3.48          4.28         0.93 o
   1   6  14          2.14          0.38         0.59 o
   2   6  14          1.19          0.68         0.73 o
   3   6  14          1.15          0.41         0.68 o
   4   6  14         36.16         43.16         3.13 o
   5   6  14          0.97         -0.27         0.80 o
   0   7  14          0.02         -0.37         0.74 o
   1   7  14          6.52          6.72         0.85 o
   2   7  14          0.01         -0.18         0.59 o
   3   7  14          3.19          3.75         0.88 o
   4   7  14          4.87          5.39         0.98 o
   5   7  14          1.54          1.19         0.78 o
   2   8  14          4.85          3.20         0.86 o
   3   8  14          4.83          5.12         0.95 o
   0   1  15          0.22          0.23         0.54 o
   1   1  15          0.04         -0.25         0.82 o
   2   1  15          0.98          0.08         0.80 o
   3   1  15          1.14          0.25         0.81 o
  -1   2  15          8.40          9.64         0.95 o
   0   2  15          0.01         -0.28         0.55 o
   1   2  15          0.43         -0.10         0.87 o
   2   2  15          0.08         -0.31         1.60 o
   3   2  15          8.87          9.47         2.58 o
   4   2  15          3.01          5.20         1.62 o
  -1   3  15          1.21          1.86         0.70 o
   0   3  15          0.42         -0.35         0.74 o
   1   3  15          0.64          0.75         0.71 o
   2   3  15          0.21         -0.23         1.34 o
   3   3  15          0.00         -0.37         0.74 o
   4   3  15          0.95         -0.32         0.63 o
  -1   4  15          5.34          4.25         1.00 o
   0   4  15          1.56          2.86         0.78 o
   1   4  15          0.02          0.40         0.78 o
   2   4  15          0.69          0.36         0.76 o
   3   4  15          1.71          4.13         0.93 o
   4   4  15         18.73         23.01         3.57 o
   0   5  15          1.19          2.85         1.00 o
   1   5  15          6.62          6.46         1.08 o
   2   5  15          0.57          0.23         0.71 o
   3   5  15         16.39         23.42         1.72 o
   4   5  15         22.74         22.14         2.23 o
   1   6  15          1.21          2.45         0.91 o
   2   6  15          0.35          0.46         0.69 o
   3   6  15          1.42          1.10         0.83 o
                                                
